# Supplementary material for: Metagenomic characterization of ambulances across the USA
Source: Microbiome. 2017 Sep 22;5:125. doi: 10.1186/s40168-017-0339-6 (PMC5610413; doi:10.1186/s40168-017-0339-6)
Supplement: Supplementary file 4 — Table S3. Total MetaPhlan2 results. (TSV 1562 kb) [file 40168_2017_339_MOESM4_ESM.tsv]

ID	AE0103_pairs_abundance.csv	AW0496_pairs_abundance.csv	AW0603_pairs_abundance.csv	AW0745_pairs_abundance.csv	AW0813_pairs_abundance.csv	AW0893_pairs_abundance.csv	AW1013_pairs_abundance.csv	AW1901_pairs_abundance.csv	AS1383_pairs_abundance.csv	AW0446_pairs_abundance.csv	AW0459_pairs_abundance.csv	AW0475_pairs_abundance.csv	AW0537_pairs_abundance.csv	AW0742_pairs_abundance.csv	AW0744_pairs_abundance.csv	AW1163_pairs_abundance.csv	AW1283_pairs_abundance.csv	AS1413_pairs_abundance.csv	AS1484_pairs_abundance.csv	AW0313_pairs_abundance.csv	AW0408_pairs_abundance.csv	AW0413_pairs_abundance.csv	AW0436_pairs_abundance.csv	AW0437_pairs_abundance.csv	AW0476_pairs_abundance.csv	AW0593_pairs_abundance.csv	AW0728_pairs_abundance.csv	AW0738_pairs_abundance.csv	AW0772_pairs_abundance.csv	AW0837_pairs_abundance.csv	AW1003_pairs_abundance.csv	AW1223_pairs_abundance.csv	AS1393_pairs_abundance.csv	AS1493_pairs_abundance.csv	AW0333_pairs_abundance.csv	AW0482_pairs_abundance.csv	AW0509_pairs_abundance.csv	AW0726_pairs_abundance.csv	AW0806_pairs_abundance.csv	AW0989_pairs_abundance.csv	AW0997_pairs_abundance.csv	AW1123_pairs_abundance.csv	AW1935_pairs_abundance.csv	AW1946_pairs_abundance.csv	AS1967_pairs_abundance.csv	AW0258_pairs_abundance.csv	AW0273_pairs_abundance.csv	AW0409_pairs_abundance.csv	AW0488_pairs_abundance.csv
Acetobacter pasteurianus	0.0	0.0	0.0	0.0	0.0	0.0	0.0	0.0	0.0	0.0	0.0	0.0	0.0	0.0	0.0	0.0	0.0	0.0	0.0	0.0	0.0	0.0	0.0	0.0	0.0	0.0	0.0	0.0	0.0	0.0	0.0	0.0	0.0	0.0	0.0	0.0	0.0	0.0	0.0	0.0	0.0	0.0	0.0	0.0	0.0	0.0	0.0	0.0	0.0
Acetobacterium woodii	0.0	0.0	0.0	0.0	0.0	0.0	0.0	0.0	0.0	0.0	0.0	0.0	0.0	0.0	0.0	0.0	0.0	0.0	0.0	0.00216518	0.0	0.0	0.0	0.0	0.00133684	0.0	0.0	0.0	0.0	0.0	0.0	0.0	0.0	0.0	0.0	0.0	0.0	0.0	0.0	0.0	0.0	0.0	0.0	0.0	0.0	0.0	0.0	0.0	0.0
Acholeplasma brassicae	0.0	0.0	0.0	0.0	0.0	0.0	0.0	0.0	0.0	0.0	0.0	0.0	0.0	0.0	0.0	0.0	0.0	0.0	0.0	0.0	0.0	0.0	0.0	0.0	0.0048377	0.0	0.0	0.0	0.0	0.0	0.0	0.0	0.0	0.0	0.0	0.0	0.0	0.0	0.0	0.0	0.0	0.0	0.0	0.0	0.0	0.0	0.0	0.0	0.0
Acholeplasma laidlawii	0.0	0.0	0.0	0.0	0.0	0.0	0.0	0.0	0.0	0.0	0.0	0.0	0.0	0.0	0.0	0.0	0.0	0.0	0.0	0.0	0.0	0.0	0.0	0.0	0.0	0.0	0.0	0.0	0.0	0.0	0.0	0.0	0.0	0.0	0.0	0.0	0.0	0.0	0.0	0.0	0.0	0.0	0.0	0.0	0.0	0.0	0.0	0.0	0.0
Acholeplasma palmae	0.0	0.0	0.0	0.0	0.0	0.0	0.0	0.0	0.0	0.0	0.0	0.0	0.0	0.0	0.0	0.0	0.0	0.0	0.0	0.0	0.0	0.0	0.0	0.0	0.0	0.0	0.0	0.0	0.0	0.0	0.0	0.0	0.0	0.0	0.0	0.0	0.0	0.0	0.0	0.0	0.0	0.0	0.0	0.0	0.0	0.0	0.0	0.0	0.0
Achromobacter xylosoxidans	0.0134939	0.0011759	0.00117108	0.00960421	0.0	0.0	0.0147107	0.0	0.0	0.00243501	0.00210338	0.00172246	0.326689	0.00913989	0.0537036	0.0220757	0.0542992	0.00236558	0.00724331	0.00373383	0.0202135	0.00470935	0.00173331	0.0	0.18659	0.00739016	0.00551601	0.00182966	0.00698848	1.81394	0.00857286	0.0	0.0260324	0.0189629	0.00105261	0.00272097	0.0162736	0.0528825	0.0358124	0.00709518	0.00803822	0.00124487	0.00311013	0.0121832	0.00111827	0.00406619	0.00159478	0.00221977	0.0235124
Acidiphilium cryptum	0.0	0.0	0.0	0.0	0.0	0.0	0.0	0.0	0.0	0.0	0.0	0.0	0.0	0.0	0.0	0.00456998	0.0	0.0	0.0	0.0	0.0	0.0	0.0	0.0	0.0	0.0	0.0	0.0	0.0	0.0	0.0	0.0	0.0	0.0	0.0	0.0	0.0	0.0	0.0	0.0	0.0	0.0	0.0	0.0	0.0	0.0	0.0	0.0	0.0
Acidiphilium multivorum	0.0	0.0	0.0	0.0	0.0	0.0	0.0	0.0	0.0	0.0	0.0	0.0	0.0	0.0	0.0	0.0	0.0	0.0	0.0	0.0	0.0	0.0	0.0	0.0	0.0	0.0	0.0	0.0	0.0	0.0	0.0	0.0	0.0	0.0	0.0	0.0	0.0	0.0	0.0	0.0	0.0	0.0	0.0	0.0	0.0	0.0	0.0	0.0	0.0
Acidithiobacillus caldus	0.0	0.0	0.0	0.0	0.0	0.0	0.0	0.0	0.0	0.0	0.0	0.0	0.0	0.0	0.0	0.0	0.0	0.0	0.0	0.0	0.0	0.0	0.0	0.0	0.0	0.0	0.0	0.0	0.0	0.0	0.0	0.0	0.0	0.0	0.0	0.0	0.0	0.0	0.0	0.0	0.0	0.0	0.0	0.0	0.0	0.0	0.0	0.0	0.0
Acidithiobacillus ferrivorans	0.0	0.0	0.0	0.0	0.0	0.0	0.0	0.0	0.0	0.0	0.0	0.0	0.0	0.0	0.0	0.0	0.0	0.0	0.0	0.0	0.0	0.0	0.0	0.0	0.0	0.0	0.0	0.0	0.0	0.0	0.0	0.0	0.0	0.0	0.0	0.0	0.0	0.0	0.0	0.00100854	0.0	0.0	0.0	0.0	0.0	0.0	0.0	0.0	0.0
Acidithiobacillus ferrooxidans	0.0	0.0	0.0	0.0	0.0	0.0	0.0	0.0	0.0	0.0	0.0	0.0	0.0	0.0	0.0	0.0	0.0	0.0	0.0	0.0	0.0	0.0	0.0	0.0	0.0	0.0	0.0	0.0	0.0	0.0	0.0	0.0	0.0	0.0	0.0	0.0	0.0	0.0	0.0	0.0	0.0	0.0	0.00105925	0.0	0.0	0.0	0.0	0.0	0.0
Acidobacterium capsulatum	0.0	0.0	0.0	0.0	0.0	0.0	0.0	0.0	0.0	0.0	0.0	0.0	0.0	0.0	0.0	0.0	0.0	0.0	0.0	0.0	0.0	0.0	0.0	0.0	0.0	0.0	0.0	0.0	0.0	0.0	0.0	0.0	0.0	0.0	0.0	0.0	0.0	0.0	0.0	0.0	0.0	0.0	0.0	0.0	0.0	0.0	0.0	0.0	0.0
Acidovorax avenae	0.0	0.0	0.0	0.00124699	0.0	0.0	0.0	0.0	0.0	0.0	0.0	0.0	0.0	0.0011478	0.0	0.0	0.0	0.0	0.00371728	0.0	0.0	0.0	0.0	0.0	0.0	0.0	0.00104663	0.0	0.0	0.0	0.00101873	0.0	0.00425954	0.0	0.0	0.0	0.0	0.0	0.00138135	0.14201	0.00128874	0.0	0.0	0.0	0.00100917	0.0	0.0	0.0	0.0
Acidovorax citrulli	0.00191778	0.0	0.0	0.00105514	0.0	0.0	0.00174846	0.0	0.0	0.0	0.0	0.0	0.0	0.0	0.0	0.0	0.0	0.0	0.00173911	0.0	0.0	0.0	0.0	0.0	0.0	0.0	0.00151337	0.0	0.0	0.0	0.00200292	0.0	0.00301445	0.0	0.0	0.0	0.0	0.0	0.0	0.100996	0.0	0.0	0.0	0.0	0.0	0.0	0.0	0.0	0.0
Acidovorax ebreus	0.0	0.00592954	0.0059855	0.0	0.00261287	0.0	0.0	0.0728644	0.0407251	0.0	0.0	0.00304582	0.0	0.0	0.0	0.00117082	0.00125798	0.0	0.0016913	0.0	0.127756	0.00154224	0.00332874	0.00480621	0.0	0.00262934	0.0	0.0	0.0	0.0	0.0	0.00773331	0.00227722	0.00655614	0.00271463	0.0	0.00656225	0.0	0.00536558	0.134224	0.0	0.00116541	0.0	0.0334805	0.0414578	0.00479363	0.00471184	0.0224588	0.00624825
Acidovorax sp. JS42	0.0	0.0077059	0.00939463	0.0	0.00334774	0.00167939	0.00103856	0.106835	0.0609222	0.0	0.0	0.00470526	0.0	0.0	0.0	0.0128413	0.00117549	0.0	0.00184071	0.0	0.00591677	0.0	0.00504235	0.00777657	0.0	0.00337614	0.00107492	0.0	0.0	0.00129241	0.0	0.0105737	0.00519337	0.00925775	0.00374878	0.0	0.00420553	0.0	0.0	0.00670591	0.0	0.0	0.0	0.0451367	0.057659	0.00701324	0.00756311	0.0318819	0.00894299
Acidovorax sp. KKS102	0.00170932	0.00475364	0.00255034	0.00193043	0.00106148	0.0	0.00170902	0.00354265	0.00439228	0.0	0.00350563	0.00178548	0.0	0.0	0.00128477	0.00390903	0.00202101	0.0	0.00187657	0.0	0.0	0.0	0.00265905	0.00303224	0.0	0.0	0.0	0.00574343	0.0	0.00194887	0.00318568	0.0	0.00753612	0.0	0.0	0.00126978	0.04557	0.00192349	0.00143843	0.0611671	0.00183481	0.0	0.0	0.00427806	0.01211	0.0033201	0.00275462	0.109835	0.00411615
Acinetobacter baumannii	0.0	0.00422824	0.00192577	0.0	0.0	0.00156112	0.00101227	0.0528695	0.0203809	0.00262053	0.0	0.0	0.0212235	0.0	0.0	0.033595	0.0	0.0	0.00308976	0.0311742	0.0341039	0.0	0.0922395	0.00610574	0.0	0.00555429	0.125878	0.0	0.0294452	0.0365361	0.0902783	0.04213	0.0	0.00459446	0.0028439	0.0097528	0.00241767	0.0597366	0.403275	0.0	0.0	0.0	0.0244303	0.0145237	0.00681871	0.00115644	0.00120817	0.00624581	0.00491568
Acinetobacter calcoaceticus	0.0	0.00112586	0.0	0.0	0.0	0.0	0.0	0.0018764	0.0224208	0.0	0.0	0.0	0.0	0.0	0.0	0.00120859	0.0	0.0	0.0	0.0	0.0	0.0	0.00216663	0.0	0.0	0.00133801	0.0074254	0.0	0.0	0.00121035	0.00310798	0.00139273	0.0	0.0	0.0	0.0	0.00520104	0.00409081	0.0131628	0.0	0.0	0.0	0.0	0.00395256	0.0	0.0	0.0	0.0	0.00716624
Acinetobacter oleivorans	0.0	0.0	0.0	0.0	0.0	0.0	0.0	0.00163622	0.00135995	0.0	0.0	0.0	0.0	0.0	0.0	0.00113305	0.0	0.0	0.0	0.0	0.0	0.0	0.00299389	0.0	0.0	0.0	0.0071991	0.0	0.0	0.0019899	0.00467061	0.0	0.0	0.0	0.0	0.0	0.0	0.00495773	0.0161196	0.0	0.0	0.0	0.0	0.0	0.0	0.0	0.0	0.0	0.0
Acinetobacter sp. ADP1	0.0	0.00102579	0.0	0.0	0.0	0.0	0.0	0.00292719	0.0	0.0	0.0	0.0	0.00480442	0.0	0.0	0.00689274	0.0	0.0	0.0	0.00357918	0.00172678	0.0	0.0307071	0.0	0.0	0.00140024	0.0355288	0.0	0.00374461	0.00943662	0.02672	0.00780661	0.0	0.0	0.0	0.00223013	0.0	0.0245177	0.0817395	0.0	0.0	0.0	0.00540892	0.0	0.0	0.0	0.0	0.00132751	0.0
Actinobacillus pleuropneumoniae	0.0	0.0	0.0	0.0	0.0	0.0	0.0	0.0	0.0	0.0	0.0	0.0	0.0	0.0	0.0	0.0	0.0	0.0	0.0	0.0	0.0	0.0	0.0	0.0	0.0	0.0	0.0	0.0	0.0	0.0	0.0	0.0	0.0	0.0	0.0	0.0	0.0	0.0	0.0	0.0	0.0	0.0	0.0	0.0	0.0	0.0	0.0	0.0	0.0
Actinobacillus succinogenes	0.0	0.0	0.0	0.0	0.0	0.0	0.0	0.0	0.0	0.0	0.0	0.0	0.0	0.0	0.0	0.0	0.0	0.0	0.0	0.0	0.0	0.0	0.0	0.0	0.0	0.0	0.0	0.0	0.0	0.0	0.0	0.0	0.0	0.0	0.0	0.0	0.0	0.0	0.0	0.0	0.0	0.0	0.0	0.0	0.0	0.0	0.0	0.0	0.0
Actinobacillus suis	0.0	0.0	0.0	0.0	0.0	0.0	0.0	0.0	0.0	0.0	0.0	0.0	0.0	0.0	0.0	0.0	0.0	0.0	0.0	0.0	0.0	0.0	0.0	0.0	0.0	0.0	0.0	0.0	0.0	0.0	0.0	0.0	0.0	0.0	0.0	0.0	0.0	0.0	0.0	0.0	0.0	0.0	0.0	0.0	0.0	0.0	0.0	0.0	0.0
Actinoplanes friuliensis	0.0	0.0	0.0	0.0	0.0	0.0	0.0	0.0	0.0	0.0	0.0	0.0	0.0	0.0	0.0	0.0	0.0	0.0	0.0	0.0	0.0	0.0	0.0	0.00154706	0.0	0.0	0.0	0.00117534	0.0	0.0	0.0	0.00227235	0.0	0.0	0.00228989	0.00119509	0.0	0.0	0.0	0.0	0.0	0.0	0.0	0.00148802	0.0	0.0	0.0	0.0	0.0
Actinoplanes missouriensis	0.0	0.0	0.0	0.0	0.0	0.0	0.0	0.0	0.0	0.0	0.0	0.0	0.0	0.00119031	0.0	0.0	0.0	0.0	0.0	0.0	0.0	0.0	0.0	0.0	0.0	0.0	0.0	0.00367749	0.0	0.0	0.0	0.00366508	0.0	0.0	0.00264077	0.0013018	0.0	0.0	0.0	0.0	0.0	0.00143028	0.0	0.00204603	0.0	0.0	0.0	0.0	0.0014214
Actinoplanes sp. N902-109	0.0	0.0	0.0	0.0	0.0	0.0	0.0	0.0	0.0	0.0	0.0	0.0	0.0	0.0	0.0	0.0	0.0	0.0	0.0	0.0	0.0	0.0	0.0	0.0	0.0	0.0	0.0	0.0018236	0.0	0.0	0.0	0.00249225	0.0	0.0	0.00204983	0.00106705	0.0	0.0	0.0	0.0	0.0	0.0	0.0	0.00127102	0.0	0.0	0.0	0.0	0.00310932
Actinoplanes sp. SE50/110	0.0	0.0	0.0	0.0	0.0	0.0	0.0	0.0	0.0	0.0	0.0	0.0	0.0	0.0	0.0	0.0	0.0	0.0	0.0	0.0	0.0	0.0	0.0	0.0	0.0	0.0	0.0	0.00259908	0.0	0.0	0.0	0.00163096	0.0	0.0	0.00186516	0.0	0.0	0.0	0.0	0.0	0.0	0.0	0.0	0.00136402	0.0	0.0	0.0	0.0	0.00103644
Actinosynnema mirum	0.0	0.0	0.0	0.0	0.0	0.0	0.0	0.0	0.0	0.0	0.0	0.0	0.0	0.0	0.0	0.0	0.0	0.0	0.0	0.0	0.0	0.0	0.0	0.0	0.0	0.0	0.0	0.0	0.0	0.0	0.0	0.00124613	0.0	0.0	0.0	0.0	0.0	0.0	0.0	0.0	0.0	0.0	0.0	0.0	0.0	0.0	0.0	0.0	0.00222094
Advenella kashmirensis	0.00537812	0.0	0.0	0.0	0.0	0.0	0.0	0.0	0.0	0.0	0.0	0.0	0.0	0.0	0.00135239	0.0	0.0077747	0.0	0.0	0.0	0.0	0.0	0.0	0.0	0.0	0.0	0.0	0.0	0.0	0.0	0.0	0.0	0.0	0.00108409	0.0	0.0	0.0	0.00246532	0.0	0.0	0.0	0.0	0.0	0.0	0.0	0.0	0.0	0.0	0.0
Aequorivita sublithincola	0.0	0.0	0.0	0.0	0.0	0.0	0.0	0.0	0.0	0.0	0.0	0.0	0.0	0.0	0.0	0.0	0.0	0.0	0.0	0.0	0.0	0.0	0.0	0.0	0.0	0.0	0.0	0.0	0.0	0.0	0.0	0.0	0.0	0.0	0.0	0.0	0.0	0.0	0.0	0.0	0.0	0.0	0.0	0.0	0.0	0.0	0.0	0.0	0.0
Aerococcus urinae	0.0	0.0	0.0	0.0	0.0	0.0	0.0	0.0	0.0	0.0	0.0	0.0	0.0	0.0	0.0	0.0	0.0	0.0	0.0	0.0	0.0	0.0	0.0	0.0	0.0	0.0	0.0	0.0	0.0	0.0	0.0	0.0	0.0	0.0	0.0	0.0	0.0	0.0	0.0	0.0	0.0	0.0	0.0	0.0	0.0	0.0	0.0	0.0	0.0
Aeromonas hydrophila	0.00107006	0.0	0.0	0.0	0.0	0.00132459	0.0	0.0	0.0	0.0	0.0	0.0	0.0	0.00167919	0.0	0.0	0.0	0.00126559	0.00420734	0.0	0.0	0.0	0.0	0.0	0.0	0.0	0.00103248	0.0	0.0	0.0	0.0	0.0	0.0	0.00137662	0.0	0.0	0.0	0.0	0.0	0.0	0.00185665	0.0	0.0	0.0	0.0	0.0	0.0	0.0	0.0
Aeromonas salmonicida	0.0	0.0	0.0	0.0	0.0	0.0	0.0	0.0	0.0	0.0	0.0	0.0107969	0.0	0.0	0.0	0.0	0.0	0.0	0.00169728	0.0	0.00159981	0.0	0.0	0.0	0.0	0.0	0.0	0.0	0.0	0.0	0.0	0.0	0.0	0.0	0.0	0.0	0.0	0.0	0.0	0.00173398	0.0	0.0	0.0	0.0	0.0	0.0	0.0	0.0	0.0
Aeromonas veronii	0.0	0.0	0.0	0.0	0.00293948	0.00118267	0.0	0.0	0.0	0.0	0.0	0.0	0.0	0.0	0.0	0.0	0.0	0.0	0.00295231	0.0	0.0	0.0	0.0	0.0	0.0	0.0	0.0	0.0	0.0	0.0	0.0	0.0	0.0	0.0	0.0	0.0	0.0	0.0	0.0	0.00132703	0.0	0.0	0.0	0.0	0.0	0.0	0.00130482	0.0	0.0
Agathobacter rectalis	0.0	0.0	0.0	0.0	0.0	0.0	0.0	0.0	0.0	0.0	0.0	0.0	0.0	0.0	0.0	0.0	0.0	0.0	0.0	0.0	0.0	0.0	0.0	0.00255781	0.0	0.0	0.0	0.0	0.0	0.0	0.0	0.0	0.0	0.0	0.00384111	0.0	0.0	0.0	0.0	0.0	0.0	0.0	0.0	0.00108502	0.0	0.0	0.0	0.0	0.0
Aggregatibacter actinomycetemcomitans	0.0	0.0	0.0	0.0	0.0	0.0	0.0	0.0	0.0	0.0	0.0	0.0	0.0	0.0	0.0	0.0	0.0	0.0	0.0	0.0	0.0	0.0	0.0	0.0	0.0	0.0	0.0	0.0	0.0	0.0	0.0	0.0	0.0	0.0	0.0	0.0	0.0	0.0	0.0	0.0	0.0	0.0	0.0	0.0	0.0	0.0	0.0	0.0	0.0
Aggregatibacter aphrophilus	0.0	0.0	0.0	0.0	0.0	0.0	0.0	0.0	0.0	0.0	0.0	0.0	0.0	0.0	0.0	0.0	0.0	0.0	0.0	0.0	0.0	0.0	0.0	0.0	0.0	0.0	0.0	0.0	0.0	0.0	0.0	0.0	0.0	0.0	0.0	0.0	0.0	0.0	0.0	0.0	0.0	0.0	0.0	0.0	0.0	0.0	0.0	0.00171923	0.0
Agrobacterium fabrum	0.0	0.0	0.0	0.0	0.0	0.0	0.0	0.0	0.0	0.0	0.0	0.0022476	0.0172239	0.00116906	0.00317136	0.0	0.0119198	0.0	0.0	0.0	0.0	0.0	0.0	0.0	0.0	0.0	0.0	0.0	0.0134327	0.204118	0.0	0.0	0.00442337	0.0	0.0	0.0	0.00136121	0.0	0.0	0.0	0.0	0.0	0.0	0.0	0.0	0.0	0.0	0.0	0.0
Agrobacterium sp. H13-3	0.0	0.00520398	0.0	0.0	0.0	0.0	0.0	0.0	0.0194804	0.0	0.0	0.00123933	0.00683429	0.0	0.00285355	0.0	0.00855836	0.0	0.00142834	0.0	0.0	0.0	0.0	0.0	0.0	0.0	0.0	0.0	0.024623	0.0950637	0.0	0.0	0.00252296	0.0	0.0	0.0	0.0	0.00105657	0.00165534	0.0	0.00146348	0.0	0.0	0.0	0.0	0.0	0.18468	0.0	0.0
Agrobacterium tumefaciens	0.0	0.0	0.0	0.0	0.0	0.0	0.0	0.0	0.0	0.0	0.0	0.00178548	0.0026064	0.0	0.0	0.0	0.0121673	0.0	0.0	0.0010605	0.0	0.0	0.0	0.0	0.0	0.0	0.0	0.0	0.00316768	0.0081237	0.0	0.0	0.0	0.0	0.0	0.0	0.0	0.0	0.0	0.0	0.0	0.0	0.0	0.0	0.0	0.0	0.0	0.0	0.0
Agrobacterium vitis	0.0	0.0	0.0	0.0	0.0	0.0	0.0	0.0	0.0	0.0	0.0	0.00380202	0.00429996	0.0	0.00243431	0.0	0.0105794	0.0	0.0	0.0	0.0	0.0	0.0	0.0	0.0	0.0	0.0	0.0	0.00342893	0.00970331	0.0	0.0	0.0	0.0	0.0	0.0	0.0	0.0	0.0	0.0013978	0.0	0.0	0.0	0.0	0.0	0.0	0.0	0.0	0.0
Akkermansia muciniphila	0.0	0.0	0.0	0.0	0.0	0.0	0.0	0.0	0.0	0.0	0.0	0.0	0.0	0.0	0.0	0.0	0.0	0.0	0.0	0.0	0.0	0.0	0.0	0.0	0.0	0.0	0.0	0.0	0.0	0.0	0.0	0.0	0.0	0.0	0.0	0.0	0.0	0.0	0.0	0.0	0.0	0.0	0.0	0.0	0.0	0.0	0.0	0.0	0.0
Alcanivorax borkumensis	0.0	0.0	0.0	0.0	0.0	0.0	0.0	0.0	0.0	0.0	0.0	0.0	0.0	0.0	0.0	0.0	0.0	0.0	0.0	0.0	0.0	0.0	0.0	0.0	0.0	0.0	0.0	0.0	0.0	0.0	0.0	0.0	0.0	0.0	0.0	0.0	0.0	0.0	0.0	0.0	0.0	0.0	0.0	0.0	0.0	0.0	0.0	0.0	0.0
Alcanivorax dieselolei	0.00251535	0.0	0.0	0.0	0.0	0.0	0.00113058	0.0	0.0	0.0	0.00133034	0.00197453	0.00111703	0.0	0.0	0.0	0.0019179	0.0	0.0013387	0.00161284	0.0	0.00209304	0.0	0.0	0.0	0.0	0.00325303	0.0	0.0	0.0	0.00145039	0.0	0.00440699	0.0	0.0	0.0	0.0	0.0	0.0	0.0	0.0	0.0	0.0	0.0	0.0	0.0012124	0.0	0.0	0.0
Alicycliphilus denitrificans	0.00211234	0.00350268	0.00325299	0.0	0.00175552	0.0	0.003234	0.0142306	0.0089132	0.0	0.0	0.0022476	0.0	0.00150914	0.0	0.0120481	0.00148482	0.0	0.00218734	0.0	0.00271714	0.00103275	0.00248178	0.00332103	0.0	0.0	0.00442695	0.0	0.00178522	0.00344642	0.00301302	0.00153933	0.00655315	0.00292531	0.0	0.0	0.00278337	0.00192349	0.003539	0.0792147	0.0	0.0	0.0	0.00914514	0.02362	0.0020704	0.00183641	0.0165612	0.00305009
Aliivibrio fischeri	0.0	0.0	0.0	0.0	0.0	0.0	0.0	0.0	0.0	0.0	0.0	0.0	0.0	0.0	0.0	0.0	0.0	0.0	0.00291047	0.0	0.0	0.0	0.0	0.0	0.0	0.0	0.0	0.0	0.0	0.0	0.0	0.0	0.0	0.0	0.0	0.0	0.0	0.0	0.0	0.0	0.0	0.0	0.0	0.0	0.0	0.0	0.0	0.0	0.0
Aliivibrio salmonicida	0.0	0.0	0.0	0.0	0.0	0.0	0.0	0.0	0.0	0.0	0.0	0.0	0.0	0.0	0.0	0.0	0.0	0.0	0.0	0.0	0.0	0.0	0.0	0.0	0.0	0.0	0.0	0.0	0.0	0.0	0.0	0.0	0.0	0.0	0.0	0.0	0.0	0.0	0.0	0.0	0.0	0.0	0.0	0.0	0.0	0.0	0.0	0.0	0.0
Alistipes finegoldii	0.0	0.0	0.0	0.0	0.0	0.0	0.0	0.0	0.0	0.0	0.0	0.0	0.0	0.0	0.0	0.0	0.0	0.0	0.0	0.0	0.0	0.0	0.0	0.0	0.0	0.0	0.0	0.0	0.0	0.0	0.0	0.0	0.0	0.0	0.0	0.0	0.0	0.0	0.0	0.0	0.0	0.0	0.0	0.0	0.0	0.0	0.0	0.0	0.0
Alistipes shahii	0.0	0.0	0.0	0.0	0.0	0.0	0.0	0.0	0.0	0.0	0.0	0.0	0.0	0.0	0.0	0.0	0.0	0.0	0.0	0.0	0.0	0.0	0.0	0.0	0.0	0.0	0.0	0.0	0.0	0.0	0.0	0.0	0.0	0.0	0.0	0.0	0.0	0.0	0.0	0.0	0.0	0.0	0.0	0.0	0.0	0.0	0.0	0.0	0.0
Alkalilimnicola ehrlichii	0.0	0.0	0.0	0.0	0.0	0.0	0.0	0.0	0.0	0.0	0.0	0.0	0.0	0.0	0.0	0.0	0.0	0.0	0.00120124	0.0	0.0	0.0	0.0	0.0	0.0	0.0	0.0	0.0	0.0	0.0	0.0	0.0	0.0	0.0	0.0	0.0	0.0	0.0	0.0	0.0	0.0	0.0	0.0	0.0	0.0	0.0	0.0	0.0	0.0
Alkaliphilus oremlandii	0.0	0.0	0.0	0.0	0.0	0.0	0.0	0.0	0.0	0.0	0.0	0.0	0.0	0.0	0.0	0.0	0.0	0.0	0.0	0.0	0.0	0.0	0.0	0.0	0.0	0.0	0.0	0.0	0.0	0.0	0.0	0.0	0.0	0.0	0.0	0.0	0.0	0.0	0.0	0.0	0.0	0.0	0.0	0.0	0.0	0.0	0.0	0.0	0.0
Allochromatium vinosum	0.0	0.0	0.0	0.0	0.0	0.0	0.0	0.0	0.0	0.0	0.0	0.0	0.0	0.0	0.0	0.0	0.0	0.0	0.00208574	0.0	0.0	0.0	0.0	0.0	0.0	0.0	0.0	0.0	0.0	0.0	0.0	0.0	0.0	0.0	0.0	0.0	0.0	0.0	0.0	0.0	0.0	0.0	0.0	0.0	0.0	0.0	0.0	0.0	0.0
Alteromonas macleodii	0.0	0.0	0.0	0.0	0.0	0.0	0.0	0.0	0.0	0.0	0.0	0.0	0.0	0.0	0.0	0.0	0.0	0.0	0.0	0.0	0.0	0.0	0.0	0.0	0.0	0.0	0.0	0.0	0.0	0.0	0.0	0.0	0.0	0.0	0.0	0.0	0.0	0.0	0.0	0.0	0.0	0.0	0.0	0.0	0.0	0.0	0.0	0.0	0.0
Alteromonas mediterranea	0.0903024	0.0210912	7.08248	0.00804548	0.0170857	1.6467	0.0163146	5.8269	0.0525236	0.219754	0.0499598	0.0282526	0.0	0.0363682	0.0259119	0.0648484	0.0133634	0.0	0.807713	0.367948	0.608919	0.378923	3.16876	0.315415	0.0193675	43.3795	0.0	0.0120988	0.0224459	0.0435315	0.00150219	0.00157598	0.0	0.00352758	1.7538	0.0368344	4.07379	0.0	0.00766022	0.0103862	0.0	0.0	0.00335804	3.60063	8.31834	0.426987	0.07754	6.77464	0.149603
Alteromonas sp. SN2	0.0	0.0	0.0	0.0	0.0	0.0	0.0	0.0	0.0	0.0	0.0	0.0	0.0	0.0	0.0	0.0	0.0	0.0	0.0	0.0	0.0	0.0	0.0	0.0	0.0	0.0	0.0	0.0	0.0	0.0	0.0	0.0	0.0	0.0	0.0	0.0	0.0	0.0	0.0	0.0	0.0	0.0	0.0	0.0	0.0	0.0	0.0	0.0	0.0
Amphibacillus xylanus	0.0	0.0	0.0	0.0	0.0	0.0	0.0	0.0	0.0019848	0.0	0.0	0.0	0.0	0.0	0.0	0.0	0.0	0.0	0.0	0.0	0.0	0.0	0.0	0.0	0.0	0.0	0.0	0.0	0.0	0.0	0.0	0.0	0.0	0.0	0.0	0.0	0.0	0.0	0.0	0.0	0.0	0.0	0.0	0.0	0.0	0.0	0.0	0.0	0.0
Amycolatopsis mediterranei	0.0	0.0	0.0	0.0	0.0	0.0	0.0	0.0	0.0	0.0	0.0	0.0	0.0	0.0	0.0	0.0	0.0	0.0	0.0	0.0	0.0	0.0	0.0	0.0	0.0	0.0	0.0	0.00313223	0.0	0.0	0.0	0.00225402	0.0	0.0	0.0	0.0	0.0	0.0	0.0	0.0	0.0	0.0	0.0	0.0	0.0	0.0	0.0	0.0	0.00272436
Amycolatopsis orientalis	0.0	0.0	0.0	0.0	0.0	0.0	0.0	0.0	0.0	0.0	0.0	0.0	0.0	0.0	0.0	0.0	0.0	0.0	0.0	0.0	0.0	0.0	0.0	0.0	0.0	0.0	0.0	0.00113293	0.0	0.0	0.0	0.0	0.0	0.0	0.0	0.0	0.0	0.0	0.0	0.0	0.0	0.0	0.0	0.0	0.0	0.0	0.0	0.0	0.00239862
Anabaena cylindrica	0.0	0.0	0.0	0.0	0.0	0.0	0.0	0.0	0.0	0.0	0.0	0.0	0.0	0.0	0.0	0.0	0.0	0.0	0.0	0.0	0.0	0.0	0.0	0.0	0.0	0.0	0.0	0.0	0.0	0.0	0.0	0.0	0.0	0.0	0.0	0.0	0.0	0.0	0.0	0.0	0.0	0.0	0.0	0.0	0.0	0.0	0.0	0.0	0.0
Anabaena sp. 90	0.0	0.0	0.0	0.0	0.0	0.0	0.0	0.0	0.0	0.0	0.0	0.0	0.0	0.0	0.0	0.0	0.0	0.0	0.0	0.0	0.0	0.0	0.0	0.0	0.0	0.0	0.0	0.0	0.0	0.0	0.0	0.0	0.0	0.0	0.0	0.0	0.0	0.0	0.0	0.0	0.0	0.0	0.0	0.0	0.0	0.0	0.0	0.0	0.0
Anabaena variabilis	0.0	0.0	0.0	0.0	0.0	0.0	0.0	0.0	0.0	0.0	0.0	0.0	0.0	0.0	0.0	0.0	0.0	0.0	0.0	0.0	0.0	0.0	0.0	0.0	0.0	0.0	0.0	0.0	0.0	0.0	0.0	0.0	0.0	0.0	0.0	0.0	0.0	0.0	0.0	0.0	0.0	0.0	0.0	0.0	0.0	0.0	0.0	0.0	0.0
Anaerococcus prevotii	0.0	0.0	0.0	0.0	0.0	0.0	0.0	0.0	0.0	0.0	0.0	0.0	0.0	0.0	0.0	0.0	0.0	0.0	0.0	0.0	0.0	0.0	0.0	0.0	0.0	0.0	0.0	0.0	0.0	0.0	0.0	0.0	0.0	0.0	0.00171742	0.0	0.0	0.0	0.0	0.0	0.0	0.0	0.0	0.00213903	0.0	0.0	0.0	0.0	0.0
Anaerolinea thermophila	0.0	0.0	0.0	0.0	0.0	0.0	0.0	0.0	0.0	0.0	0.0	0.0	0.0	0.0	0.0	0.0	0.0	0.0	0.0	0.0	0.0	0.0	0.0	0.0	0.0	0.0	0.0	0.0	0.0	0.0	0.0	0.0	0.0	0.0	0.0	0.0	0.0	0.0	0.0	0.0	0.0	0.0	0.0	0.0	0.0	0.0	0.0	0.0	0.0
Anoxybacillus flavithermus	0.0	0.0	0.0	0.0	0.0	0.0	0.0	0.0	0.0	0.0	0.0	0.0	0.0	0.0	0.0	0.0	0.0	0.0	0.0	0.0	0.0	0.0	0.0	0.0	0.0	0.0	0.0	0.0	0.0	0.0	0.0	0.0	0.0	0.0	0.0	0.0	0.0	0.0	0.0	0.0	0.0	0.0	0.0	0.0	0.0	0.0	0.0	0.0	0.0
Arcobacter nitrofigilis	0.0	0.0	0.0	0.0	0.0	0.0	0.0	0.0	0.0	0.0	0.0	0.0	0.0	0.0	0.0	0.0	0.0	0.0	0.0	0.0	0.0	0.0	0.0	0.0	0.0	0.0	0.0	0.0	0.0	0.0	0.0	0.0	0.0	0.0	0.0	0.0	0.0	0.0	0.0	0.0	0.0	0.0	0.0	0.0	0.0	0.0	0.0	0.0	0.0
Aromatoleum aromaticum	0.0	0.0	0.0	0.00207432	0.0	0.0	0.00223487	0.0	0.0	0.0	0.0	0.00130235	0.0	0.00180672	0.0	0.0	0.0	0.0	0.0	0.0	0.0	0.0	0.0	0.0	0.0	0.0	0.0	0.0	0.0	0.00153858	0.00156263	0.0	0.0	0.0	0.0	0.0	0.0	0.00138166	0.0	0.0	0.00104846	0.0	0.0	0.0	0.0	0.0	0.0	0.0	0.0
Arthrobacter arilaitensis	0.0	0.0	0.0	0.0	0.0	0.0	0.00102541	0.0	0.0	0.0	0.0	0.0	0.0	0.0	0.0	0.0	0.0	0.0	0.0	0.30655	0.0	0.0	0.00157573	0.00138204	0.0	0.0	0.0	0.0018236	0.0	0.0	0.0	0.0137257	0.0	0.0	0.00120035	0.0212662	0.00544484	0.0	0.0	0.0	0.0	0.0	0.00196073	0.00106952	0.0	0.0	0.0	0.0	0.0438266
Arthrobacter aurescens	0.0	0.0	0.0	0.0	0.0	0.0	0.0	0.0	0.0	0.0	0.0	0.0	0.0	0.0	0.0	0.0	0.0	0.0	0.0	0.0	0.0	0.0	0.0	0.0	0.0	0.0	0.0	0.0	0.0	0.0	0.0	0.0	0.0	0.0	0.0	0.0	0.0	0.0	0.0	0.0	0.0	0.0	0.0	0.0	0.0	0.0	0.0	0.0	0.0
Arthrobacter chlorophenolicus	0.0	0.0	0.0	0.0	0.0	0.0	0.0	0.0	0.0	0.0	0.0	0.0	0.0	0.0	0.0	0.0	0.0	0.0	0.0	0.0	0.0	0.0	0.0	0.00117577	0.0	0.0	0.0	0.00336245	0.0	0.0	0.0	0.0	0.0	0.0	0.0	0.0	0.0	0.0	0.0	0.0	0.0	0.0	0.0	0.00272804	0.0	0.0	0.0	0.0	0.00346467
Arthrobacter phenanthrenivorans	0.0	0.0	0.0	0.0	0.0	0.0	0.0	0.0	0.0	0.0	0.0	0.0	0.0	0.0	0.0	0.0	0.0	0.0	0.0	0.0	0.0	0.0	0.0	0.00315601	0.0	0.0	0.0	0.00238704	0.0	0.0	0.0	0.00285876	0.0	0.0	0.00214216	0.0091019	0.00621687	0.0	0.0	0.0	0.0	0.00140379	0.0	0.00156552	0.0	0.0	0.0	0.0	0.0186559
Arthrobacter sp. FB24	0.0	0.0	0.0	0.0	0.0	0.0	0.0	0.0	0.0	0.0	0.0	0.0	0.0	0.0	0.0	0.0	0.0	0.0	0.0	0.0	0.0	0.0	0.0	0.00148518	0.0	0.0	0.0	0.0031504	0.0	0.0	0.0	0.00109952	0.0	0.0	0.0	0.0	0.0	0.0	0.0	0.0	0.0	0.0	0.0	0.0	0.0	0.0	0.0	0.0	0.00121411
Arthrobacter sp. Rue61a	0.0	0.0	0.0	0.0	0.0	0.0	0.0	0.0	0.0	0.0	0.0	0.0	0.0	0.0	0.0	0.0	0.0	0.0	0.0	0.0	0.0	0.0	0.0	0.0	0.0	0.0	0.0	0.0	0.0	0.0	0.0	0.0	0.0	0.0	0.0	0.0	0.0	0.0	0.0	0.0	0.0	0.0	0.0	0.0	0.0	0.0	0.0	0.0	0.0
Arthrospira platensis	0.0	0.0	0.0	0.0	0.0	0.0	0.0	0.0	0.0	0.0	0.0	0.0	0.0	0.0	0.0	0.0	0.0	0.0	0.0	0.0	0.0	0.0	0.0	0.0	0.0	0.0	0.0	0.0	0.0	0.0	0.0	0.0	0.0	0.0	0.0	0.0	0.0	0.0	0.0	0.0	0.0	0.0	0.0	0.0	0.0	0.0	0.0	0.0	0.0
Asticcacaulis excentricus	0.0	0.0	0.0	0.0	0.0	0.0	0.00241892	0.0	0.0	0.0	0.0	0.00128134	0.0	0.0	0.00804675	0.0	0.0	0.0	0.00227698	0.0	0.0	0.0	0.0	0.0	0.0	0.0	0.0	0.0	0.0	0.0	0.0	0.0	0.0	0.0	0.0	0.0	0.0	0.0	0.0	0.0	0.0	0.0	0.0	0.0	0.0	0.0	0.0	0.0	0.0
Atopobium parvulum	0.0	0.0	0.0	0.0	0.0	0.0	0.0	0.0	0.0	0.0	0.0	0.0	0.0	0.0	0.0	0.0	0.0	0.0	0.0	0.0	0.0	0.0	0.0	0.0	0.0	0.0	0.0	0.0	0.0	0.0	0.0	0.0	0.0	0.0	0.0	0.0	0.0	0.0	0.0	0.0	0.0	0.0	0.0	0.0	0.0	0.0	0.0	0.0	0.0
Azoarcus sp. BH72	0.00578113	0.0	0.0	0.00190645	0.0	0.0	0.00557404	0.0	0.0	0.0	0.0	0.00123933	0.0	0.00159417	0.0	0.0	0.00202101	0.0	0.00288657	0.00216518	0.0	0.0	0.0	0.0	0.0	0.0	0.00267314	0.0	0.0	0.00252327	0.00317705	0.0	0.0	0.0	0.0	0.0	0.0	0.00176094	0.00150693	0.00176937	0.0017256	0.0	0.0	0.0	0.0	0.00253671	0.0	0.0	0.0
Azoarcus sp. KH32C	0.00283498	0.0	0.0	0.00106713	0.0	0.0	0.00306309	0.0	0.0	0.0	0.0	0.0	0.0	0.00170044	0.0	0.0	0.0	0.0	0.0	0.0	0.00157442	0.0	0.0	0.0	0.0	0.0	0.0	0.0	0.00170902	0.00135395	0.00194249	0.0	0.0	0.0	0.0	0.0	0.0	0.0	0.0	0.00136242	0.00152901	0.0	0.0	0.0	0.0	0.0	0.0	0.0	0.0
Azorhizobium caulinodans	0.00151477	0.0	0.0	0.0	0.0	0.0	0.0	0.0	0.0	0.0	0.0	0.0	0.0	0.0	0.0	0.0	0.0	0.0	0.00132675	0.0	0.00259017	0.0	0.0	0.0	0.0	0.0	0.0	0.0	0.0	0.0	0.0	0.0	0.0	0.0	0.0	0.0	0.0	0.0	0.0	0.0	0.0	0.0	0.0	0.0	0.0	0.0	0.0	0.0	0.0
Azospira oryzae	0.00422467	0.00673015	0.00145734	0.0	0.00293948	0.0	0.00282646	0.0	0.00213182	0.0	0.0	0.0	0.0	0.00131784	0.0	0.0	0.00125798	0.0	0.00274911	0.0	0.0	0.0	0.00482568	0.0042699	0.0	0.0	0.0016548	0.0	0.0	0.00176424	0.00263315	0.0	0.0	0.0	0.0	0.0	0.00426648	0.00105657	0.0	0.0	0.00240273	0.0	0.0	0.0117957	0.00550952	0.0	0.0	0.00450482	0.00583367
Azospirillum brasilense	0.00162594	0.0	0.0	0.0	0.0	0.0	0.00173531	0.0	0.0	0.0	0.0	0.00142838	0.0	0.0	0.00157554	0.0	0.0	0.0	0.00157775	0.0	0.00195533	0.0	0.0	0.0	0.0	0.0	0.0	0.0	0.0	0.0	0.0	0.0	0.0	0.0	0.00105261	0.0	0.0	0.00167967	0.0	0.0	0.0	0.0	0.0	0.0	0.0	0.0	0.0	0.0	0.0
Azospirillum lipoferum	0.00264042	0.0	0.0	0.0	0.0	0.0	0.00224802	0.0	0.0	0.0	0.0	0.0	0.0	0.00104152	0.00263717	0.0154662	0.00121673	0.0	0.00202598	0.0	0.00548507	0.0	0.0	0.0	0.0	0.0	0.0017821	0.0	0.0	0.00264636	0.00278855	0.0	0.0	0.00197889	0.00195749	0.0	0.0	0.0	0.00122153	0.00222941	0.0	0.00100649	0.0	0.0	0.0	0.00143622	0.0	0.0	0.0
Azotobacter vinelandii	0.0134939	0.00467858	0.0	0.00411266	0.0	0.0	0.0106748	0.0	0.0	0.00582083	0.0134473	0.0160483	0.00451616	0.0110316	0.00256279	0.0157683	0.0168486	0.0399783	0.0841169	0.0172331	0.00754197	0.00798661	0.0111877	0.0	0.00428625	0.0	0.0184574	0.0	0.00175256	0.00326179	0.00945345	0.0	0.0	0.0104967	0.00204983	0.0140637	0.0	0.00216731	0.00415547	0.013978	0.00109215	0.00381408	0.0146942	0.0	0.0	0.0147539	0.00340703	0.0	0.0
Bacillus amyloliquefaciens	0.0	0.0	0.0	0.0	0.0	0.0	0.0	0.0	0.0	0.0	0.0	0.0	0.0	0.0	0.0	0.0	0.0	0.0	0.0	0.0	0.0	0.0	0.0	0.0	0.0	0.0	0.0	0.0	0.0	0.0	0.0	0.0	0.0	0.0	0.0	0.0	0.0	0.0	0.0	0.0	0.0	0.0	0.0	0.0	0.0	0.0	0.0	0.0	0.0
Bacillus anthracis	0.0	0.0	0.0	0.0	0.0	0.0	0.0	0.0	0.0	0.0	0.0	0.0	0.0	0.0	0.0	0.0	0.0	0.0	0.0	0.0	0.0	0.0	0.0	0.0	0.0	0.0	0.0	0.0	0.0	0.0	0.0	0.0	0.0	0.0	0.0	0.0	0.0	0.0	0.0	0.0	0.0	0.0	0.0	0.0	0.0	0.0	0.0	0.0	0.0
Bacillus atrophaeus	0.0	0.0	0.0	0.0	0.0	0.0	0.0	0.0	0.0	0.0	0.0	0.0	0.0	0.0	0.0	0.0	0.0	0.0	0.0	0.0	0.0	0.0	0.0	0.0	0.0	0.0	0.0	0.0	0.0	0.0	0.0	0.0	0.0	0.0	0.0	0.0	0.0	0.0	0.0	0.0	0.0	0.0	0.0	0.0	0.0	0.0	0.0	0.0	0.0
Bacillus cellulosilyticus	0.0	0.0	0.0	0.0	0.0	0.0	0.0	0.0	0.0	0.0	0.0	0.0	0.0	0.0	0.0	0.0	0.0	0.0	0.0	0.0	0.0	0.0	0.0	0.0	0.0	0.0	0.0	0.0	0.0	0.0	0.0	0.0	0.0	0.0	0.0	0.0	0.0	0.0	0.0	0.0	0.0	0.0	0.0	0.0	0.0	0.0	0.0	0.0	0.0
Bacillus cereus	0.00186219	0.0	0.0	0.0	0.441718	0.0	0.0	0.0	0.0688798	0.0	0.0	0.0	0.0	0.0	0.0	0.0	0.0	0.0	0.0	0.0017675	0.0	0.0	0.0	0.0	0.0	0.0144536	0.0	0.0	0.0	0.0	0.0	0.0	0.0	0.0	0.0	0.0	0.0	0.0	0.00100462	0.0	0.00336382	0.00164217	0.0	0.00110052	0.0	0.0	0.0	0.0	0.0
Bacillus clausii	0.0	0.0	0.0	0.0	0.0	0.0	0.0	0.0	0.00123131	0.0	0.0	0.0	0.0	0.0	0.0	0.0	0.0	0.0	0.0	0.0	0.0	0.0	0.0	0.0	0.0	0.0	0.0	0.0	0.0	0.0	0.0	0.0	0.0	0.0	0.0	0.0	0.0	0.0	0.0	0.0	0.0	0.0	0.0	0.0	0.0	0.0	0.0	0.0	0.0
Bacillus coagulans	0.0	0.0	0.0	0.0	0.0	0.0	0.0	0.0	0.0258942	0.0	0.0	0.0	0.0	0.0	0.0	0.0	0.0	0.0	0.0	0.0	0.0	0.0	0.0	0.0	0.0	0.0	0.0	0.0	0.0	0.0	0.0	0.0	0.0	0.0	0.00123728	0.0	0.0	0.0	0.0	0.0	0.0	0.0	0.0	0.00142602	0.0	0.0	0.0	0.0	0.0
Bacillus cytotoxicus	0.0	0.0	0.0	0.0	0.00261287	0.0	0.0	0.0	0.0	0.0	0.0	0.0	0.0	0.0	0.0	0.0	0.0	0.0	0.0	0.0	0.0	0.0	0.0	0.0	0.0	0.0	0.0	0.0	0.0	0.0	0.0	0.0	0.0	0.0	0.0	0.0	0.0	0.0	0.0	0.0	0.0	0.0	0.0	0.0	0.0	0.0	0.0	0.0	0.0
Bacillus halodurans	0.0	0.0	0.0	0.0	0.0	0.0	0.0	0.0	0.0	0.0	0.0	0.0	0.0	0.0	0.0	0.0	0.0	0.0	0.0	0.0	0.0	0.0	0.0	0.0	0.0	0.0	0.0	0.0	0.0	0.0	0.0	0.0	0.0	0.0	0.0	0.0	0.0	0.0	0.00162109	0.0	0.0	0.0	0.0	0.0	0.0	0.0	0.0	0.0	0.0
Bacillus infantis	0.0	0.0	0.0	0.0	0.00116354	0.00156112	0.0	0.0	0.0	0.0	0.0	0.0	0.0	0.0	0.0	0.0	0.0	0.0	0.0	0.00132562	0.0	0.0	0.0	0.0	0.0	0.0	0.0	0.0	0.0	0.0	0.0	0.0	0.0	0.0	0.0	0.0	0.0	0.0	0.00320793	0.0	0.00107031	0.328064	0.0	0.0	0.0	0.00192118	0.0	0.0	0.0
Bacillus licheniformis	0.0	0.0	0.0	0.0	0.0	0.0	0.0	0.0	0.00562359	0.0	0.0	0.0	0.0	0.0	0.0	0.0	0.0	0.0	0.0	0.0	0.0	0.0	0.0	0.0	0.0	0.0	0.0	0.0	0.0	0.0	0.0	0.0	0.0	0.0	0.0	0.0	0.0	0.0	0.0	0.0	0.0	0.0	0.0	0.0	0.0	0.0	0.0	0.0	0.0
Bacillus megaterium	0.0	0.0	0.0	0.0	0.0667302	0.00122998	0.0	0.0	0.00422688	0.0	0.0	0.0	0.0	0.0	0.0	0.0	0.0	0.0	0.0	0.00108259	0.0	0.0	0.0	0.0	0.0	0.0075613	0.0	0.0	0.0	0.0	0.00130363	0.0	0.0	0.0	0.00123728	0.0	0.0	0.0	0.00143843	0.0	0.0	1.27589	0.0	0.00213903	0.0	0.00139892	0.0	0.0	0.0
Bacillus methylotrophicus	0.0	0.0	0.0	0.0	0.0	0.0	0.0	0.0	0.0	0.0	0.0	0.0	0.0	0.0	0.0	0.0	0.0	0.0	0.0	0.0	0.0	0.0	0.0	0.0	0.0	0.0	0.0	0.0	0.0	0.0	0.0	0.0	0.0	0.0	0.0	0.0	0.0	0.0	0.0	0.0	0.0	0.0	0.0	0.0	0.0	0.0	0.0	0.0	0.0
Bacillus paralicheniformis	0.0	0.0	0.0	0.0	0.0	0.0	0.0	0.00256692	0.0	0.0	0.0	0.0	0.0	0.0	0.0	0.0	0.0	0.0	0.0	0.0	0.0	0.0	0.0	0.0	0.0	0.0	0.0	0.0	0.0	0.0	0.0	0.0	0.0	0.0	0.0	0.0	0.0	0.0	0.0	0.0	0.0	0.0	0.0	0.0	0.0	0.0	0.0	0.0	0.0
Bacillus pseudofirmus	0.0	0.0	0.0	0.0	0.00112272	0.0	0.0	0.0	0.0	0.0	0.0	0.0	0.0	0.0	0.0	0.0	0.00183541	0.0	0.0	0.0	0.0	0.0	0.0	0.0	0.0	0.0	0.0	0.0	0.0	0.0	0.0	0.0	0.0	0.0	0.0	0.0	0.0	0.0	0.0	0.0	0.0	0.0	0.0	0.0	0.0	0.0	0.0	0.0	0.0
Bacillus sp. 1NLA3E	0.0	0.0	0.0	0.0	0.00177593	0.00160843	0.0	0.0	0.0	0.0	0.0	0.0	0.0	0.00106278	0.0	0.0	0.0	0.0	0.0	0.0	0.0	0.0	0.0	0.0	0.0	0.0	0.0	0.0	0.0	0.0	0.0	0.0	0.0	0.0	0.0	0.0	0.0	0.0	0.00277412	0.0	0.0	0.00365516	0.0	0.0	0.0	0.0024994	0.0	0.0	0.0
Bacillus sp. JS	0.0	0.0	0.0	0.0	0.0	0.0	0.0	0.0	0.0	0.0	0.0	0.0	0.0	0.0	0.0	0.0	0.0	0.0	0.0	0.0	0.0	0.0	0.0	0.0	0.0	0.0	0.0	0.0	0.0	0.0	0.0	0.0	0.0	0.0	0.0	0.0	0.0	0.0	0.0	0.0	0.0	0.0	0.0	0.0	0.0	0.0	0.0	0.0	0.0
Bacillus subtilis	0.0	0.0	0.0	0.0	0.00136767	0.0	0.0	0.0	0.0	0.0	0.0	0.0	0.0	0.0	0.0	0.0	0.0	0.0	0.0	0.0	0.0	0.0	0.0	0.0	0.0	0.0	0.0	0.0	0.0	0.0	0.0	0.0	0.0	0.0	0.0	0.0	0.0	0.0	0.00196357	0.0	0.0	0.00757519	0.0	0.0	0.0	0.0	0.0	0.0	0.0
Bacillus thuringiensis	0.00190388	0.0	0.0	0.0	0.606696	0.0013719	0.0	0.0	0.00751649	0.0	0.00186967	0.0	0.0	0.00102027	0.0	0.0	0.00224786	0.0	0.0	0.0	0.0	0.0	0.0	0.0	0.0	0.0335902	0.0	0.0	0.0	0.0	0.0	0.0	0.0	0.0	0.0	0.0	0.0	0.0	0.00117586	0.00171629	0.0	0.00490004	0.0	0.00141052	0.0	0.0	0.0	0.0	0.0
Bacillus toyonensis	0.0	0.0	0.0	0.0	0.00183717	0.0	0.0	0.0	0.0	0.0	0.0	0.0	0.0	0.0	0.0	0.0	0.0	0.0	0.0	0.0	0.0	0.0	0.0	0.0	0.0	0.0	0.0	0.0	0.0	0.0	0.0	0.0	0.0	0.0	0.0	0.0	0.0	0.0	0.0	0.0	0.0	0.0	0.0	0.0	0.0	0.0	0.0	0.0	0.0
Bacillus weihenstephanensis	0.0	0.0	0.0	0.0	0.00598102	0.0	0.0	0.0	0.0	0.0	0.0	0.0	0.0	0.0	0.0	0.0	0.0	0.0	0.0	0.0	0.0	0.0	0.0	0.0	0.0	0.0	0.0	0.0	0.0	0.0	0.0	0.0	0.0	0.0	0.0	0.0	0.0	0.0	0.0	0.0	0.0	0.0	0.0	0.0	0.0	0.0	0.0	0.0	0.0
Bacteroides fragilis	0.0	0.0	0.0	0.0	0.0	0.0	0.0	0.0	0.0	0.0	0.0	0.0	0.0	0.0	0.0	0.0	0.0	0.0	0.0	0.0	0.0	0.0	0.0	0.0	0.0	0.0	0.0	0.0	0.0	0.0	0.0	0.0	0.0	0.0	0.0	0.0	0.0	0.0	0.0	0.0	0.0	0.0	0.0	0.0	0.0	0.0	0.0	0.0	0.0
Bacteroides salanitronis	0.0	0.0	0.0	0.0	0.0	0.0	0.0	0.0	0.0	0.0	0.0	0.0	0.0	0.0	0.0	0.0	0.0	0.0	0.0	0.0	0.0	0.0	0.0	0.0	0.0	0.0	0.0	0.0	0.0	0.0	0.0	0.0	0.0	0.0	0.0	0.0	0.0	0.0	0.0	0.0	0.0	0.0	0.0	0.0	0.0	0.0	0.0	0.0	0.0
Bacteroides thetaiotaomicron	0.0	0.0	0.0	0.0	0.0	0.0	0.0	0.0	0.0	0.0	0.0	0.0	0.0	0.0	0.0	0.0	0.0	0.0	0.0	0.0	0.0	0.0	0.0	0.0	0.0	0.0	0.0	0.0	0.0	0.0	0.0	0.0	0.0	0.0	0.0	0.0	0.0	0.0	0.0	0.0	0.0	0.0	0.0	0.0	0.0	0.0	0.0	0.0	0.0
Bacteroides vulgatus	0.0	0.0	0.0	0.0	0.0	0.0	0.0	0.0	0.0	0.0	0.0	0.0	0.0	0.0	0.0	0.0	0.0	0.0	0.0	0.0	0.0	0.0	0.0	0.00264032	0.0	0.0	0.0	0.0	0.0	0.0	0.0	0.0	0.0	0.0	0.00180976	0.0	0.0	0.0	0.0	0.0	0.0	0.0	0.0	0.0	0.0	0.0	0.0	0.0	0.0
Bartonella bacilliformis	0.0	0.0	0.0	0.0	0.0	0.0	0.0	0.0	0.0	0.0	0.0	0.0	0.0	0.0	0.0	0.0	0.0	0.0	0.0	0.0	0.0	0.0	0.0	0.0	0.0	0.0	0.0	0.0	0.0	0.0	0.0	0.0	0.0	0.0	0.0	0.0	0.0	0.0	0.0	0.0	0.0	0.0	0.0	0.0	0.0	0.0	0.0	0.0	0.0
Belliella baltica	0.0	0.0	0.0	0.0	0.0	0.0	0.0	0.0	0.0	0.0	0.0	0.0	0.0144373	0.0	0.00126449	0.0	0.0	0.0	0.0	0.0	0.0	0.0	0.0	0.0	0.0	0.0	0.0	0.0	0.0	0.0	0.0	0.0	0.0	0.0	0.0	0.0	0.0	0.0	0.0	0.0	0.0	0.0	0.0	0.0	0.0	0.0	0.0	0.0	0.0
Beutenbergia cavernae	0.0	0.0	0.0	0.0	0.0	0.0	0.0	0.0	0.0	0.0	0.0	0.0	0.0	0.00182798	0.0	0.0	0.0	0.0	0.0	0.0	0.0	0.0	0.0	0.0	0.0	0.0	0.0	0.0133286	0.0	0.0	0.0	0.00703694	0.0	0.0	0.0	0.00333985	0.0	0.0	0.0	0.0	0.0	0.0	0.0	0.0	0.0	0.0	0.0	0.0	0.00627786
Bibersteinia trehalosi	0.0	0.0	0.0	0.0	0.0	0.0	0.0	0.0	0.0	0.0	0.0	0.0	0.0	0.0	0.0	0.0	0.0	0.0	0.0	0.0	0.0	0.0	0.0	0.0	0.0	0.0	0.0	0.0	0.0	0.0	0.0	0.0	0.0	0.0	0.0	0.0	0.0	0.0	0.0	0.0	0.0	0.0	0.0	0.0	0.0	0.0	0.0	0.0	0.0
Bifidobacterium adolescentis	0.0	0.0	0.0	0.0	0.0	0.0	0.0	0.0	0.0	0.0	0.0	0.0	0.0	0.0	0.0	0.0	0.0	0.0	0.0	0.0	0.0	0.0	0.0	0.0	0.0	0.0	0.0	0.0	0.0	0.0	0.0	0.0	0.0	0.0	0.0	0.0	0.0	0.0	0.0	0.0	0.0	0.0	0.0	0.0	0.0	0.0	0.0	0.0	0.0
Bifidobacterium asteroides	0.0	0.0	0.0	0.0	0.0	0.0	0.0	0.0	0.0	0.0	0.0	0.0	0.0	0.0	0.0	0.0	0.0	0.0	0.0	0.0	0.0	0.0	0.0	0.0	0.0	0.0	0.0	0.0	0.0	0.0	0.0	0.0	0.0	0.0	0.0	0.0	0.0	0.0	0.0	0.0	0.0	0.0	0.0	0.0	0.0	0.0	0.0	0.0	0.0
Bifidobacterium breve	0.0	0.0	0.0	0.0	0.0	0.0	0.0	0.0	0.0	0.0	0.0	0.0	0.0	0.0	0.0	0.0	0.0	0.0	0.0	0.0	0.0	0.0	0.0	0.0	0.0	0.0	0.0	0.0	0.0	0.0	0.0	0.0	0.0	0.0	0.0	0.0	0.0	0.0	0.0	0.0	0.0	0.0	0.0	0.0	0.0	0.0	0.0	0.0	0.0
Bifidobacterium dentium	0.0	0.0	0.0	0.0	0.0	0.0	0.0	0.0	0.0	0.0	0.0	0.0	0.0	0.0	0.0	0.0	0.0	0.0	0.0	0.0	0.0	0.0	0.0	0.0	0.0	0.0	0.0	0.0	0.0	0.0	0.0	0.0	0.0	0.0	0.0	0.0	0.0	0.0	0.0	0.0	0.0	0.0	0.0	0.0	0.0	0.0	0.0	0.0	0.0
Blastococcus saxobsidens	0.0	0.00102579	0.0	0.0	0.0	0.0	0.0	0.00123092	0.0	0.0	0.0	0.0	0.0	0.0	0.0	0.0	0.0	0.0	0.0	0.0	0.0	0.0	0.0	0.00600261	0.0	0.0	0.0	0.00400465	0.0	0.0	0.0	0.00174091	0.0	0.0	0.0289192	0.0	0.00164564	0.0	0.0	0.0	0.0	0.00354922	0.0	0.0196853	0.0	0.0	0.0	0.0	0.0011845
Blattabacterium punctulatus	0.0	0.0	0.0	0.0	0.0	0.0	0.0	0.0	0.0	0.0	0.0	0.0	0.0	0.0	0.0	0.0	0.0	0.0	0.0	0.0	0.0	0.0	0.0	0.0	0.0	0.0	0.0	0.0	0.0	0.0	0.0	0.0	0.0	0.0	0.0	0.0	0.0	0.0	0.0	0.0	0.0	0.0	0.0	0.0	0.0	0.0	0.0	0.0	0.0
Blattabacterium sp. (Blattella germanica)	0.0	0.0	0.0	0.0	0.0	0.0	0.0	0.0	0.0	0.0	0.0	0.0	0.0	0.0	0.0	0.0	0.0	0.0	0.0	0.0	0.0	0.0	0.0	0.0	0.0	0.0	0.0	0.0	0.0	0.0	0.0	0.0	0.0	0.0	0.0	0.0	0.0	0.0	0.0	0.0	0.0	0.0	0.0	0.0	0.0	0.0	0.0	0.0	0.0
Bordetella avium	0.0	0.0	0.0	0.0	0.0	0.0	0.0	0.0	0.0	0.0	0.0	0.0	0.00189775	0.0	0.00880409	0.0	0.00812529	0.0	0.0	0.0	0.0	0.0	0.0	0.0	0.00104441	0.0	0.0	0.0	0.0	0.00744673	0.0	0.0	0.0	0.0	0.0	0.0	0.0	0.0	0.0	0.0	0.0	0.0	0.0	0.0	0.0	0.0	0.0	0.0	0.0
Bordetella bronchiseptica	0.0	0.0	0.0	0.0	0.0	0.0	0.0	0.0	0.0	0.0	0.0	0.0	0.0	0.00104152	0.00126449	0.0	0.00101051	0.0	0.0	0.0	0.0	0.0	0.0	0.0	0.0	0.0	0.0	0.0	0.0	0.00289253	0.0	0.0	0.0	0.0	0.0	0.0	0.0	0.0	0.0	0.0	0.0	0.0	0.0	0.0	0.0	0.0	0.0	0.0	0.0
Bordetella parapertussis	0.0	0.0	0.0	0.0	0.0	0.0	0.0	0.0	0.0	0.0	0.0	0.0	0.0	0.0	0.0	0.0	0.0	0.0145365	0.0	0.0	0.0	0.0	0.0	0.0	0.0	0.0	0.0	0.0	0.0	0.0	0.0	0.0	0.0	0.0	0.0	0.0	0.0	0.0	0.0	0.00182245	0.0	0.0	0.0	0.0	0.0	0.0	0.0	0.0	0.0
Bordetella pertussis	0.0	0.0	0.0	0.0	0.0	0.0	0.0	0.0	0.0	0.0	0.0	0.0	0.0	0.0	0.0	0.0	0.0	0.0	0.0	0.0	0.0	0.0	0.0	0.0	0.0	0.0	0.0	0.0	0.0	0.0	0.0	0.0	0.0	0.0	0.0	0.0	0.0	0.0	0.0	0.0	0.0	0.0	0.0	0.0	0.0	0.0	0.0	0.0	0.0
Bordetella petrii	0.0022652	0.00142609	0.0	0.00112709	0.0	0.0	0.00277387	0.0	0.0	0.0	0.0	0.00105028	0.00420387	0.00129659	0.0117591	0.0	0.0240047	0.0	0.0	0.0	0.00177757	0.00128061	0.0	0.0	0.00200526	0.0	0.00909435	0.0	0.0	0.0200426	0.00224466	0.0	0.00542273	0.0028909	0.0	0.0	0.0	0.00254659	0.00216906	0.0276553	0.00120136	0.0	0.0	0.0	0.0	0.0	0.0	0.00106636	0.0
Brachybacterium faecium	0.0	0.0	0.0	0.0	0.0	0.0	0.0	0.0	0.0	0.0	0.0	0.0	0.0	0.0	0.0	0.0	0.00107237	0.0	0.0	0.00433036	0.0	0.0	0.0	0.00274346	0.0	0.0	0.0	0.0127834	0.0	0.0	0.0	0.00518608	0.0	0.0	0.00175435	0.00284901	0.0	0.0	0.0	0.0	0.0	0.0	0.00137477	0.0	0.0	0.0	0.0	0.0	0.00941679
Brachyspira hyodysenteriae	0.0	0.0	0.0	0.0	0.0	0.0	0.0	0.0	0.0	0.0	0.0	0.0	0.0	0.0	0.0	0.0	0.0	0.0	0.0	0.0	0.0	0.0	0.0	0.0	0.0	0.0	0.0	0.0	0.0	0.0	0.0	0.0	0.0	0.0	0.0	0.0	0.0	0.0	0.0	0.0	0.0	0.0	0.0	0.0	0.0	0.0	0.0	0.0	0.0
Bradyrhizobium diazoefficiens	0.0	0.0	0.00301877	0.0	0.0	0.0	0.0	0.0	0.0	0.0	0.0	0.0	0.0	0.0	0.0	0.0	0.0	0.0	0.0	0.0	0.0	0.0	0.0	0.0	0.0	0.00202257	0.0	0.0	0.0	0.0	0.0	0.0	0.0	0.0	0.0	0.0	0.0	0.0	0.0	0.0	0.0	0.0	0.0	0.00235604	0.0	0.0	0.0	0.00195862	0.0
Bradyrhizobium japonicum	0.0	0.0	0.00231613	0.0	0.0	0.0	0.0	0.0	0.0	0.0	0.0	0.0	0.0	0.0	0.0	0.0	0.00154669	0.0	0.0	0.0	0.0	0.0	0.0	0.0	0.0	0.0016025	0.0	0.0	0.0	0.0	0.0	0.0	0.0	0.0	0.0	0.0	0.0	0.0	0.0	0.0	0.0	0.0	0.0	0.00221653	0.0	0.0	0.0	0.00178452	0.0
Bradyrhizobium oligotrophicum	0.0	0.0	0.00127517	0.0	0.0	0.0	0.0	0.0	0.0	0.0	0.0	0.0	0.0	0.0	0.0	0.0	0.0	0.0	0.0	0.0	0.0	0.0	0.0	0.0	0.0	0.00115131	0.0	0.0	0.0	0.0	0.0	0.0	0.0	0.0	0.0	0.0	0.0	0.0	0.0	0.0	0.0	0.0	0.0	0.00167403	0.0	0.0	0.0	0.00139279	0.0
Bradyrhizobium sp. BTAi1	0.00102837	0.0204907	0.217508	0.0	0.0092267	0.0152091	0.0	0.0369276	0.0330983	0.00398878	0.00186967	0.0134436	0.0	0.0	0.00183926	0.00273821	0.00412451	0.00199892	0.0244671	0.00757814	0.0061961	0.00170748	0.0223163	0.0825307	0.0	0.164917	0.00181038	0.00485889	0.0	0.00129241	0.00108779	0.0123147	0.0	0.00237467	0.0347916	0.0	0.039983	0.0	0.0	0.00801525	0.00102662	0.0051649	0.00202834	0.281283	0.0849066	0.012497	0.0277153	0.264609	0.00852842
Bradyrhizobium sp. ORS 278	0.0	0.0	0.0	0.0	0.0	0.0	0.0	0.0	0.0	0.0	0.0	0.0	0.0	0.0	0.00108868	0.0	0.0	0.0	0.00114746	0.0	0.0	0.0	0.0	0.0	0.0	0.0	0.0	0.0	0.0	0.0	0.0	0.0	0.0	0.0	0.0	0.0	0.0	0.0	0.0	0.0	0.0	0.0	0.0	0.00130202	0.0	0.0	0.0	0.0	0.0
Bradyrhizobium sp. S23321	0.0	0.0	0.00226408	0.0	0.0	0.0	0.0	0.0	0.0	0.0	0.0	0.0	0.0	0.0	0.0	0.0	0.0	0.0	0.0	0.0	0.0	0.0	0.0	0.0	0.0	0.00174252	0.0	0.0	0.0	0.0	0.0	0.0	0.0	0.0	0.0	0.0	0.0	0.0	0.0	0.0	0.0	0.0	0.0	0.00184453	0.0	0.0	0.0	0.00191509	0.0
Brevibacillus brevis	0.0	0.0	0.0	0.0	0.0	0.0	0.0	0.0	0.0	0.0	0.0	0.0	0.0	0.0	0.0	0.0	0.0	0.0	0.0	0.0	0.0	0.0	0.0	0.0	0.0	0.0	0.0	0.0	0.0	0.0	0.0	0.0	0.0	0.0	0.0	0.0	0.0	0.0	0.0	0.0	0.0	0.0	0.0	0.0	0.0	0.0	0.0	0.0	0.0
Brevundimonas subvibrioides	0.0	0.0	0.0	0.0	0.0	0.0	0.00151183	0.0	0.0	0.0	0.0	0.142124	0.0	0.0	0.728061	0.0	0.0	0.0	0.0	0.00287218	0.0	0.0	0.0	0.00152644	0.0	0.00315832	0.064509	0.0	0.00538831	0.00102572	0.00136406	0.0	0.0	0.0	0.0	0.0	0.00272242	0.00195058	0.0246474	0.0	0.0	0.00211894	0.0	0.0	0.0	0.0616643	0.0	0.0	0.0
Brucella microti	0.0	0.0	0.0	0.0	0.0	0.0	0.0	0.0	0.0	0.0	0.0	0.0	0.0	0.0	0.0	0.0	0.0	0.0	0.0	0.0	0.0	0.0	0.0	0.0	0.0	0.0	0.0	0.0	0.0	0.0	0.0	0.0	0.0	0.0	0.0	0.0	0.0	0.0	0.0	0.0	0.0	0.0	0.0	0.0	0.0	0.0	0.0	0.0	0.0
Brucella pinnipedialis	0.0	0.0	0.0	0.0	0.0	0.0	0.0	0.0	0.0	0.0	0.0	0.0	0.0	0.0	0.0	0.0	0.0	0.0	0.0	0.0	0.0	0.0	0.0	0.0	0.0	0.0	0.0	0.0	0.0	0.0	0.0	0.0	0.00471826	0.0	0.0	0.0	0.0	0.0	0.0	0.0	0.0	0.0	0.0	0.0	0.0	0.0	0.0	0.0	0.0
Buchnera aphidicola	0.0	0.0	0.0	0.0	0.0	0.0	0.0	0.0	0.0	0.0	0.0	0.0	0.0	0.0	0.0	0.0	0.0	0.0	0.0	0.0	0.0	0.0	0.0	0.0	0.0	0.0	0.0	0.0	0.0	0.0	0.0	0.0	0.0	0.0	0.0	0.0	0.0	0.0	0.0	0.0	0.0	0.0	0.0	0.0	0.0	0.0	0.0	0.0	0.0
Burkholderia ambifaria	0.00286277	0.00115088	0.0	0.0108752	0.0	0.0	0.00251095	0.0	0.0	0.0	0.00109663	0.0	0.0	0.00150914	0.0	0.0	0.0	0.0	0.0	0.0	0.0	0.0	0.0	0.0	0.0	0.0	0.00118806	0.0	0.0	0.00215401	0.00212379	0.0	0.0	0.0	0.0	0.0	0.0	0.0	0.0	0.0	0.00209693	0.0	0.0	0.00302255	0.00128192	0.0	0.0	0.0	0.00124373
Burkholderia cenocepacia	0.0027377	0.0	0.0	0.00134291	0.0	0.0	0.00270814	0.0	0.0	0.0	0.0	0.0	0.0	0.0	0.0	0.00192619	0.0	0.0	0.0	0.0	0.0	0.0	0.0	0.0	0.0	0.0	0.0	0.0	0.00236215	0.00287202	0.00193386	0.0	0.0	0.0	0.0	0.0	0.0	0.0	0.0	0.00123856	0.00146348	0.0	0.0	0.0	0.0	0.00102587	0.0	0.0	0.0
Burkholderia cepacia	0.00133411	0.0	0.0	0.0	0.0	0.0	0.00172217	0.0	0.0	0.0	0.0	0.0	0.0	0.0	0.0	0.0	0.0	0.0	0.0	0.0	0.0	0.0	0.0	0.0	0.0	0.0	0.0	0.0	0.0	0.0	0.0	0.0	0.0	0.0	0.0	0.0	0.0	0.0	0.0	0.0	0.0	0.0	0.0	0.0	0.0	0.0	0.0	0.0	0.0
Burkholderia gladioli	0.00643429	0.0	0.0	0.00377694	0.0	0.0	0.00828218	0.0	0.0	0.00118272	0.0	0.00123933	0.0	0.00374098	0.0	0.0	0.00185603	0.00106451	0.00490657	0.001414	0.0	0.0	0.0	0.0	0.0	0.0	0.00309745	0.0	0.002471	0.00683129	0.00826206	0.0	0.0	0.00218538	0.0	0.00141917	0.0	0.00298006	0.00446371	0.00429957	0.00425938	0.0	0.00155506	0.0	0.0	0.00218231	0.0	0.0	0.0
Burkholderia glumae	0.00468327	0.0	0.0	0.00148679	0.0	0.0	0.00368097	0.0	0.0	0.0	0.0	0.0	0.0	0.00272071	0.0	0.0	0.0	0.0	0.00174509	0.0	0.0	0.0	0.0	0.0	0.0	0.0	0.00117392	0.0	0.00130626	0.00203093	0.00280582	0.0	0.0	0.0	0.0	0.0	0.0	0.00138166	0.00208915	0.00127395	0.00268669	0.0	0.0	0.0	0.0	0.0	0.0	0.0	0.0
Burkholderia lata	0.0	0.0	0.0	0.0	0.0	0.0	0.00174846	0.0	0.0	0.0	0.0	0.0	0.0	0.0	0.0	0.0	0.0	0.0	0.0	0.0	0.0	0.0	0.0	0.0	0.0	0.0	0.00101834	0.0	0.0	0.0	0.0	0.0	0.0	0.0	0.0	0.0	0.0	0.00111075	0.0	0.0	0.0	0.0	0.0	0.0	0.0	0.0	0.0	0.0	0.0
Burkholderia multivorans	0.00102837	0.0	0.0	0.0	0.0	0.0	0.00164329	0.00205654	0.0	0.0	0.0	0.0	0.0	0.0	0.0	0.0013219	0.0	0.0	0.00171521	0.0	0.0	0.0	0.0	0.0	0.0	0.0	0.00117392	0.0	0.0	0.00104623	0.00148493	0.0	0.00217892	0.0	0.0	0.0	0.0	0.0	0.00107312	0.0	0.00141979	0.0	0.0	0.0161512	0.00128192	0.0	0.0	0.00263325	0.0
Burkholderia phenoliruptrix	0.0	0.0	0.0	0.0	0.0	0.0	0.0	0.0	0.0	0.0	0.0	0.0	0.0	0.0	0.0	0.0	0.0	0.0	0.0	0.0	0.0	0.0	0.0	0.0	0.0	0.0	0.0	0.0	0.0	0.0	0.0	0.0	0.0	0.0	0.0	0.0	0.0	0.0	0.0	0.0	0.0	0.0	0.0	0.0	0.0	0.0	0.0	0.0	0.0
Burkholderia phymatum	0.00144528	0.0	0.0	0.0	0.0	0.0	0.00155127	0.0	0.0	0.0	0.0	0.0	0.0	0.00136036	0.0	0.0	0.0	0.0	0.00204391	0.0	0.0	0.0	0.0	0.0	0.0	0.0	0.0	0.0	0.0	0.0	0.00101009	0.0	0.0	0.0	0.0	0.0	0.0	0.00119202	0.0	0.0	0.00109215	0.0	0.0	0.0	0.0	0.0	0.0	0.0	0.0
Burkholderia phytofirmans	0.0	0.0	0.0	0.00116306	0.0	0.0	0.001617	0.0	0.0	0.0	0.0	0.0	0.0	0.00121157	0.00100753	0.00328585	0.00138171	0.0	0.0	0.0	0.0	0.0	0.0	0.0	0.0	0.0	0.0	0.0	0.0	0.00188732	0.00123456	0.0	0.0	0.00137662	0.0	0.0	0.0	0.0	0.0	0.00107932	0.0	0.0	0.0	0.0	0.0	0.0	0.0	0.0	0.0
Burkholderia pseudomallei	0.0	0.0	0.0	0.0	0.0	0.0	0.0	0.0	0.0	0.0	0.0	0.0	0.0	0.0	0.0	0.0	0.0	0.0	0.0	0.0	0.0	0.0	0.0	0.0	0.0	0.0	0.00123049	0.0	0.0	0.0	0.0	0.0	0.0	0.0	0.0	0.0	0.0	0.0	0.0	0.0	0.0	0.0	0.0	0.0	0.0	0.0	0.0	0.0	0.0
Burkholderia rhizoxinica	0.0	0.0	0.0	0.0	0.0	0.0	0.0	0.0	0.0	0.0	0.0	0.0	0.0	0.0	0.0	0.0	0.0	0.0	0.0	0.0	0.0	0.0	0.0	0.0	0.0	0.0	0.0	0.0	0.0	0.0	0.00200292	0.0	0.0	0.00103246	0.0	0.0	0.0	0.0	0.0	0.0	0.0	0.0	0.0	0.0	0.0	0.0	0.0	0.0	0.0
Burkholderia sp. CCGE1002	0.00179271	0.0	0.0	0.0	0.0	0.0	0.00206397	0.0	0.0	0.0	0.0	0.0	0.0	0.0	0.0	0.0	0.0	0.0	0.0	0.0	0.0	0.0	0.0	0.0	0.0	0.0	0.0	0.0	0.0	0.00180527	0.00175256	0.0	0.0	0.0	0.0	0.0	0.0	0.0	0.0	0.0	0.0	0.0	0.0	0.0	0.0	0.0	0.0	0.0	0.0
Burkholderia sp. CCGE1003	0.0	0.0	0.0	0.0	0.0	0.0	0.00113058	0.0	0.0	0.0	0.0	0.0	0.0	0.0	0.0	0.0	0.0	0.0	0.0	0.0	0.0	0.0	0.0	0.0	0.0	0.0	0.0	0.0	0.0	0.0	0.0	0.0	0.0	0.0	0.0	0.0	0.0	0.0	0.0	0.00162782	0.0	0.0	0.0	0.0	0.0	0.0	0.0	0.0	0.0
Burkholderia sp. RPE64	0.0	0.0	0.0	0.0	0.0140238	0.0	0.00132778	0.0	0.0	0.0	0.0	0.0	0.0	0.0	0.00155525	0.0	0.0	0.0	0.00292243	0.0	0.0	0.0	0.0	0.0	0.0	0.0	0.0	0.0	0.0	0.00116932	0.0	0.0	0.0	0.0	0.0	0.0	0.0	0.0	0.0	0.0	0.0	0.0	0.0	0.0	0.0	0.0	0.0	0.0	0.0
Burkholderia sp. YI23	0.00102837	0.0	0.0	0.0013549	0.0	0.0	0.00239263	0.0	0.0	0.0	0.0	0.0	0.001081	0.0108403	0.00156202	0.00118971	0.0	0.0	0.0	0.0	0.0	0.0	0.0	0.0	0.0	0.0	0.0	0.0	0.0	0.00340539	0.00356555	0.0	0.0	0.00177239	0.0	0.00106705	0.0	0.00159839	0.0	0.00240634	0.0	0.0	0.00153253	0.0	0.0	0.00113779	0.0	0.0	0.0
Burkholderia thailandensis	0.00108396	0.0	0.0	0.0	0.0	0.0	0.00118317	0.0	0.0	0.0	0.0	0.0	0.0	0.0	0.0	0.0	0.00158794	0.0	0.0	0.0	0.0	0.0	0.0	0.0	0.0	0.0	0.0	0.0	0.0	0.00135395	0.00139859	0.0	0.0	0.0	0.0	0.0	0.0	0.0	0.0	0.0	0.00209693	0.0	0.0	0.0	0.0	0.0	0.0	0.0	0.0
Burkholderia vietnamiensis	0.0	0.00157621	0.0	0.0	0.0	0.0	0.0	0.00136602	0.00124969	0.0	0.0	0.0	0.0	0.0	0.0	0.0	0.0	0.0	0.0	0.0	0.0	0.0	0.0	0.0	0.0	0.0	0.0	0.0	0.0	0.0	0.0	0.0	0.0	0.0	0.0	0.0	0.0	0.0	0.0	0.0	0.0	0.0	0.0	0.00119352	0.00199106	0.0	0.0	0.00143632	0.00201365
Burkholderia xenovorans	0.0	0.0	0.0	0.00179854	0.0	0.0	0.00110429	0.0	0.0	0.0	0.0	0.0	0.0	0.0	0.00108868	0.0	0.0	0.0	0.00109965	0.0	0.0	0.00118422	0.0	0.0	0.0	0.0	0.0	0.0	0.0	0.00106675	0.00302165	0.0	0.0	0.0	0.0	0.0	0.0	0.0	0.0	0.0011147	0.0	0.0	0.0	0.0	0.0	0.00119374	0.0	0.0	0.0
Calothrix parietina	0.0	0.0	0.0	0.0	0.0	0.0	0.0	0.0	0.0	0.0	0.0	0.0	0.0	0.0	0.0	0.0	0.0	0.0	0.0	0.0	0.0	0.0	0.0	0.0	0.0	0.0	0.0	0.0	0.0	0.0	0.0	0.0	0.0	0.0	0.0	0.0	0.0	0.0	0.0	0.0	0.0	0.0	0.0	0.0	0.0	0.0	0.0	0.0	0.0
Calothrix sp. PCC 7507	0.0	0.0	0.0	0.0	0.0	0.0	0.0	0.0	0.0	0.0	0.0	0.0	0.0	0.0	0.0	0.0	0.0	0.0	0.0	0.0	0.0	0.0	0.0	0.0	0.0	0.0	0.0	0.0	0.0	0.0	0.0	0.0	0.0	0.0	0.0	0.0	0.0	0.0	0.0	0.0	0.0	0.0	0.0	0.0	0.0	0.0	0.0	0.0	0.0
Campylobacter concisus	0.0	0.0	0.0	0.0	0.0	0.0	0.0	0.0	0.0	0.0	0.0	0.0	0.0	0.0	0.0	0.0	0.0	0.0	0.0	0.0	0.0	0.0	0.0	0.0	0.0	0.0	0.0	0.0	0.0	0.0	0.0	0.0	0.0	0.0	0.0	0.0	0.0	0.0	0.0	0.0	0.0	0.0	0.0	0.0	0.0	0.0	0.0	0.0	0.0
Candidatus Accumulibacter phosphatis	0.00152866	0.0	0.0	0.0	0.0	0.0	0.00228746	0.0	0.0	0.0	0.0	0.0	0.0	0.00106278	0.0	0.0	0.00142296	0.0	0.0	0.0	0.0	0.0	0.0	0.0	0.0	0.0	0.00121635	0.0	0.0	0.00102572	0.00118276	0.0	0.0	0.0	0.0	0.0	0.0	0.0	0.0	0.0	0.00126689	0.0	0.0	0.0	0.0	0.0	0.0	0.0	0.0
Candidatus Arthromitus sp. SFB-mouse	0.0	0.0	0.0	0.0	0.0	0.0	0.0	0.0	0.0	0.0	0.0	0.0	0.0	0.0	0.0	0.0	0.0	0.0	0.0	0.0	0.0	0.0	0.0	0.0	0.0	0.0	0.0	0.0	0.0	0.0	0.0	0.0	0.0	0.0	0.0	0.0	0.0	0.0	0.0	0.0	0.0	0.0	0.0	0.0	0.0	0.0	0.0	0.0	0.0
Candidatus Baumannia cicadellinicola	0.0	0.0	0.0	0.0	0.0	0.0	0.0	0.0	0.0	0.0	0.0	0.0	0.0	0.0	0.0	0.0	0.0	0.0	0.0	0.0	0.0	0.0	0.0	0.0	0.0	0.0	0.0	0.0	0.0	0.0	0.0	0.0	0.0	0.0	0.0	0.0	0.0	0.0	0.0	0.0	0.0	0.0	0.0	0.0	0.0	0.0	0.0	0.0	0.0
Candidatus Hamiltonella defensa	0.0	0.0	0.0	0.0	0.0	0.0	0.0	0.0	0.0	0.0	0.0	0.0	0.0	0.0	0.0	0.0	0.0	0.0	0.0	0.0	0.0	0.0	0.0	0.0	0.0	0.0	0.0	0.0	0.0	0.0	0.0	0.0	0.0	0.0	0.0	0.0	0.0	0.0	0.0	0.0	0.0	0.0	0.0	0.0	0.0	0.0	0.0	0.0	0.0
Candidatus Koribacter versatilis	0.0	0.0	0.0	0.0	0.0	0.0	0.0	0.0	0.0	0.0	0.0	0.0	0.0	0.0	0.0	0.0	0.0	0.0	0.0	0.0	0.0	0.0	0.0	0.0	0.0	0.0	0.0	0.0	0.0	0.0	0.0	0.0	0.0	0.0	0.0	0.0	0.0	0.0	0.0	0.0	0.0	0.0	0.0	0.0	0.0	0.0	0.0	0.0	0.0
Candidatus Liberibacter solanacearum	0.0	0.0	0.0	0.0	0.0	0.0	0.0	0.0	0.0	0.0	0.0	0.0	0.0	0.0	0.0	0.0	0.0	0.0	0.0	0.0	0.0	0.0	0.0	0.0	0.0	0.0	0.0	0.0	0.0	0.0	0.0	0.0	0.0	0.0	0.0	0.0	0.0	0.0	0.0	0.0	0.0	0.0	0.0	0.0	0.0	0.0	0.0	0.0	0.0
Candidatus Moranella endobia	0.0	0.0	0.0	0.00122301	0.0	0.0	0.0	0.0	0.0	0.0	0.0	0.0	0.0	0.0	0.0	0.0	0.0	0.0	0.0	0.0	0.0	0.0	0.0	0.0	0.0	0.0	0.0	0.0	0.0	0.0	0.0	0.0	0.0	0.0	0.0	0.0	0.0	0.0	0.0	0.0	0.0	0.0	0.0	0.0	0.0	0.0	0.0	0.0	0.0
Candidatus Pantoea carbekii	0.0	0.0	0.0	0.0	0.0	0.0	0.0	0.0	0.0	0.0	0.0	0.0	0.0	0.0	0.0	0.0	0.0	0.0	0.0	0.0	0.0	0.0	0.0	0.0	0.0	0.0	0.0	0.0	0.0	0.0	0.0	0.0	0.0	0.0	0.0	0.0	0.0	0.0	0.0	0.0	0.0	0.0	0.0	0.0	0.0	0.0	0.0	0.0	0.0
Candidatus Profftella armatura	0.0	0.0	0.0	0.0	0.0	0.0	0.0	0.0	0.0	0.0	0.0	0.0	0.0	0.0	0.0	0.0	0.0	0.0	0.0	0.0	0.0	0.0	0.0	0.0	0.0	0.0	0.0	0.0	0.0	0.0	0.0	0.0	0.0	0.0	0.0	0.0	0.0	0.0	0.0	0.0	0.0	0.0	0.0	0.0	0.0	0.0	0.0	0.0	0.0
Candidatus Symbiobacter mobilis	0.0	0.0	0.0	0.0	0.0	0.0	0.0	0.0	0.0	0.0	0.0	0.0	0.0	0.0	0.0	0.0	0.0	0.0	0.0	0.0	0.0	0.0	0.0	0.0	0.0	0.0	0.0	0.0	0.0	0.0	0.0	0.0	0.0	0.0	0.0	0.0	0.0	0.0	0.0	0.0	0.0	0.0	0.0	0.0	0.0	0.0	0.0	0.0	0.0
Capnocytophaga canimorsus	0.0	0.0	0.0	0.0	0.0	0.0	0.0	0.0	0.0	0.0	0.0	0.0	0.0	0.0	0.0	0.0	0.0	0.0	0.0	0.0	0.0	0.0	0.0	0.0	0.0	0.0	0.0	0.0	0.0	0.0	0.0	0.0	0.0	0.0	0.0	0.0	0.0	0.0	0.0	0.0	0.0	0.0	0.0	0.0	0.0	0.0	0.0	0.0	0.0
Capnocytophaga ochracea	0.0	0.0	0.0	0.0	0.0	0.0	0.0	0.0	0.0	0.0	0.0	0.0	0.0	0.0	0.0	0.0	0.0	0.0	0.0	0.0	0.0	0.0	0.0	0.0	0.0	0.0	0.0	0.0	0.0	0.0	0.0	0.0	0.0	0.0	0.0	0.0	0.0	0.0	0.0	0.0	0.0	0.0	0.0	0.0	0.0	0.0	0.0	0.00243739	0.0
Carnobacterium inhibens	0.0	0.0137105	0.00900427	0.0	0.0	0.0	0.156126	0.0	0.00117618	0.0	0.0	0.0	0.0698323	0.0	0.0979472	0.0	0.0	0.0	0.0	0.154258	0.00104115	0.00608635	0.764349	0.0229172	0.479659	0.0018981	0.0	0.00144192	0.113938	0.0	0.00152809	0.0049112	0.0	0.0	0.0	0.0	0.0218606	0.0025195	0.00160967	0.0	0.0	0.0	0.0	0.0	0.0	0.00402888	0.0	0.0	0.0206992
Carnobacterium maltaromaticum	0.0	0.00180138	0.0	0.0	0.0	0.0	0.0	0.0	0.0	0.0	0.0	0.0	0.0	0.0	0.0	0.0	0.0	0.0	0.0	0.0	0.0	0.0	0.0	0.0	0.0	0.0	0.0	0.0	0.0	0.0	0.0	0.0	0.0	0.0	0.0	0.0	0.0	0.0	0.0	0.0	0.0	0.0	0.0	0.0	0.0	0.0	0.0	0.0	0.0
Carnobacterium sp. 17-4	0.0	0.0167628	0.0	0.0	0.0	0.0	0.0051665	0.0	0.0	0.0	0.0	0.0	0.00281059	0.0	0.0	0.0	0.0	0.0	0.0	0.0191552	0.0	0.0012393	0.0545795	0.00707524	0.346234	0.00143136	0.0	0.0	0.00297174	0.0	0.0	0.00190584	0.0	0.0	0.0	0.0	0.00166596	0.0	0.0	0.0	0.0	0.0	0.0	0.0	0.0	0.0	0.0	0.0	0.00441227
Catenulispora acidiphila	0.0	0.0	0.0	0.0	0.0	0.0	0.0	0.0	0.0	0.0	0.0	0.0	0.0	0.0	0.0	0.0	0.0	0.0	0.0	0.0	0.0	0.0	0.0	0.0	0.0	0.0	0.0	0.00287777	0.0	0.0	0.0	0.00262053	0.0	0.0	0.0	0.0	0.0	0.0	0.0	0.0	0.0	0.0	0.0	0.0	0.0	0.0	0.0	0.0	0.0026059
Caulobacter segnis	0.00179271	0.0	0.0	0.0	0.0	0.0	0.0	0.0	0.0	0.0	0.0	0.00573454	0.0	0.0	0.0202251	0.0	0.0	0.0	0.00124905	0.0	0.0	0.0	0.0	0.0	0.0	0.0	0.00205082	0.0	0.0	0.00102572	0.0	0.0	0.0	0.0	0.0	0.0	0.00140184	0.0	0.00130144	0.0	0.0	0.0	0.0	0.0	0.0	0.00212636	0.0	0.00402605	0.0
Caulobacter sp. K31	0.00191778	0.0	0.0	0.00121102	0.0	0.0	0.00214285	0.0	0.0	0.0	0.0	0.0067218	0.0	0.0	0.0290697	0.0	0.0	0.0	0.0	0.0	0.00149824	0.0	0.0	0.0	0.0	0.0	0.00295602	0.0	0.0	0.0	0.00132089	0.0	0.0	0.0	0.0	0.0	0.0	0.0	0.00151835	0.0	0.0	0.0	0.0	0.0	0.0	0.00276053	0.0	0.00195862	0.0
Caulobacter vibrioides	0.00102837	0.0	0.0	0.0	0.0	0.0	0.00110429	0.0	0.0	0.0	0.0	0.00441118	0.0	0.0	0.0126787	0.0	0.0	0.0	0.0	0.0	0.0	0.0	0.0	0.0	0.0	0.0	0.0021074	0.0	0.0	0.0	0.0	0.0	0.0	0.0	0.0	0.0	0.00227545	0.0	0.0	0.0	0.0	0.0	0.0	0.0	0.0	0.00136161	0.0	0.006137	0.0
Cellulomonas fimi	0.0	0.0	0.0	0.0	0.0	0.0	0.0	0.0	0.0	0.0	0.0	0.0	0.0	0.025953	0.00223821	0.0	0.00171167	0.0	0.0	0.0	0.0	0.00172125	0.0	0.0	0.0	0.0	0.0	0.00974202	0.0	0.0	0.0	0.0632592	0.0	0.0	0.00149582	0.00388405	0.0	0.0	0.0	0.0	0.0	0.0	0.00459758	0.0	0.0	0.0	0.0	0.0	0.00547832
Cellulomonas flavigena	0.0	0.0	0.0	0.0	0.0	0.0	0.0	0.0	0.0	0.0	0.0	0.00247866	0.0	0.0113717	0.00136592	0.0	0.0	0.0	0.0	0.0	0.0	0.00118422	0.0	0.0	0.0	0.0	0.0	0.00528904	0.0	0.0	0.0	0.0364858	0.0	0.0	0.00107108	0.00117375	0.0	0.0	0.0	0.0	0.0	0.0	0.00329042	0.00105402	0.0	0.0	0.0	0.0	0.00358312
Cellulomonas gilvus	0.0	0.0	0.0	0.0	0.0	0.0	0.0	0.0	0.0	0.0	0.0	0.00115531	0.0	0.0119669	0.0	0.0	0.0	0.0	0.0	0.0	0.0	0.00107406	0.0	0.0	0.0	0.0	0.0	0.00399253	0.0	0.0	0.0	0.0363026	0.0	0.0	0.0	0.0	0.0	0.0	0.0	0.0	0.0	0.0	0.00777532	0.0	0.0	0.0	0.0	0.0	0.00136218
Cellulophaga algicola	0.0	0.0	0.0	0.0	0.0	0.0	0.0	0.0	0.0	0.0	0.0	0.0	0.0	0.0	0.0	0.0	0.0	0.0	0.0	0.0	0.0	0.0	0.0	0.0	0.0	0.0	0.0	0.0	0.0	0.0	0.0	0.0	0.0	0.0	0.0	0.0	0.0	0.0	0.0	0.0	0.0	0.0	0.0	0.0	0.0	0.0	0.0	0.0	0.0
Cellulophaga lytica	0.0	0.0	0.0	0.0	0.0	0.0	0.0	0.0	0.0	0.0	0.0	0.0	0.00144133	0.0	0.0	0.0	0.0	0.0	0.0	0.0	0.0	0.0	0.0	0.0	0.0	0.0	0.0	0.0	0.0	0.0	0.0	0.0	0.0	0.0	0.0	0.0	0.0	0.0	0.0	0.0	0.0	0.0	0.0	0.0	0.0	0.0	0.0	0.0	0.0
Cellulosilyticum lentocellum	0.0	0.0	0.0	0.0	0.0	0.0	0.0	0.0	0.0	0.0	0.0	0.0	0.0	0.0	0.0	0.0	0.0	0.0	0.0	0.0	0.0	0.0	0.0	0.0	0.00271546	0.0	0.0	0.0	0.0	0.0	0.0	0.0	0.0	0.0	0.0	0.0	0.0	0.0	0.0	0.0	0.0	0.0	0.0	0.0	0.0	0.0	0.0	0.0	0.0
Cellvibrio japonicus	0.0	0.0	0.0	0.0	0.0	0.0	0.0	0.0	0.0	0.0	0.0	0.0	0.0	0.0	0.0	0.0	0.0	0.0	0.0	0.0	0.0	0.0	0.0	0.0	0.0	0.0	0.0	0.0	0.0	0.0	0.0	0.0	0.0	0.00662497	0.0	0.0	0.0	0.0	0.0	0.0	0.0	0.0	0.0	0.0	0.0	0.0	0.0	0.0	0.0
Chamaesiphon minutus	0.0	0.0	0.0	0.0	0.0	0.0	0.0	0.0	0.0	0.0	0.0	0.0	0.0	0.0	0.0	0.0	0.0	0.0	0.0	0.0	0.0	0.0	0.0	0.0011964	0.0	0.0	0.0	0.0	0.0	0.0	0.0	0.0	0.0	0.0	0.00134808	0.0	0.0	0.0	0.0	0.0	0.0	0.0	0.0	0.0	0.0	0.0	0.0	0.0	0.0
Chelativorans sp. BNC1	0.0	0.0	0.0	0.0	0.0	0.0	0.0	0.0	0.0	0.0	0.0	0.00165944	0.0	0.0	0.0	0.0	0.00154669	0.0	0.0	0.0	0.0	0.0	0.0	0.0	0.0	0.0	0.0	0.0	0.0	0.0	0.0	0.0	0.00160552	0.0	0.0	0.0	0.0	0.0	0.0	0.0	0.0	0.0	0.0	0.0	0.0	0.0	0.0	0.0	0.0
Chitinophaga pinensis	0.0	0.0	0.0	0.0	0.0	0.0	0.0	0.0	0.0	0.0	0.0	0.0	0.0	0.0	0.00208269	0.0	0.0	0.0	0.0	0.0	0.0012189	0.0	0.0	0.0	0.0	0.0	0.0	0.0	0.0	0.0	0.0	0.0	0.0	0.0	0.0	0.0	0.0	0.0	0.0	0.0	0.0	0.0	0.0	0.0	0.0	0.0	0.0	0.0	0.0
Chlamydia trachomatis	0.0	0.0	0.0	0.0	0.0	0.0	0.0	0.0	0.0	0.0	0.0	0.0	0.0	0.0	0.0	0.0	0.0	0.0	0.0	0.0	0.0	0.0	0.0	0.0	0.0	0.0	0.0	0.0	0.0	0.0	0.0	0.0	0.0	0.0	0.0	0.0	0.0	0.0	0.0	0.0	0.0	0.0	0.0	0.0	0.0	0.0	0.0	0.0	0.0
Chlorobaculum tepidum	0.0	0.0	0.0	0.0	0.0	0.0	0.0	0.0	0.0	0.0	0.0	0.0	0.0	0.0	0.0	0.0	0.0	0.0	0.0	0.0	0.0	0.0	0.0	0.0	0.0	0.0	0.0	0.0	0.0	0.0	0.0	0.0	0.0	0.0	0.0	0.0	0.0	0.0	0.0	0.0	0.0	0.0	0.0	0.0	0.0	0.0	0.0	0.0	0.0
Chlorobium phaeobacteroides	0.0	0.0	0.0	0.0	0.0	0.0	0.0	0.0	0.0	0.0	0.0	0.0	0.0	0.0	0.0	0.0	0.0	0.0	0.0	0.0	0.0	0.0	0.0	0.0	0.0	0.0	0.0	0.0	0.0	0.0	0.0	0.0	0.0	0.0	0.0	0.0	0.0	0.0	0.0	0.0	0.0	0.0	0.0	0.0	0.0	0.0	0.0	0.0	0.0
Chromobacterium violaceum	0.00792126	0.0	0.0	0.00432849	0.0	0.0	0.00586326	0.0	0.0	0.00102038	0.00165394	0.0	0.0	0.00299703	0.0	0.0	0.0	0.0	0.0024742	0.0	0.0	0.0	0.0	0.0	0.0	0.0	0.00253171	0.0	0.0	0.00350796	0.00401448	0.0	0.0	0.0	0.0	0.0027103	0.0	0.00211313	0.00187225	0.00221171	0.00273037	0.0	0.00198327	0.0	0.0	0.0	0.00103902	0.0	0.0
Chromohalobacter salexigens	0.0	0.0	0.0	0.00118704	0.0	0.0	0.00117002	0.0	0.0	0.00113634	0.00147416	0.0	0.0	0.00129659	0.0	0.0	0.0	0.0	0.00386669	0.0	0.0	0.0	0.0	0.0	0.0	0.0	0.0	0.0	0.0	0.0	0.0	0.0	0.0	0.00122175	0.0	0.00106705	0.0	0.0	0.0	0.00130933	0.0	0.0018011	0.00117193	0.0	0.0	0.0	0.0	0.0	0.0
Chroococcidiopsis thermalis	0.0	0.0	0.0	0.0	0.0	0.0	0.0	0.0	0.00477821	0.0	0.0	0.0	0.0	0.0	0.0	0.0	0.0	0.0	0.0	0.0	0.0	0.0	0.0	0.0	0.0	0.0	0.0	0.0	0.0	0.0	0.0	0.0	0.0	0.0	0.00129268	0.0	0.0	0.0	0.0	0.0	0.0	0.0	0.0	0.0	0.0	0.0	0.0	0.0	0.0
Citrobacter koseri	0.00610076	0.00375287	0.0	0.0	0.0	0.0552543	0.00105171	0.0	0.0	0.00201758	0.0	0.0	0.00237819	0.0	0.0	0.00679832	0.0	0.0	0.0	0.0	0.0	0.0	0.00131968	0.0	0.009525	0.0	0.0	0.0	0.0	0.0	0.00395405	0.0	0.0	0.00419868	0.0	0.0	0.0	0.0113513	0.0	0.00396339	0.0310607	0.00784006	0.0	0.00119352	0.0	0.00126835	0.0375981	0.0	0.0
Citrobacter rodentium	0.0134939	0.00492877	0.0	0.0	0.0	0.0825976	0.00180105	0.0	0.0	0.00345539	0.0	0.0	0.00425191	0.0	0.0	0.0129357	0.0	0.0	0.0	0.00110468	0.0	0.0	0.00189088	0.00123765	0.0161507	0.0345704	0.0	0.0	0.0	0.00215401	0.00964338	0.0	0.0	0.00860386	0.0	0.0	0.0	0.0128142	0.0	0.0028133	0.0599372	0.0131109	0.0	0.0	0.0	0.00141757	0.0684546	0.0	0.0
Clavibacter michiganensis	0.0	0.00120092	0.0	0.0	0.0	0.0	0.0	0.0	0.0	0.0	0.0	0.0	0.00311086	0.00206179	0.00642387	0.0	0.0	0.0	0.0	0.0	0.0	0.0	0.0	0.00360981	0.00106112	0.0	0.0	0.157817	0.0	0.0	0.0	0.00918101	0.0	0.0	0.00217909	0.032769	0.00101583	0.0	0.0	0.0	0.0	0.0	0.00108178	0.00356505	0.0	0.0	0.0	0.0	0.0620383
Clostridium acetobutylicum	0.0	0.0	0.0	0.0	0.0	0.0	0.0	0.0	0.00110266	0.0	0.0	0.0	0.0	0.0	0.0	0.0	0.0	0.0	0.0	0.0	0.0	0.0	0.0	0.0	0.0	0.0	0.0	0.0	0.0	0.0	0.0	0.0	0.0	0.0	0.0	0.0	0.0	0.0	0.0	0.0	0.0	0.0	0.0	0.0	0.0	0.0	0.0	0.0	0.0
Clostridium beijerinckii	0.0	0.0	0.0	0.0	0.0	0.0	0.0	0.0	0.0	0.0	0.0	0.0	0.0	0.0	0.0	0.0	0.00138171	0.0	0.0	0.0	0.0	0.0	0.0	0.0	0.0	0.0	0.0	0.0	0.0	0.0	0.0	0.0	0.0	0.0	0.0	0.0	0.0	0.0	0.0	0.0	0.0	0.0	0.0	0.0	0.0	0.0	0.0	0.0	0.0
Clostridium botulinum	0.0	0.0	0.0	0.0	0.0135338	0.0	0.0	0.0	0.0	0.0	0.0	0.0174137	0.0	0.0	0.0	0.0	0.0234478	0.0	0.0	0.0	0.0	0.0	0.0	0.0	0.00572336	0.0	0.0	0.0	0.0	0.0	0.0	0.0	0.0	0.0	0.0	0.0	0.0	0.0	0.01048	0.0	0.0	0.0	0.0	0.0	0.0	0.0	0.0	0.0	0.0
Clostridium cellulovorans	0.0	0.0	0.0	0.0	0.00149015	0.0	0.0	0.0	0.0	0.0	0.0	0.0	0.0	0.0	0.0	0.0	0.00160856	0.0	0.0	0.00123725	0.0	0.0	0.0	0.0	0.0	0.0	0.0	0.0	0.0	0.0	0.0	0.0	0.0	0.0	0.0	0.0	0.0	0.0	0.0	0.0	0.0	0.0	0.0	0.0	0.0	0.0	0.0	0.0	0.0
Clostridium kluyveri	0.0	0.0	0.0	0.0	0.0	0.0	0.0	0.0	0.0	0.0	0.0	0.0	0.0	0.0	0.0	0.0	0.0	0.0	0.0	0.00101631	0.0	0.0	0.0	0.0	0.0	0.0	0.0	0.0	0.0	0.0	0.0	0.0	0.0	0.0	0.0	0.0	0.0	0.0	0.0	0.0	0.0	0.0	0.0	0.0	0.0	0.0	0.0	0.0	0.0
Clostridium novyi	0.0	0.0	0.0	0.0	0.0	0.0	0.0	0.0	0.0	0.0	0.0	0.0	0.0	0.0	0.0	0.0	0.0	0.0	0.0	0.0	0.0	0.0	0.0	0.0	0.0	0.0	0.0	0.0	0.0	0.0	0.0	0.0	0.0	0.0	0.0	0.0	0.0	0.0	0.0	0.0	0.0	0.0	0.0	0.0	0.0	0.0	0.0	0.0	0.0
Clostridium pasteurianum	0.0	0.0	0.0	0.0	0.00100024	0.0	0.0	0.0	0.0	0.0	0.0	0.0	0.0	0.0	0.0	0.0	0.00261906	0.0	0.0	0.0	0.0	0.0	0.0	0.0	0.0	0.0	0.0	0.0	0.0	0.0	0.0	0.0	0.0	0.0	0.0	0.0	0.0	0.0	0.0	0.0	0.0	0.0	0.0	0.0	0.0	0.0	0.0	0.0	0.0
Clostridium perfringens	0.0	0.0	0.0	0.0	0.00330691	0.0	0.0	0.0	0.0	0.0	0.0	0.0	0.0	0.0	0.0	0.0	0.0	0.0	0.0	0.0	0.0	0.0	0.0	0.0	0.0	0.0	0.0	0.0	0.0	0.0	0.0	0.0	0.0	0.0	0.0	0.0	0.0	0.0	0.0	0.0	0.0	0.0	0.0	0.0	0.0	0.0	0.0	0.0	0.0
Clostridium saccharobutylicum	0.0	0.0	0.0	0.0	0.00202089	0.0	0.0	0.0	0.00128644	0.0	0.0	0.0	0.0	0.0	0.0	0.0	0.0	0.0	0.0	0.0	0.0	0.0	0.0	0.0	0.0	0.0	0.0	0.0	0.0	0.0	0.0	0.0	0.0	0.0	0.0	0.0	0.0	0.0	0.0	0.0	0.0	0.0	0.0	0.0	0.0	0.0	0.0	0.0	0.0
Clostridium saccharoperbutylacetonicum	0.0	0.0	0.0	0.0	0.00181676	0.0	0.0	0.0	0.0	0.0	0.0	0.0	0.0	0.0	0.0	0.0	0.00142296	0.0	0.0	0.00214309	0.0	0.0	0.0	0.0	0.00144546	0.0	0.0	0.0	0.0	0.0	0.0	0.0	0.0	0.0	0.0	0.0	0.0	0.0	0.0	0.0	0.0	0.0	0.0	0.0	0.0	0.0	0.0	0.0	0.0
Clostridium sp. BNL1100	0.0	0.0	0.0	0.0	0.0	0.0	0.0	0.0	0.0	0.0	0.0	0.0	0.0	0.0	0.0	0.0	0.0	0.0	0.0	0.0	0.0	0.0	0.0	0.0	0.0	0.0	0.0	0.0	0.0	0.0	0.0	0.0	0.0	0.0	0.0	0.0	0.0	0.0	0.0	0.0	0.0	0.0	0.0	0.0	0.0	0.0	0.0	0.0	0.0
Clostridium sp. SY8519	0.0	0.0	0.0	0.0	0.0	0.0	0.0	0.0	0.0	0.0	0.0	0.0	0.0	0.0	0.0	0.0	0.0	0.0	0.0	0.0	0.0	0.0	0.0	0.0	0.0	0.0	0.0	0.0	0.0	0.0	0.0	0.0	0.0	0.0	0.0	0.0	0.0	0.0	0.0	0.0	0.0	0.0	0.0	0.0	0.0	0.0	0.0	0.0	0.0
Clostridium tetani	0.0	0.0	0.0	0.0	0.0	0.0	0.0	0.0	0.0	0.0	0.0	0.00134436	0.0	0.0	0.0	0.0	0.0	0.0	0.0	0.0	0.0	0.0	0.0	0.0	0.0	0.0	0.0	0.0	0.0	0.0	0.0	0.0	0.0	0.0	0.0	0.0	0.0	0.0	0.0	0.0	0.0	0.0	0.0	0.0	0.0	0.0	0.0	0.0	0.0
Collimonas fungivorans	0.0511408	0.0	0.0	0.0475894	0.0	0.0	0.0584354	0.0	0.0	0.0	0.0	0.0	0.0	0.0385151	0.0	0.0	0.00296965	0.0	0.00105183	0.00227565	0.0	0.00221697	0.00128028	0.0	0.00248987	0.0	0.0230258	0.0	0.00271048	0.0332743	0.0455147	0.0	0.0	0.00881035	0.00103415	0.00151521	0.0	0.0269018	0.0146241	0.0130933	0.0355822	0.00185407	0.00105925	0.0	0.0	0.00637907	0.00183641	0.0025462	0.00139179
Colwellia psychrerythraea	0.0	0.0	0.0	0.0	0.0	0.0	0.0	0.0	0.0	0.0	0.0	0.0	0.0	0.0	0.0	0.0	0.0	0.0	0.0	0.0	0.0	0.0	0.0	0.0	0.0	0.0	0.0	0.0	0.0	0.0	0.0	0.0	0.0	0.0	0.0	0.0	0.0	0.0	0.0	0.0	0.0	0.0	0.0	0.0	0.0	0.0	0.0	0.0	0.0
Comamonas testosteroni	0.0	0.00175134	0.00114505	0.00152277	0.0	0.0	0.00191936	0.0	0.00154373	0.00169291	0.0	0.00252068	0.0	0.0	0.0	0.0	0.00206226	0.0	0.00115343	0.0	0.0	0.0	0.0011818	0.00115514	0.0	0.0	0.0	0.0	0.00174168	0.00172321	0.00232235	0.0	0.00982972	0.0	0.0	0.0	0.0	0.00149003	0.00156401	0.00559121	0.0	0.0	0.0	0.00261954	0.00310933	0.00227557	0.00244049	0.00243739	0.00145102
Conexibacter woesei	0.0	0.0	0.0	0.0	0.0	0.0	0.0	0.0	0.0	0.0	0.0	0.0	0.0	0.0	0.0	0.0	0.0	0.0	0.0	0.0	0.0	0.0	0.0	0.00140267	0.0	0.0	0.0	0.00190236	0.0	0.0	0.0	0.0	0.0	0.0	0.00350871	0.0	0.0	0.0	0.0	0.0	0.0	0.0	0.0	0.00381306	0.0	0.0	0.0	0.0	0.00109566
Corallococcus coralloides	0.0	0.0	0.0	0.0	0.0	0.0	0.0	0.0	0.0	0.0	0.0	0.0	0.0	0.0	0.0	0.0	0.0	0.0	0.0	0.0	0.0	0.0	0.0	0.0	0.0	0.0	0.0	0.0	0.0	0.0	0.0	0.0	0.0	0.0	0.0	0.0	0.0	0.0	0.0	0.0	0.0	0.0	0.0	0.00119352	0.0	0.0	0.0	0.0	0.0
Corynebacterium aurimucosum	0.0	0.0	0.00104096	0.0	0.0	0.0	0.0	0.0	0.00104753	0.0	0.0	0.0	0.0	0.0	0.0	0.0	0.0	0.0	0.0	0.0	0.0	0.0	0.0	0.00212463	0.0	0.0	0.0	0.0	0.0	0.0	0.0	0.0	0.0	0.0	0.00461672	0.0011204	0.0	0.0	0.0	0.0	0.0	0.0	0.0	0.00344105	0.0	0.0	0.0	0.0	0.0
Corynebacterium callunae	0.0	0.0	0.0	0.0	0.0	0.0	0.0	0.0	0.0	0.0	0.0	0.0	0.0	0.0	0.0	0.0	0.0	0.0	0.0	0.0	0.0	0.0	0.0	0.0	0.0	0.0	0.0	0.0	0.0	0.0	0.0	0.0	0.0	0.0	0.0	0.0	0.00558705	0.0	0.0	0.0	0.0	0.0	0.00182551	0.0	0.0	0.0	0.0	0.0	0.0
Corynebacterium diphtheriae	0.0	0.0	0.0	0.0	0.0	0.0	0.0	0.0	0.0	0.0	0.0	0.0	0.0	0.0	0.0	0.0	0.0	0.0	0.0	0.0	0.0	0.0	0.0	0.0	0.0	0.0	0.0	0.0	0.0	0.0	0.0	0.0	0.0	0.0	0.0	0.0	0.0	0.0	0.0	0.0	0.0	0.0	0.0	0.00108502	0.0	0.0	0.0	0.0	0.0
Corynebacterium efficiens	0.0	0.0	0.0	0.0	0.0	0.0	0.0	0.0	0.0	0.0	0.0	0.0	0.0	0.0	0.0	0.0	0.0	0.0	0.0	0.0	0.0	0.0	0.0	0.001052	0.0	0.0	0.0	0.0	0.0	0.0	0.0	0.0	0.0	0.0	0.00164355	0.0	0.0	0.0	0.0	0.0	0.0	0.0	0.0	0.0	0.0	0.0	0.0	0.0	0.0
Corynebacterium glutamicum	0.0	0.0	0.0	0.0	0.0	0.0	0.0	0.0	0.0	0.0	0.0	0.0	0.0	0.0	0.0	0.0	0.0	0.0	0.0	0.0	0.0	0.0	0.0	0.0	0.0	0.0	0.0	0.0	0.0	0.0	0.0	0.0	0.0	0.0	0.0	0.0	0.0	0.0	0.0	0.0	0.0	0.0	0.00155506	0.0	0.0	0.0	0.0	0.0	0.0
Corynebacterium halotolerans	0.0	0.0	0.0	0.0	0.0	0.0	0.0	0.0	0.0	0.0	0.0	0.0	0.0	0.0	0.0	0.0	0.0	0.0	0.0	0.0	0.0	0.0	0.0	0.0	0.0	0.0	0.0	0.0	0.0	0.0	0.0	0.00109952	0.0	0.0	0.0	0.0	0.00109709	0.0	0.0	0.0	0.0	0.0	0.0	0.0	0.0	0.0	0.0	0.0	0.0
Corynebacterium jeikeium	0.0	0.0	0.0	0.0	0.0	0.0	0.0	0.0	0.0	0.0	0.0	0.0	0.0	0.0	0.0	0.0	0.0	0.0	0.0	0.0	0.0	0.0	0.0	0.0	0.0	0.0	0.0	0.0	0.0	0.0	0.0	0.0	0.0	0.0	0.0	0.0	0.0	0.0	0.0	0.0	0.0	0.0	0.0029749	0.00210803	0.0	0.0	0.0	0.0	0.0
Corynebacterium kroppenstedtii	0.0	0.0	0.0	0.0	0.0	0.0	0.0	0.0	0.0185615	0.0	0.0	0.0	0.0	0.0	0.0	0.0	0.0	0.0	0.0	0.0	0.0	0.0	0.0	0.00424927	0.0	0.0	0.0	0.0	0.0	0.0	0.0	0.0	0.0	0.0	0.00971359	0.0	0.0	0.0	0.0	0.0	0.0	0.0	0.0	0.00345655	0.0	0.0	0.0	0.0	0.0
Corynebacterium maris	0.0	0.0	0.0	0.0	0.0	0.0	0.0	0.0	0.0	0.0	0.0	0.0	0.0	0.0	0.0	0.0	0.0	0.0	0.0	0.0	0.0	0.0	0.0	0.0	0.0	0.0	0.0	0.0	0.0	0.0	0.0	0.0	0.0	0.0	0.00408118	0.0	0.0	0.0	0.0	0.0	0.0	0.00148325	0.0	0.00151902	0.0	0.0	0.0	0.0	0.0
Corynebacterium resistens	0.0	0.0	0.0	0.0	0.0	0.0	0.0	0.0	0.0	0.0	0.0	0.0	0.0	0.0	0.0	0.0	0.0	0.0	0.0	0.0	0.0	0.0	0.0	0.0	0.0	0.0	0.0	0.0	0.0	0.0	0.0	0.0	0.0	0.0	0.0	0.0	0.0	0.0	0.0	0.0	0.0	0.0	0.00191566	0.0	0.0	0.0	0.0	0.0	0.0
Corynebacterium terpenotabidum	0.0	0.0	0.0	0.0	0.0	0.0	0.0	0.0	0.0	0.0	0.0	0.0	0.0	0.0	0.0	0.0	0.0	0.0	0.0	0.0	0.0	0.0	0.0	0.0	0.0	0.0	0.0	0.0	0.0	0.0	0.0	0.0	0.0	0.0	0.0	0.0	0.0	0.0	0.0	0.0	0.0	0.0	0.0	0.0	0.0	0.0	0.0	0.0	0.0
Corynebacterium urealyticum	0.0	0.0	0.0	0.0	0.0	0.0	0.0	0.0	0.0	0.0	0.0	0.0	0.0	0.0	0.0	0.0	0.0	0.0	0.0	0.0	0.0	0.0	0.0	0.0	0.0	0.0	0.0	0.0	0.0	0.0	0.0	0.0	0.0	0.0	0.0	0.0	0.0	0.0	0.0	0.0	0.0	0.0	0.00500325	0.0	0.0	0.0	0.0	0.0	0.0
Corynebacterium variabile	0.0	0.0	0.0	0.0	0.0	0.0	0.0	0.0	0.0	0.0	0.0	0.0	0.0	0.0	0.0	0.0	0.0	0.0	0.0	0.0	0.0	0.0	0.0	0.0	0.0	0.0	0.0	0.0059373	0.0	0.0	0.0	0.00265718	0.0	0.0	0.0	0.00231549	0.0	0.0	0.0	0.0	0.0	0.0	0.0	0.0	0.0	0.0	0.0	0.0	0.00201365
Crinalium epipsammum	0.0	0.0	0.0	0.0	0.0	0.0	0.0	0.0	0.0	0.0	0.0	0.0	0.0	0.0	0.0	0.0	0.0	0.0	0.0	0.0	0.0	0.0	0.0	0.0	0.0	0.0	0.0	0.0	0.0	0.0	0.0	0.0	0.0	0.0	0.0	0.0	0.0	0.0	0.0	0.0	0.0	0.0	0.0	0.0	0.0	0.0	0.0	0.0	0.0
Cronobacter sakazakii	0.0961391	0.0121843	0.00720862	0.0	0.0	0.0994388	0.00563977	0.0	0.00242586	0.0149811	0.0	0.0	0.0207431	0.0	0.0	0.0117838	0.00162918	0.0	0.0013626	0.0017454	0.0	0.0	0.00468781	0.00144393	0.020838	0.00440298	0.0	0.0	0.0	0.00857502	0.0266769	0.0	0.0	0.0671961	0.00435819	0.0	0.00107678	0.0200477	0.00747756	0.0118194	0.644259	0.0366841	0.0	0.0	0.0	0.00507341	0.157061	0.00200214	0.00124373
Cronobacter turicensis	0.0301286	0.00195149	0.00171758	0.0	0.0	0.0246468	0.00130149	0.0	0.0	0.00384963	0.0	0.0	0.00697842	0.0	0.0	0.00387127	0.0	0.0	0.0	0.0	0.0	0.0	0.00137877	0.0	0.00395204	0.0	0.0	0.0	0.0	0.0	0.0062764	0.0	0.0	0.0171217	0.0	0.0	0.0	0.00400953	0.0	0.00249481	0.166182	0.00945575	0.0	0.0	0.0	0.00117509	0.0279811	0.0	0.0
Cryptobacterium curtum	0.0	0.0	0.0	0.0	0.0	0.0	0.0	0.0	0.0	0.0	0.0	0.0	0.0	0.0	0.0	0.0	0.0	0.0	0.0	0.0	0.0	0.0	0.0	0.0	0.0	0.0	0.0	0.0	0.0	0.0	0.0	0.0	0.0	0.0	0.0	0.0	0.0	0.0	0.0	0.0	0.0	0.0	0.0	0.0	0.0	0.0	0.0	0.0	0.0
Cupriavidus metallidurans	0.0045443	0.0	0.0	0.00190645	0.0	0.0	0.00460121	0.0	0.0	0.0	0.0	0.0	0.0	0.00259318	0.0	0.0	0.00152607	0.0	0.0	0.0	0.0	0.0	0.0	0.0	0.0	0.0	0.00404508	0.0	0.0	0.00293356	0.00317705	0.0	0.0	0.0	0.0	0.0	0.0	0.00159839	0.00151835	0.0109347	0.00417201	0.0	0.0	0.0	0.0	0.00104453	0.0	0.0	0.0
Cupriavidus necator	0.00483614	0.0	0.0	0.00470019	0.0	0.0	0.00941277	0.0	0.0	0.0	0.0	0.0	0.0	0.00365595	0.00134563	0.0	0.00218599	0.00193978	0.00588669	0.0	0.0	0.0	0.0	0.0	0.0	0.0	0.00306917	0.0	0.00108855	0.00832884	0.0106017	0.0	0.00198233	0.00240908	0.0	0.00137649	0.0	0.0041179	0.00331068	0.00541427	0.00478362	0.0	0.00141984	0.0	0.0	0.00212636	0.0	0.0	0.0
Cupriavidus pinatubonensis	0.00418298	0.0	0.0	0.00219422	0.0	0.0	0.0039439	0.0	0.0	0.0	0.0	0.0	0.0	0.00193425	0.0	0.0	0.00140233	0.0	0.0	0.0	0.0	0.0	0.0	0.0	0.0	0.0	0.00118806	0.0	0.0	0.00397979	0.00404038	0.0	0.0	0.0	0.0	0.0	0.0	0.00178803	0.00124436	0.00267175	0.00152901	0.0	0.0	0.0	0.0	0.0	0.0	0.0	0.0
Cupriavidus taiwanensis	0.00507239	0.0	0.0	0.00329733	0.0	0.0	0.00620506	0.0	0.0	0.0	0.0	0.0	0.0	0.00295452	0.0	0.00134078	0.00131984	0.0	0.00207379	0.0	0.0	0.0	0.0	0.0	0.0	0.0	0.00207911	0.0	0.0	0.00354899	0.00405765	0.0	0.0	0.0	0.0	0.0	0.0	0.00211313	0.00198641	0.00173398	0.00358225	0.0	0.0	0.0	0.0	0.0	0.0	0.0	0.0
Cyanobacterium aponinum	0.0	0.0	0.0	0.0	0.0	0.0	0.0	0.0	0.0	0.0	0.0	0.0	0.0	0.0	0.0	0.0	0.0	0.0	0.0	0.0	0.0	0.0	0.0	0.0	0.0	0.0	0.0	0.0	0.0	0.0	0.0	0.0	0.0	0.0	0.0	0.0	0.0	0.0	0.0	0.0	0.0	0.0	0.0	0.0	0.0	0.0	0.0	0.0	0.0
Cyanobium gracile	0.0	0.0	0.0	0.0	0.0	0.0	0.0	0.0	0.0	0.0	0.0	0.0	0.0	0.0	0.0	0.0	0.0	0.0	0.0	0.0	0.0	0.0	0.0	0.0	0.0	0.0	0.0	0.0	0.0	0.0	0.0	0.0	0.0	0.0	0.0	0.0	0.0	0.0	0.0	0.0	0.0	0.0	0.0	0.0	0.0	0.0	0.0	0.0	0.0
Cyanothece sp. ATCC 51142	0.0	0.0	0.0	0.0	0.0	0.0	0.0	0.0	0.00112104	0.0	0.0	0.0	0.0	0.0	0.0	0.0	0.0	0.0	0.0	0.0	0.0	0.0	0.0	0.0	0.0	0.0	0.0	0.0	0.0	0.0	0.0	0.0	0.0	0.0	0.0	0.0	0.0	0.0	0.0	0.0	0.0	0.0	0.0	0.0	0.0	0.0	0.0	0.0	0.0
Cyclobacterium marinum	0.0	0.0	0.0	0.0	0.0	0.0	0.0	0.0	0.0	0.0	0.0	0.0	0.0	0.0	0.0	0.0	0.0	0.0	0.0	0.0	0.0	0.0	0.0	0.0	0.0	0.0	0.0	0.0	0.0	0.0	0.0	0.0	0.0	0.0	0.0	0.0	0.0	0.0	0.0	0.0	0.0	0.0	0.0	0.0	0.0	0.0	0.0	0.0	0.0
Cycloclasticus zancles	0.0	0.0	0.0	0.0	0.0	0.0	0.0	0.0	0.0	0.0	0.0	0.0	0.0	0.0	0.0	0.0	0.0	0.0	0.0	0.0	0.0	0.0	0.0	0.0	0.0	0.0	0.0	0.0	0.0	0.0	0.0	0.0	0.0	0.0	0.0	0.00137649	0.0	0.0	0.0	0.0	0.0	0.0	0.0	0.0	0.0	0.0	0.0	0.0	0.0
Cylindrospermum stagnale	0.0	0.0	0.0	0.0	0.0	0.0	0.0	0.0	0.0	0.0	0.0	0.0	0.0	0.0	0.0	0.0	0.0	0.0	0.0	0.0	0.0	0.0	0.0	0.0	0.0	0.0	0.0	0.0	0.0	0.0	0.0	0.0	0.0	0.0	0.0	0.0	0.0	0.0	0.0	0.0	0.0	0.0	0.0	0.0	0.0	0.0	0.0	0.0	0.0
Cytophaga hutchinsonii	0.0	0.0	0.0	0.0	0.0	0.0	0.0	0.0	0.0	0.0	0.0	0.0	0.0	0.0	0.00118334	0.0	0.0	0.0	0.0	0.0	0.0	0.0	0.0	0.0	0.0	0.0	0.0	0.0	0.0	0.0	0.0	0.0	0.0	0.0	0.0	0.0	0.0	0.0	0.0	0.0	0.0	0.0	0.0	0.0	0.0	0.0	0.0	0.0	0.0
Dechloromonas aromatica	0.0	0.0106832	0.00247227	0.0	0.0	0.0	0.00173531	0.0	0.00152535	0.0	0.0	0.0	0.0	0.0	0.0	0.0	0.00243346	0.0	0.0	0.0	0.0	0.0	0.00614536	0.00612637	0.0	0.0	0.0	0.0	0.0	0.00100521	0.0	0.0	0.0	0.0	0.00171742	0.0	0.00369761	0.0	0.0	0.0	0.0	0.0	0.0	0.0264124	0.0117827	0.0	0.0	0.00674635	0.0100979
Deinococcus geothermalis	0.0	0.0	0.0	0.0	0.0	0.0	0.0	0.0	0.0	0.0	0.0	0.0	0.0	0.0	0.0	0.0	0.0	0.0	0.0	0.0	0.0	0.0	0.0	0.0	0.0	0.0	0.0	0.0	0.0	0.0	0.0	0.0	0.0	0.0	0.0	0.0	0.0	0.0	0.0	0.0	0.0	0.0	0.0	0.0	0.0	0.0	0.0	0.0	0.0
Deinococcus gobiensis	0.0	0.0	0.0	0.0	0.0	0.0	0.0	0.0	0.0	0.0	0.0	0.0	0.0	0.0	0.0	0.0	0.0	0.0	0.0	0.0	0.0	0.0	0.0	0.0	0.0	0.0	0.0	0.0	0.0	0.0	0.0	0.0	0.0	0.0	0.0	0.0	0.0	0.0	0.0	0.0	0.0	0.0	0.0	0.00137952	0.0	0.0	0.0	0.0	0.0
Deinococcus peraridilitoris	0.0	0.0	0.0	0.0	0.0	0.0	0.0	0.0	0.0	0.0	0.0	0.0	0.0	0.0	0.0	0.0	0.0	0.0	0.0	0.0	0.0	0.0	0.0	0.0	0.0	0.0	0.0	0.0	0.0	0.0	0.0	0.0	0.0	0.0	0.0	0.0	0.0	0.0	0.0	0.0	0.0	0.0	0.00132969	0.0	0.0	0.0	0.0	0.0	0.0
Deinococcus radiodurans	0.0	0.0	0.0	0.0	0.0	0.0	0.0	0.00111083	0.0	0.0	0.0	0.0	0.0	0.0	0.0	0.0	0.0	0.0	0.0	0.0	0.0	0.0	0.0	0.0	0.0	0.0	0.0	0.0	0.0	0.0	0.0	0.0	0.0	0.0	0.0	0.0	0.0	0.0	0.0	0.0	0.0	0.0	0.0	0.00365805	0.00100917	0.0	0.0	0.0	0.0
Delftia acidovorans	0.0	0.0	0.0	0.00245801	0.0	0.0	0.0	0.0	0.0	0.0	0.0	0.0	0.0	0.0	0.0	0.0	0.0	0.00114731	0.00134467	0.0	0.0	0.0	0.0	0.0	0.0	0.0	0.00104663	0.0	0.00173079	0.0	0.0	0.0	1.15865	0.0	0.0	0.0	0.0	0.0	0.00123294	0.00635204	0.0	0.0	0.0	0.0	0.00106372	0.0	0.0	0.00261149	0.00533026
Delftia sp. Cs1-4	0.00104227	0.0	0.0	0.00106713	0.0	0.0	0.0	0.0	0.0	0.0	0.0	0.0	0.0	0.0	0.0	0.0	0.0	0.0	0.00159568	0.0	0.00139666	0.0	0.0	0.0	0.0	0.0	0.0	0.0	0.0	0.00133344	0.00118276	0.0	1.08156	0.0	0.0	0.0	0.0	0.0	0.0	0.00350335	0.0	0.0	0.0	0.0	0.0	0.0	0.0	0.0	0.00533026
Desulfitobacterium dichloroeliminans	0.0	0.0	0.0	0.0	0.0	0.0	0.0	0.0	0.0	0.0	0.0	0.0	0.0	0.0	0.0	0.0	0.0	0.0	0.0	0.0	0.0	0.0	0.0	0.0	0.0	0.0	0.0	0.0	0.0	0.0	0.0	0.0	0.0	0.0	0.0	0.0	0.0	0.0	0.0	0.0	0.0	0.0	0.0	0.0	0.0	0.0	0.0	0.0	0.0
Desulfitobacterium hafniense	0.0	0.0	0.0	0.0	0.0	0.0	0.0	0.0	0.0	0.0	0.0	0.0	0.0	0.0	0.0	0.0	0.0	0.0	0.0	0.0	0.0	0.0	0.0	0.0	0.0127167	0.0	0.0	0.0	0.0	0.0	0.0	0.0	0.0	0.0	0.0	0.0	0.0	0.0	0.0	0.0	0.0	0.0	0.0	0.0	0.0	0.0	0.0	0.0	0.0
Desulfomicrobium baculatum	0.0	0.0	0.0	0.0	0.0	0.0	0.0	0.0	0.0	0.0	0.0	0.0	0.0	0.0	0.0	0.0	0.0	0.0	0.0	0.0	0.0	0.0	0.0	0.0	0.0	0.0	0.0	0.0	0.0	0.0	0.0	0.0	0.0	0.0	0.0	0.0	0.0	0.0	0.0	0.0	0.0	0.0	0.0	0.0	0.0	0.0	0.0	0.0	0.0
Desulfotomaculum gibsoniae	0.0	0.0	0.0	0.0	0.0	0.0	0.0	0.0	0.0	0.0	0.0	0.0	0.0	0.0	0.0	0.0	0.0	0.0	0.0	0.0	0.0	0.0	0.0	0.0	0.00163763	0.0	0.0	0.0	0.0	0.0	0.0	0.0	0.0	0.0	0.0	0.0	0.0	0.0	0.0	0.0	0.0	0.0	0.0	0.0	0.0	0.0	0.0	0.0	0.0
Desulfovibrio alaskensis	0.0	0.0	0.0	0.0	0.0	0.0	0.0	0.0	0.0	0.0	0.0	0.0	0.0	0.0	0.0	0.0	0.0012786	0.0	0.0	0.0	0.0	0.0	0.0	0.0	0.0	0.0	0.0	0.0	0.0	0.0	0.0	0.0	0.0	0.0	0.0	0.0	0.0	0.0	0.0	0.0	0.0	0.0	0.0	0.0	0.0	0.0	0.0	0.0	0.0
Desulfovibrio vulgaris	0.0	0.0	0.0	0.0	0.0	0.0	0.0	0.0	0.0	0.0	0.0	0.0	0.0	0.0	0.0	0.0	0.0	0.0	0.0	0.0	0.0	0.0	0.0	0.0	0.0	0.0	0.0	0.0	0.0	0.0	0.0	0.0	0.0	0.0	0.0	0.0	0.0	0.0	0.0	0.0	0.0	0.0	0.0	0.0	0.0	0.0	0.0	0.0	0.0
Desulfurispirillum indicum	0.0	0.0	0.0	0.0	0.0	0.0	0.0	0.0	0.0	0.0	0.0	0.0	0.0	0.0	0.0	0.0	0.0	0.0	0.0	0.0	0.0	0.0	0.0	0.0	0.0	0.0	0.0	0.0	0.0	0.0	0.0	0.0	0.0	0.0	0.0	0.0	0.0	0.0	0.0	0.0	0.0	0.0	0.0	0.0	0.0	0.0	0.0	0.0	0.0
Desulfurivibrio alkaliphilus	0.0	0.0	0.0	0.0	0.0	0.0	0.0	0.0	0.0	0.0	0.0	0.0	0.0	0.0	0.0	0.0	0.0	0.0	0.0	0.0	0.0	0.0	0.0	0.0	0.0	0.0	0.0	0.0	0.0015022	0.0	0.0	0.0	0.0	0.0	0.0	0.0	0.0	0.0	0.0	0.0	0.0	0.0	0.0	0.0	0.0	0.0	0.0	0.0	0.0
Dichelobacter nodosus	0.0	0.0	0.0	0.00235009	0.0	0.0	0.0	0.0	0.0	0.0	0.0	0.0	0.0	0.0	0.0	0.0	0.0	0.0	0.0	0.0	0.0	0.0	0.00141816	0.0	0.0	0.0	0.0	0.0	0.0	0.0	0.0	0.0	0.0	0.0	0.0	0.0	0.0	0.0	0.0	0.0	0.0	0.0	0.0	0.0	0.0	0.0	0.0	0.0	0.0
Dickeya dadantii	0.00415519	0.00100077	0.00132722	0.0	0.0	0.0158478	0.00247151	0.0	0.0	0.0041743	0.0	0.0	0.0056452	0.0	0.0	0.00154851	0.0	0.0	0.00109367	0.001414	0.0	0.0	0.00299389	0.0	0.00329197	0.00183587	0.0	0.0	0.0	0.00143601	0.00472241	0.0	0.0	0.00483537	0.00120035	0.0	0.0	0.00940072	0.0	0.0218871	0.0208382	0.0283672	0.0	0.0	0.0	0.0041781	0.0278845	0.0	0.0
Dinoroseobacter shibae	0.0	0.0	0.0	0.0	0.0	0.0	0.0	0.0	0.0	0.0	0.0	0.0	0.0	0.0	0.0	0.0	0.0	0.0	0.0	0.0	0.0	0.0	0.0	0.0	0.0	0.0	0.0	0.0	0.0	0.0	0.0	0.0	0.0	0.0	0.0	0.0	0.0	0.0	0.0	0.0	0.0	0.0	0.0	0.0	0.0	0.0	0.0	0.0	0.0
Dokdonia sp. 4H-3-7-5	0.0	0.0	0.0	0.0	0.0	0.0	0.0	0.0	0.0	0.0	0.0	0.0	0.0	0.0	0.0	0.0	0.0	0.0	0.0	0.0	0.0	0.0	0.0	0.0	0.0	0.0	0.0	0.0	0.0	0.0	0.0	0.0	0.0	0.0	0.0	0.0	0.0	0.0	0.0	0.0	0.0	0.0	0.0	0.0	0.0	0.0	0.0	0.0	0.0
Dyadobacter fermentans	0.0	0.0	0.0	0.0	0.0	0.0	0.0	0.0	0.0	0.0	0.0	0.0	0.0	0.0	0.0	0.0	0.0	0.0	0.0	0.0	0.0	0.0	0.0	0.0	0.0	0.0	0.0	0.0	0.0	0.0	0.0	0.0	0.0	0.0	0.0	0.0	0.0	0.0	0.0	0.0	0.0	0.0	0.0	0.0	0.0	0.0	0.0	0.0	0.0
Echinicola vietnamensis	0.0	0.0	0.0	0.0	0.0	0.0	0.0	0.0	0.0	0.0	0.0	0.0	0.0	0.0	0.0	0.0	0.0	0.0	0.0	0.0	0.0	0.0	0.0	0.0	0.0	0.0	0.0	0.0	0.0	0.0	0.0	0.0	0.0	0.0	0.0	0.0	0.0	0.0	0.0	0.0	0.0	0.0	0.0	0.0	0.0	0.0	0.0	0.0	0.0
Edwardsiella ictaluri	0.0	0.0	0.0	0.0	0.0	0.00357166	0.0	0.0	0.0	0.0	0.0	0.0	0.0	0.0	0.0	0.0	0.0	0.0	0.0	0.0	0.0	0.0	0.0	0.0	0.0	0.0	0.0	0.0	0.0	0.0	0.0	0.0	0.0	0.0	0.0	0.0	0.0	0.0	0.0	0.00272483	0.00242457	0.00209245	0.0	0.0	0.0	0.0	0.00698319	0.0	0.0
Edwardsiella piscicida	0.0	0.0	0.0	0.0	0.0	0.00231803	0.0	0.0	0.0	0.0	0.0	0.0	0.0	0.0	0.0	0.0	0.0	0.0	0.0	0.0	0.0	0.0	0.001753	0.0	0.0	0.0	0.0	0.0	0.0	0.0	0.0	0.0	0.0	0.0	0.0	0.0	0.0	0.00100238	0.0	0.0	0.0	0.0	0.0	0.0	0.0	0.0	0.00246466	0.0	0.0
Edwardsiella tarda	0.0	0.0	0.0	0.0	0.0	0.0	0.0	0.0	0.0	0.0	0.0	0.0	0.0	0.0	0.0	0.0	0.0	0.0	0.0	0.0	0.0	0.0	0.0	0.0	0.0	0.0	0.0	0.0	0.0	0.0	0.0	0.0	0.0	0.00220259	0.0	0.0	0.0	0.0	0.0	0.0	0.0102662	0.0	0.0	0.0	0.0	0.0	0.0	0.0	0.0
Eggerthella lenta	0.0	0.0	0.0	0.0	0.0	0.0	0.0	0.0	0.0	0.0	0.0	0.0	0.0	0.0	0.0	0.0	0.0	0.0	0.0	0.0	0.0	0.0	0.0	0.0	0.0	0.0	0.0	0.0	0.0	0.0	0.0	0.0	0.0	0.0	0.0	0.0	0.0	0.0	0.0	0.0	0.0	0.0	0.0	0.0	0.0	0.0	0.0	0.0	0.0
Enterobacter aerogenes	0.00643429	0.00527904	0.00866596	0.0	0.0	0.0604107	0.00186678	0.0	0.00126806	0.00134505	0.0	0.0	0.00222205	0.0	0.0	0.00549531	0.0	0.0	0.0	0.0	0.0	0.0	0.00141816	0.00103138	0.0157162	0.00182031	0.0	0.0	0.0	0.0122061	0.00491234	0.0	0.0	0.0077951	0.0	0.0	0.0	0.0276062	0.0153433	0.00490116	0.0507194	0.0126342	0.0	0.0	0.0	0.00186522	0.0353751	0.0	0.0
Enterobacter asburiae	0.00437754	0.0254445	0.0023942	0.0	0.0	0.102561	0.0	0.0	0.0	0.00115953	0.0	0.0	0.00133323	0.0	0.0	0.00953653	0.0	0.0	0.0	0.0	0.0	0.0	0.00460902	0.0	0.0643439	0.00118243	0.0	0.0	0.00105589	0.00361053	0.00416125	0.0	0.0	0.014248	0.0	0.0	0.0	0.124837	0.0129687	0.00481269	0.0317379	0.0181169	0.0	0.0	0.0	0.00283514	0.063622	0.0	0.0
Enterobacter cloacae	0.0345895	0.134428	0.00955077	0.0	0.00232709	0.563258	0.00588955	0.00564422	0.00630356	0.00769926	0.0	0.00147039	0.00926052	0.0	0.0	0.0421307	0.00395953	0.0	0.00328698	0.00282799	0.0	0.00264384	0.027792	0.00721963	0.326841	0.00692341	0.0	0.0	0.00692317	0.00615432	0.0282309	0.00155766	0.0	0.0291843	0.00581707	0.0	0.00495724	5.29643	0.00575373	0.0181714	0.314627	0.0442328	0.0	0.0066186	0.0293477	0.00815103	0.352929	0.0202826	0.00195443
Enterobacter lignolyticus	0.0138275	0.00620475	0.0	0.0	0.0	0.118172	0.00172217	0.0	0.00112104	0.00380325	0.0	0.0	0.0040237	0.0	0.0	0.0145975	0.00101051	0.0	0.0	0.0	0.0	0.0	0.00110301	0.00136142	0.0165267	0.00146247	0.0	0.0	0.0	0.00170269	0.00836566	0.0	0.0	0.00879314	0.0	0.0	0.0	0.0205082	0.0	0.00452959	0.0671672	0.0175077	0.0	0.0	0.0	0.00123105	0.0801014	0.0	0.0
Enterobacter sp. 638	0.00503069	0.0393551	0.0144433	0.0	0.0	0.115452	0.00145924	0.0	0.00156211	0.00150739	0.0	0.0	0.00193378	0.0	0.0	0.0115005	0.0	0.0	0.0	0.0	0.0	0.0	0.00228481	0.00160895	0.12563	0.0	0.0	0.0	0.0	0.0	0.00965202	0.0	0.0	0.00856944	0.00210523	0.0	0.0	0.174713	0.0	0.00360952	0.029073	0.00601248	0.0	0.0	0.0	0.00279784	0.0655309	0.0	0.0
Enterobacter sp. R4-368	0.0168709	0.00562931	0.00192577	0.0	0.0	0.175768	0.0035758	0.0	0.00104753	0.00380325	0.0	0.0	0.00552509	0.0	0.0	0.0382028	0.00197977	0.0	0.0	0.0	0.0	0.0	0.00346661	0.00360981	0.0192589	0.00205369	0.0	0.0	0.00101235	0.00123086	0.0118535	0.0	0.0	0.0157795	0.00217909	0.0	0.00144248	0.0125162	0.00343625	0.00587431	0.0806444	0.0138261	0.0	0.0	0.0	0.00279784	0.162353	0.0	0.0
Enterobacteriaceae bacterium strain FGI 57	0.00782398	0.00572939	0.0	0.0	0.0	0.0732782	0.00123575	0.0	0.0	0.0024582	0.0	0.0	0.0033631	0.0	0.0	0.0102164	0.00101051	0.0	0.0	0.0	0.0	0.0	0.00135907	0.0	0.0165184	0.00345393	0.0	0.0	0.0	0.0	0.00517997	0.0	0.0	0.0304232	0.0	0.0	0.0	0.0246803	0.0	0.00567968	0.0408027	0.00524436	0.0	0.0	0.0	0.00216366	0.0682855	0.0	0.0
Enterococcus casseliflavus	0.0	0.0	0.0	0.0	0.337387	0.0	0.0	0.0	0.00172751	0.0	0.0	0.0	0.0	0.0	0.0	0.0	0.0	0.0	0.0	2.6622	0.0	0.0	0.0	0.0	0.0	0.0	0.0	0.0	0.0	0.00596969	0.0	0.0	0.0	0.0	0.0	0.0	0.0	0.0	0.0	0.0	0.0	0.0	0.0	0.0	0.0	0.0	0.0	0.0	0.0
Enterococcus faecalis	0.0	0.126822	0.00208191	0.0	0.702495	0.0	0.0	0.0	0.00244424	0.0	0.0	0.0	0.0	0.0	0.0	0.0	0.0	0.0	0.0	0.00726882	0.0	0.0028917	0.0	0.00129953	0.0	0.0107663	0.00176795	0.0	0.0	0.0611329	0.0	0.0	0.0	0.00203051	0.0	0.0	0.0143232	0.0	0.0959411	0.0	0.0	0.0	0.0	0.00122452	0.0	0.00412215	0.0	0.0	0.0
Enterococcus faecium	0.0429277	0.00502885	0.0	0.0	0.00577689	0.0	0.001078	0.0	0.0	0.0	0.0	0.0	0.0552989	0.0	0.0	0.0366354	0.0	0.0	0.0	0.0239937	0.00101575	0.0	0.0	0.00123765	0.00182145	0.0	0.0	0.0	0.0	0.0	0.0	0.0	0.0	0.0	0.0	0.0	0.0	0.0	0.0	0.0	0.0	0.0	0.0	0.0	0.0	0.643801	0.0	0.00167571	0.027895
Enterococcus hirae	0.0	0.0	0.0	0.0	0.0	0.0	0.0	0.0	0.0	0.0	0.0	0.0	0.0	0.0	0.0	0.0	0.0	0.0	0.0	0.00331405	0.0	0.0	0.0	0.00282597	0.0	0.0	0.0	0.0	0.0	0.0	0.0	0.0	0.0	0.0	0.0	0.0	0.0	0.0	0.0	0.0	0.0	0.0	0.0	0.00218553	0.0	0.0	0.0	0.0	0.0
Enterococcus mundtii	0.0	0.0	0.0	0.0	0.0	0.0	0.0	0.0	0.0	0.0	0.0	0.0	0.0	0.0	0.0	0.0	0.0	0.0	0.0	0.00574436	0.0	0.0	0.0	0.0	0.0	0.0	0.0	0.0	0.0	0.0	0.0	0.0	0.0	0.0	0.0	0.0	0.0	0.0	0.0	0.0	0.0	0.0	0.0	0.0	0.0	0.0	0.0	0.0	0.0
Enterococcus phage EF62phi	0.0	0.0	0.0	0.0	0.0	0.0	0.0	0.0	0.0	0.0	0.0	0.0	0.0	0.0	0.0	0.0	0.0	0.0	0.0	0.0	0.0	0.0	0.0	0.0	0.0	0.0	0.0	0.0	0.0	0.0	0.0	0.0	0.0	0.0	0.0	0.0	0.0	0.0	0.00196357	0.0	0.0	0.0	0.0	0.0	0.0	0.0	0.0	0.0	0.0
Erwinia amylovora	0.0	0.0	0.0	0.0	0.0	0.00321686	0.00126205	0.0	0.0	0.00252777	0.0	0.0	0.00345918	0.0	0.0	0.0	0.0	0.0	0.0	0.0	0.0	0.0	0.00202876	0.0	0.00123658	0.0373864	0.0	0.0	0.0	0.00188732	0.00221012	0.0	0.0	0.00280486	0.00297317	0.0	0.0	0.00330515	0.0	0.0059097	0.00517679	0.00791952	0.0	0.0	0.0	0.0016414	0.00659658	0.0	0.0
Erwinia billingiae	0.00355762	0.00407812	15.6007	0.0	0.0	0.0186862	0.0116082	0.0	0.00112104	0.0155377	0.0	0.0	0.020611	0.0	0.0	0.0020395	0.00247471	0.0	0.00164349	0.00687114	0.0	0.00469558	0.121016	0.0016502	0.00820487	0.00939717	0.0	0.0	0.0044957	0.00418494	0.0166018	0.0	0.0	0.0178444	0.014755	0.0	0.0	0.00891308	0.00277412	0.0234619	0.00751399	0.0499804	0.0	0.00187553	0.0	0.0489808	0.0272562	0.00100107	0.0
Erwinia pyrifoliae	0.0	0.0	0.00208191	0.0	0.0	0.0	0.0	0.0	0.0	0.0	0.0	0.0	0.0	0.0	0.0	0.0	0.0	0.0	0.0	0.0	0.0	0.0	0.00159543	0.0	0.0	0.0	0.0	0.0	0.0	0.0	0.0	0.0	0.0	0.0	0.0	0.0	0.0	0.0	0.0	0.00346797	0.0	0.00243678	0.0	0.0	0.0	0.0	0.00120817	0.0	0.0
Erwinia sp. Ejp617	0.0	0.0	0.00392961	0.0	0.0	0.0	0.0	0.0	0.0	0.0	0.0	0.0	0.0	0.0	0.0	0.0	0.0	0.0	0.0	0.0	0.0	0.0	0.00126059	0.0	0.0	0.0	0.0	0.0	0.0	0.0	0.0	0.0	0.0	0.0	0.0	0.0	0.0	0.0	0.0	0.00134472	0.0	0.00156271	0.0	0.0	0.0	0.0	0.0282711	0.0	0.0
Erwinia tasmaniensis	0.0	0.0	0.00346118	0.0	0.0	0.00480164	0.00203768	0.0	0.0	0.0034322	0.0	0.0	0.00426393	0.00142412	0.0	0.0	0.0	0.0	0.0	0.00121515	0.0	0.0	0.012468	0.0	0.00177967	0.00384288	0.0	0.0	0.0	0.00188732	0.00278855	0.0	0.0	0.00540322	0.00193902	0.0	0.0	0.0022215	0.00154118	0.00543197	0.00314539	0.0143028	0.00180297	0.0	0.0	0.00290975	0.00874712	0.0	0.0
Erysipelothrix rhusiopathiae	0.0	0.0	0.0	0.0	0.0	0.0	0.0	0.0	0.0	0.0	0.0	0.0	0.0	0.0	0.0	0.0	0.0	0.0	0.0	0.0	0.0	0.0	0.0	0.0	0.0	0.0	0.0	0.0	0.0	0.0	0.0	0.0	0.0	0.0	0.0	0.0	0.0	0.0	0.0	0.0	0.0	0.0	0.0	0.0	0.0	0.0	0.0	0.0	0.0
Erythrobacter litoralis	0.00177881	0.0	0.0	0.0	0.0	0.0	0.0	0.0	0.0	0.0	0.0	0.0	0.0	0.0	0.0	0.0	0.0	0.0	0.0	0.0	0.0	0.0	0.0	0.0	0.0	0.0	0.0	0.0	0.0	0.0	0.0	0.0	0.0	0.0	0.0	0.0	0.0	0.0	0.0	0.0	0.0	0.0	0.0	0.0	0.0	0.00218231	0.00137731	0.0	0.0
Escherichia coli	0.00308512	0.0283467	0.0104096	0.0	0.0	0.101828	0.00226117	0.0	0.00349177	0.0464971	0.0	0.0	0.0367779	0.0	0.0	0.0117271	0.00280467	0.0	0.0	0.00150237	0.0	0.0	0.00242269	0.00420801	0.0120232	0.00412293	0.0	0.0	0.0	0.00964177	0.0105153	0.00141105	0.0	0.0449294	0.0163063	0.0	0.00180817	0.0634752	0.0209943	0.00406955	0.0395795	0.0192823	0.0	0.00339455	0.00234564	0.00410349	0.0330312	0.00215448	0.00100683
Escherichia fergusonii	0.00126462	0.00142609	0.00153541	0.0	0.0	0.00780562	0.0	0.0	0.0	0.0	0.0	0.0	0.00112904	0.0	0.0	0.00105752	0.0	0.0	0.0	0.0	0.0	0.0	0.0	0.0	0.00238961	0.0	0.0	0.0	0.0	0.00116932	0.0	0.0	0.0	0.00127337	0.0	0.0	0.0	0.00140875	0.00401848	0.0011324	0.00712082	0.0	0.0	0.0	0.0	0.0	0.00567838	0.0	0.0
Exiguobacterium antarcticum	0.0	0.0	0.0	0.0	0.0	0.0	0.0	0.0	0.0	0.0	0.0	0.0	0.0	0.0	0.0	0.0	0.0	0.0	0.0	0.0	0.0	0.0	0.0	0.0	0.0	0.0	0.0	0.0	0.0	0.0	0.0	0.0	0.0	0.0	0.0	0.0	0.0	0.0	0.003539	0.0	0.0	0.0	0.0	0.00423156	0.0	0.0	0.0	0.0	0.0
Exiguobacterium sibiricum	0.00141749	0.0	0.0	0.0	0.0	0.0	0.0	0.0	0.0	0.0	0.0	0.0	0.0	0.0	0.0	0.0	0.0	0.00430536	0.0	0.0	0.0	0.0	0.0	0.00319726	0.0	0.0	0.0	0.0	0.00289554	0.0	0.00247775	0.0	0.0	0.00239187	0.0	0.0	0.0	0.0	0.0306066	0.0	0.0	0.0	0.0	0.00350305	0.0	0.0	0.0	0.0	0.0
Exiguobacterium sp. AT1b	0.0	0.0	0.0	0.0	0.0	0.0	0.00566607	0.0	0.00123131	0.0	0.0	0.0	0.0	0.0	0.0	0.0	0.0	0.0	0.0	0.0	0.0	0.0	0.0	0.0	0.0	0.0	0.0	0.0	0.0	0.0	0.0413362	0.0	0.0	0.0	0.0	0.0	0.0	0.00227568	0.0	0.0	0.0	0.0532912	0.0	0.0	0.0	0.00100722	0.0	0.0	0.0
Exiguobacterium sp. MH3	0.379817	0.0	0.00845777	0.0	0.0	0.0	0.0643118	0.0	0.0019848	0.0	0.0	0.0	0.0	0.0	0.0	0.0	0.434888	0.0	0.0	0.0	0.0	0.0	0.0	0.00317664	0.0	0.0445899	0.106643	0.0	0.0	0.0	0.00991965	0.00225402	0.0	0.486393	0.00112648	0.0	0.0	0.0	0.0	0.0	0.0	0.0309629	0.0	0.00203053	0.0	0.0	0.0	0.00781271	0.0
Faecalitalea cylindroides	0.0	0.0	0.0	0.0	0.0	0.0	0.0	0.0	0.0	0.0	0.0	0.0	0.0	0.0	0.0	0.0	0.0	0.0	0.0	0.0	0.0	0.0	0.0	0.0	0.0	0.0	0.0	0.0	0.0	0.0	0.0	0.0	0.0	0.0	0.0	0.0	0.0	0.0	0.0	0.0	0.0	0.0	0.0	0.0	0.0	0.0	0.0	0.0	0.0
Ferrimonas balearica	0.0	0.0	0.0	0.0	0.0	0.00139555	0.0	0.0	0.0	0.0	0.0	0.0	0.0	0.0	0.0	0.0	0.0	0.0	0.0	0.0	0.0	0.0	0.0	0.0	0.0	0.0	0.0	0.0	0.0	0.0	0.0	0.0	0.0	0.0	0.0	0.0	0.0	0.0	0.0	0.0	0.0	0.0	0.0	0.0	0.0	0.0	0.0016431	0.0	0.0
Fibrella aestuarina	0.0	0.0	0.0	0.0	0.0	0.0	0.0	0.0	0.0	0.0	0.0	0.0	0.0	0.0	0.0	0.0	0.0	0.0	0.0	0.0	0.0	0.0	0.0	0.0	0.0	0.0	0.0	0.0	0.0	0.0	0.0	0.0	0.0	0.0	0.0	0.0	0.0	0.0	0.0	0.0	0.0	0.0	0.0	0.0	0.0	0.0	0.0	0.0	0.0
Filifactor alocis	0.0	0.0	0.0	0.0	0.0	0.0	0.0	0.0	0.0	0.0	0.0	0.0	0.0	0.0	0.0	0.0	0.0	0.0	0.0	0.0	0.0	0.0	0.0	0.0	0.0	0.0	0.0	0.0	0.0	0.0	0.0	0.0	0.0	0.0	0.0	0.0	0.0	0.0	0.0	0.0	0.0	0.0	0.0	0.0	0.0	0.0	0.0	0.0	0.0
Finegoldia magna	0.0	0.0	0.0	0.0	0.0	0.0	0.0	0.00220665	0.00167237	0.0	0.0	0.0	0.0	0.0	0.0	0.0	0.0	0.0	0.0	0.0	0.0	0.0	0.0	0.00233091	0.0	0.0	0.0	0.0	0.0	0.0	0.0	0.0	0.0	0.0	0.00858711	0.0	0.0	0.0	0.0	0.0	0.0	0.0	0.0	0.00387506	0.0	0.0	0.0	0.00250268	0.0
Flavobacteriaceae bacterium 3519-10	0.0	0.00152617	0.0	0.0	0.0	0.0	0.0	0.0	0.0	0.0	0.0	0.0	0.218409	0.0	0.00140649	0.0	0.0	0.0	0.0	0.0216297	0.0	0.0	0.0	0.0	0.053716	0.0	0.0	0.0	0.0	0.0	0.00142449	0.0	0.0	0.0	0.0	0.0	0.0	0.0	0.0	0.0	0.0	0.0	0.0	0.0	0.0	0.0	0.0	0.0	0.00148063
Flavobacterium branchiophilum	0.0	0.0	0.0	0.0	0.0	0.0	0.0	0.0	0.0	0.0	0.0	0.0	0.0	0.0	0.0	0.0	0.0	0.0	0.0	0.0	0.0	0.0	0.0	0.0	0.00118645	0.0	0.0	0.0	0.0	0.0	0.0	0.0	0.0	0.0	0.0	0.0	0.0	0.0	0.0	0.0	0.0	0.0	0.0	0.0	0.0	0.0	0.0	0.0	0.0
Flavobacterium columnare	0.0	0.0	0.0	0.0	0.0	0.0	0.0	0.0	0.0	0.0	0.0	0.0	0.0	0.0	0.0	0.0	0.0	0.0	0.0	0.0	0.0	0.0	0.0	0.0	0.0	0.0	0.0	0.0	0.0	0.0	0.0	0.0	0.0	0.0	0.0	0.0	0.0	0.0	0.0	0.0	0.0	0.0	0.0	0.0	0.0	0.0	0.0	0.0	0.0
Flavobacterium indicum	0.0	0.0	0.0	0.0	0.0	0.0	0.0	0.0	0.0	0.0	0.0	0.0	0.0	0.0	0.0	0.0	0.0	0.0	0.0	0.0	0.0	0.0	0.0	0.0	0.0	0.0	0.0	0.0	0.0	0.0	0.0	0.0	0.0	0.0	0.0	0.0	0.0	0.0	0.0	0.0	0.0	0.0	0.0	0.0	0.0	0.0	0.0	0.0	0.0
Flavobacterium johnsoniae	0.0	0.00215165	0.00458021	0.0	0.0	0.0	0.0	0.0	0.0	0.0	0.0	0.0	0.0	0.0	0.0	0.0	0.0	0.0	0.0	0.0	0.0	0.0	0.0	0.0	0.00336717	0.0	0.0	0.0	0.00406028	0.0	0.0	0.0	0.0	0.0	0.0	0.0	0.0	0.0022215	0.0	0.0	0.0	0.0	0.0	0.0	0.0	0.0	0.0	0.0	0.0
Flavobacterium psychrophilum	0.0	0.0	0.0	0.0	0.0	0.0	0.0	0.0	0.0	0.0	0.0	0.0	0.0	0.0	0.0	0.0	0.0	0.0	0.0	0.0	0.0	0.0	0.0	0.0	0.00152901	0.0	0.0	0.0	0.0	0.0	0.0	0.0	0.0	0.0	0.0	0.0	0.0	0.0	0.0	0.0	0.0	0.0	0.0	0.0	0.0	0.0	0.0	0.0	0.0
Flexibacter litoralis	0.0	0.0	0.0	0.0	0.0	0.0	0.0	0.0	0.0	0.0	0.0	0.0	0.0	0.0	0.0	0.0	0.0	0.0	0.0	0.0	0.0	0.0	0.0	0.0	0.0	0.0	0.0	0.0	0.0	0.0	0.0	0.0	0.0	0.0	0.0	0.0	0.0	0.0	0.0	0.0	0.0	0.0	0.0	0.0	0.0	0.0	0.0	0.0	0.0
Fluviicola taffensis	0.0	0.0	0.0	0.0	0.0	0.0	0.0	0.0	0.0	0.0	0.0	0.0	0.0	0.0	0.0	0.0	0.0	0.0	0.0	0.0	0.0	0.0	0.0	0.0	0.00130342	0.0	0.0	0.0	0.0	0.0	0.0	0.0	0.0	0.0	0.0	0.0	0.0	0.0	0.0	0.0	0.0	0.0	0.0	0.0	0.0	0.0	0.0	0.0	0.0
Frankia sp. CcI3	0.0	0.0	0.0	0.0	0.0	0.0	0.0	0.0	0.0	0.0	0.0	0.0	0.0	0.0	0.0	0.0	0.0	0.0	0.0	0.0	0.0	0.0	0.0	0.0	0.0	0.0	0.0	0.0	0.0	0.0	0.0	0.0	0.0	0.0	0.0	0.0	0.0	0.0	0.0	0.0	0.0	0.0	0.0	0.0	0.0	0.0	0.0	0.0	0.0
Frankia sp. EAN1pec	0.0	0.0	0.0	0.0	0.0	0.0	0.0	0.0	0.0	0.0	0.0	0.0	0.0	0.0	0.0	0.0	0.0	0.0	0.0	0.0	0.0	0.0	0.0	0.0	0.0	0.0	0.0	0.0	0.0	0.0	0.0	0.0	0.0	0.0	0.0	0.0	0.0	0.0	0.0	0.0	0.0	0.0	0.0	0.0	0.0	0.0	0.0	0.0	0.0
Frankia sp. EuI1c	0.0	0.0	0.0	0.0	0.0	0.0	0.0	0.0	0.0	0.0	0.0	0.0	0.0	0.0	0.0	0.0	0.0	0.0	0.0	0.0	0.0	0.0	0.0	0.0	0.0	0.0	0.0	0.00100571	0.0	0.0	0.0	0.0	0.0	0.0	0.0	0.0	0.0	0.0	0.0	0.0	0.0	0.00135082	0.0	0.0	0.0	0.0	0.0	0.0	0.0
Frankia symbiont of Datisca glomerata	0.0	0.0	0.0	0.0	0.0	0.0	0.0	0.0	0.0	0.0	0.0	0.0	0.0	0.0	0.0	0.0	0.0	0.0	0.0	0.0	0.0	0.0	0.0	0.0	0.0	0.0	0.0	0.0	0.0	0.0	0.0	0.0	0.0	0.0	0.0	0.0	0.0	0.0	0.0	0.0	0.0	0.0	0.0	0.0	0.0	0.0	0.0	0.0	0.0
Frateuria aurantia	0.0	0.0	0.0	0.0	0.0	0.0	0.0	0.0	0.0	0.0	0.0	0.0	0.0	0.0	0.0	0.0	0.0	0.00121827	0.00417148	0.0	0.0	0.0	0.0	0.0	0.0	0.0	0.0011032	0.0	0.00485492	0.0	0.0	0.0	0.00517698	0.0	0.0	0.0	0.0	0.0	0.00232889	0.00125625	0.0	0.0	0.0	0.0	0.0	0.0	0.0	0.0	0.0
Fusobacterium nucleatum	0.0	0.0	0.0	0.0	0.0	0.0	0.0	0.0	0.00356528	0.0	0.0	0.0	0.0	0.0	0.0	0.0	0.0	0.0	0.0	0.0	0.0	0.0	0.0	0.00121702	0.0	0.00158694	0.0	0.0	0.0	0.0	0.0	0.0	0.0	0.0	0.00319477	0.0	0.0	0.0	0.0	0.0	0.0	0.0	0.0	0.00499107	0.0	0.0	0.0	0.0117735	0.0
Gallibacterium anatis	0.0	0.0	0.0	0.0	0.0	0.0	0.0	0.0	0.0	0.0	0.0	0.0	0.0	0.0	0.0	0.0	0.0	0.0	0.0	0.0	0.0	0.0	0.0	0.0	0.0	0.0	0.0	0.0	0.0	0.0	0.0	0.0	0.0	0.0	0.0	0.0	0.0	0.0	0.0	0.0	0.0	0.0	0.0	0.0	0.0	0.0	0.0	0.0	0.0
Gardnerella vaginalis	0.0	0.00527904	0.00343516	0.0	0.0	0.0	0.0	0.0	0.0	0.0	0.0	0.0	0.0	0.0	0.0	0.0	0.0	0.0	0.0	0.0	0.0	0.0	0.0	0.00171208	0.0	0.0	0.0	0.0	0.0	0.0	0.0	0.0	0.0	0.0	0.00402578	0.0	0.0	0.0	0.0	0.0	0.0	0.0	0.0	0.00223203	0.0	0.0	0.0	0.00398252	0.0
Geitlerinema sp. PCC 7407	0.0	0.0	0.0	0.0	0.0	0.0	0.0	0.0	0.0	0.0	0.0	0.0	0.0	0.0	0.0	0.0	0.0	0.0	0.0	0.0	0.0	0.0	0.0	0.0	0.0	0.0	0.0	0.0	0.0	0.0	0.0	0.0	0.0	0.0	0.0	0.0	0.0	0.0	0.0	0.0	0.0	0.0	0.0	0.0	0.0	0.0	0.0	0.0	0.0
Gemmatimonas aurantiaca	0.0	0.0	0.0	0.0	0.0	0.0	0.0	0.0	0.0	0.0	0.0	0.0	0.0	0.0	0.0	0.0	0.0	0.0	0.0	0.0	0.0	0.0	0.0	0.0	0.0	0.0	0.0	0.0	0.0	0.0	0.0	0.0	0.0	0.0	0.0	0.0	0.0	0.0	0.0	0.0	0.0	0.0	0.0	0.0	0.0	0.0	0.0	0.0	0.0
Geobacillus sp. JF8	0.0	0.0	0.0	0.0	0.0	0.0	0.0	0.0	0.0	0.0	0.0	0.0	0.0	0.0	0.0	0.0	0.0	0.0	0.0	0.0	0.0	0.0	0.0	0.0	0.0	0.0	0.0	0.0	0.0	0.0	0.0	0.0	0.0	0.0	0.0	0.0	0.0	0.0	0.0	0.0	0.0	0.0	0.0	0.0	0.0	0.0	0.0	0.0	0.0
Geobacillus sp. WCH70	0.0	0.0	0.0	0.0	0.0	0.0	0.0	0.0	0.0	0.0	0.0	0.0	0.0	0.0	0.0	0.0	0.0	0.0	0.0	0.0	0.0	0.0	0.0	0.0	0.0	0.0	0.0	0.0	0.0	0.0	0.0	0.0	0.0	0.0	0.0	0.0	0.0	0.0	0.0	0.0	0.0	0.0	0.0	0.0	0.0	0.0	0.0	0.0	0.0
Geobacillus thermodenitrificans	0.0	0.0	0.0	0.0	0.0	0.0	0.0	0.0	0.0	0.0	0.0	0.0	0.0	0.0	0.0	0.0	0.0	0.0	0.0	0.0	0.0	0.0	0.0	0.0	0.0	0.0	0.0	0.0	0.0	0.0	0.0	0.0	0.0	0.0	0.00105261	0.0	0.0	0.0	0.0	0.0	0.0	0.0	0.0	0.0	0.0	0.0	0.0	0.0	0.0
Geobacillus thermoleovorans	0.0	0.0	0.0	0.0	0.0	0.0	0.0	0.0	0.0	0.0	0.0	0.0	0.0	0.0	0.0	0.0	0.0	0.0	0.0	0.0	0.0	0.0	0.0	0.0	0.0	0.0	0.0	0.0	0.0	0.0	0.0	0.0	0.0	0.0	0.0	0.0	0.0	0.0	0.0	0.0	0.0	0.0	0.0	0.0	0.0	0.0	0.0	0.0	0.0
Geobacter bemidjiensis	0.0	0.0	0.0	0.0	0.0	0.0	0.0	0.0	0.0	0.0	0.0	0.0	0.0	0.0	0.0	0.0	0.0	0.0	0.0	0.0	0.0	0.0	0.0	0.0	0.0	0.0	0.0	0.0	0.0	0.0	0.0	0.0	0.0	0.0	0.0	0.0	0.0	0.0	0.0	0.0	0.0	0.0	0.0	0.0	0.0	0.0	0.0	0.0	0.0
Geobacter lovleyi	0.0	0.0	0.0	0.0	0.0	0.0	0.0	0.0	0.0	0.0	0.0	0.0	0.0	0.0	0.0	0.0	0.0	0.0	0.0	0.0	0.0	0.0	0.0	0.0	0.0	0.0	0.0	0.0	0.0	0.0	0.0	0.0	0.0	0.0	0.0	0.0	0.0	0.0	0.0	0.0	0.0	0.0	0.0	0.0	0.0	0.0	0.0	0.0	0.0
Geobacter sp. M18	0.00120903	0.0	0.0	0.0	0.0	0.0	0.0	0.0	0.0	0.0	0.0	0.0	0.0	0.0	0.0	0.0	0.0	0.0	0.0	0.0	0.0	0.0	0.0	0.0	0.0	0.0	0.0	0.0	0.0	0.0	0.0	0.0	0.0	0.0	0.0	0.0	0.0	0.0	0.0	0.0	0.0	0.0	0.0	0.0	0.0	0.0	0.0	0.0	0.0
Geobacter uraniireducens	0.0	0.0	0.0	0.0	0.0	0.0	0.0	0.0	0.0	0.0	0.0	0.0	0.0	0.0	0.0	0.0	0.0	0.0	0.0	0.0	0.0	0.0	0.0	0.0	0.0	0.0	0.0	0.0	0.0	0.0	0.0	0.0	0.0	0.0	0.0	0.0	0.0	0.0	0.0	0.0	0.0	0.0	0.0	0.0	0.0	0.0	0.0	0.0	0.0
Geodermatophilus obscurus	0.0	0.0	0.0	0.0	0.0	0.00201054	0.0	0.00983234	0.0	0.0	0.0	0.0	0.0	0.0	0.0	0.0	0.0	0.0	0.0	0.0	0.0	0.0	0.0011621	0.0253718	0.0	0.00107352	0.0	0.0018963	0.0	0.00168218	0.00127773	0.00335354	0.0	0.00782951	0.265831	0.0	0.0	0.0	0.0	0.0	0.0	0.103351	0.0	0.358179	0.0160103	0.0	0.0	0.00589761	0.00192482
Gloeobacter kilaueensis	0.0	0.0	0.0	0.0	0.0	0.0	0.0	0.0	0.0	0.0	0.0	0.0	0.0	0.0	0.0	0.0	0.0	0.0	0.0	0.0	0.0	0.0	0.0	0.0	0.0	0.0	0.0	0.0	0.0	0.0	0.0	0.0	0.0	0.0	0.0	0.0	0.0	0.0	0.0	0.0	0.0	0.0	0.0	0.0	0.0	0.0	0.0	0.0	0.0
Gloeobacter violaceus	0.0	0.0	0.0	0.0	0.0	0.0	0.0	0.0	0.0	0.0	0.0	0.0	0.0	0.0	0.0	0.0	0.0	0.0	0.0	0.0	0.0	0.0	0.0	0.0	0.0	0.0	0.0	0.0	0.0	0.0	0.0	0.0	0.0	0.0	0.0	0.0	0.0	0.0	0.0	0.0	0.0	0.0	0.0	0.0	0.0	0.0	0.0	0.0	0.0
Gloeocapsa sp. PCC 7428	0.0	0.0	0.0	0.0	0.0	0.0	0.0	0.0	0.0	0.0	0.0	0.0	0.0	0.0	0.0	0.0	0.0	0.0	0.0	0.0	0.0	0.0	0.0	0.0	0.0	0.0	0.0	0.0	0.0	0.0	0.0	0.0	0.0	0.0	0.0	0.0	0.0	0.0	0.0	0.0	0.0	0.00286056	0.0	0.0	0.0	0.0	0.0	0.0	0.0
Gluconacetobacter diazotrophicus	0.0	0.0	0.0	0.0	0.0	0.0	0.0	0.0	0.0	0.0	0.0	0.0	0.0	0.0	0.0	0.0	0.0	0.0	0.0	0.0	0.00274254	0.0	0.0	0.0	0.0	0.0	0.0	0.0	0.0	0.0	0.0	0.0	0.0	0.0	0.0	0.0	0.0	0.0	0.0	0.0	0.0	0.0	0.0	0.0	0.0	0.0	0.0	0.0	0.0
Gluconobacter oxydans	0.0	0.0	0.0	0.0	0.0	0.0	0.0	0.0	0.0	0.0	0.0	0.0	0.0	0.0	0.0	0.0	0.0	0.0	0.0	0.0	0.0	0.0	0.0	0.0	0.0	0.0577366	0.0	0.0	0.0	0.0	0.0	0.0	0.0	0.0	0.0	0.0	0.0	0.0	0.0	0.0	0.0	0.0	0.0	0.0	0.0	0.0	0.0	0.0	0.0
Gordonia bronchialis	0.0	0.0	0.0	0.0	0.0	0.0	0.0	0.0	0.0	0.0	0.0	0.0	0.0	0.0	0.0	0.0	0.0	0.0	0.0	0.0	0.0	0.0	0.0	0.0	0.0	0.0	0.0	0.0	0.0	0.0	0.0	0.0	0.0	0.0	0.0	0.0	0.0	0.0	0.0	0.0	0.0	0.0	0.0	0.0	0.0	0.0	0.0	0.00232858	0.0
Gordonia polyisoprenivorans	0.0	0.00132602	0.0	0.0	0.0	0.0	0.0	0.0	0.0	0.0	0.0	0.0	0.0	0.0	0.0	0.0	0.0	0.0	0.0	0.0	0.0	0.0	0.00133937	0.0	0.0	0.0	0.0	0.00288383	0.0	0.0	0.0	0.0	0.0	0.0	0.0	0.0	0.0	0.0	0.0	0.0	0.0	0.0	0.0	0.0	0.0	0.0	0.0	0.0	0.00299087
Gordonia sp. KTR9	0.0	0.0	0.0	0.0	0.0	0.0	0.0	0.0	0.0	0.0	0.0	0.0	0.0	0.0	0.0	0.0	0.0	0.0	0.0	0.0	0.0	0.0	0.0	0.0	0.0	0.0	0.0	0.0012844	0.0	0.0	0.0	0.0	0.0	0.0	0.00110801	0.0	0.0	0.0	0.0	0.0	0.0	0.0	0.0	0.0	0.0	0.0	0.0	0.0	0.0
Gottschalkia acidurici	0.0	0.0	0.0	0.0	0.0	0.0	0.0	0.0	0.0	0.0	0.0	0.0	0.0	0.0	0.0	0.0	0.0	0.0	0.0	0.0	0.0	0.0	0.0	0.0	0.0	0.0	0.0	0.0	0.0	0.0	0.0	0.0	0.0	0.0	0.0	0.0	0.0	0.0	0.0	0.0	0.0	0.0	0.0	0.0	0.0	0.0	0.0	0.0	0.0
Gramella forsetii	0.0	0.0	0.0	0.0	0.0	0.0	0.0	0.0	0.0	0.0	0.0	0.0	0.0	0.0	0.0	0.0	0.0	0.0	0.0	0.0	0.0	0.0	0.0	0.0	0.0	0.0	0.0	0.0	0.0	0.0	0.0	0.0	0.0	0.0	0.0	0.0	0.0	0.0	0.0	0.0	0.0	0.0	0.0	0.0	0.0	0.0	0.0	0.0	0.0
Granulibacter bethesdensis	0.0	0.0	0.0	0.0	0.0	0.0	0.0	0.0	0.0	0.0	0.0	0.0	0.0	0.0	0.0	0.0	0.0	0.0	0.0	0.0	0.00114272	0.0	0.0	0.0	0.0	0.0	0.0	0.0	0.0	0.0	0.0	0.0	0.0	0.0	0.0	0.0	0.0	0.0	0.0	0.0	0.0	0.0	0.0	0.0	0.0	0.0	0.0	0.0	0.0
Granulicella mallensis	0.00122293	0.0	0.0	0.0	0.0	0.0	0.0	0.0	0.0	0.0	0.0	0.0	0.0	0.0	0.0	0.0	0.0	0.0	0.00104586	0.0	0.0	0.0	0.0	0.0	0.0	0.0	0.0	0.0	0.0	0.0	0.0	0.0	0.0	0.0	0.0	0.0	0.0	0.0	0.0	0.0	0.0	0.0	0.0	0.0	0.0	0.0	0.0	0.0	0.0
Haemophilus influenzae	0.0	0.0	0.00106698	0.0	0.0	0.0	0.0	0.0	0.0	0.0	0.0	0.0	0.0	0.0	0.0	0.0	0.0	0.0	0.0	0.0	0.0	0.0	0.0	0.0	0.0	0.0	0.0	0.0	0.0	0.0	0.0	0.0	0.0	0.0	0.00118188	0.0	0.0	0.0	0.0	0.0	0.0	0.0	0.0	0.0	0.0	0.0	0.0	0.00102283	0.0
Haemophilus parainfluenzae	0.0	0.0	0.0	0.0	0.0	0.0	0.0	0.0	0.00220533	0.0	0.0	0.0	0.0	0.0	0.0	0.0	0.0	0.0	0.0	0.0	0.0	0.0	0.0	0.00251656	0.0	0.0010424	0.0	0.0	0.0	0.0	0.0	0.0	0.0	0.0	0.0101383	0.0	0.00416489	0.0	0.0	0.0	0.0	0.00164217	0.0	0.00261954	0.0	0.0	0.0	0.0137103	0.0
Hahella chejuensis	0.0	0.0	0.0	0.0	0.0	0.0	0.0	0.0	0.0	0.0	0.0	0.0	0.0	0.0	0.0	0.0	0.0	0.0	0.0	0.0	0.0	0.0	0.0	0.0	0.0	0.0	0.0	0.0	0.0	0.0	0.0	0.0	0.0	0.0	0.0	0.00110973	0.0	0.0	0.0	0.0	0.0	0.0	0.0	0.0	0.0	0.0	0.0	0.0	0.0
Haliangium ochraceum	0.0	0.0	0.0	0.0	0.0	0.0	0.0	0.0	0.0	0.0	0.0	0.0	0.0	0.0	0.0	0.0	0.0	0.0	0.0	0.0	0.0	0.0	0.0	0.0	0.0	0.0	0.0	0.0	0.0	0.0	0.0	0.0	0.0	0.0	0.0	0.0	0.0	0.0	0.0	0.0	0.0	0.0	0.0	0.0	0.0	0.0	0.0	0.0	0.00159908
Haliscomenobacter hydrossis	0.0	0.0	0.0	0.0	0.0	0.0	0.0	0.0	0.0	0.0	0.0	0.0	0.0	0.0	0.0	0.0	0.0	0.0	0.0	0.0	0.0	0.0	0.0	0.0	0.0	0.0	0.0	0.0	0.0	0.0	0.0	0.0	0.0	0.0	0.0	0.0	0.0	0.0	0.0	0.0	0.0	0.0	0.0	0.0	0.0	0.0	0.0	0.0	0.0
Halobacillus halophilus	0.0	0.0	0.0	0.0	0.0	0.0	0.0	0.0	0.0	0.0	0.0	0.0	0.0	0.0	0.0	0.0	0.0	0.0	0.0	0.0	0.0	0.0	0.0	0.0	0.0	0.0	0.0	0.0	0.0	0.0	0.0	0.0	0.0	0.0	0.0	0.0	0.0	0.0	0.0	0.0	0.0	0.0	0.0	0.0	0.0	0.0	0.0	0.0	0.0
Halomonas elongata	0.0	0.00107582	0.0	0.0	0.0	0.0	0.0	0.0	0.0	0.0	0.00116854	0.0	0.0	0.0	0.0	0.0	0.0	0.00241289	0.00523527	0.0	0.0	0.0	0.0	0.0	0.0	0.0	0.0	0.0	0.00105589	0.0	0.0	0.0	0.0	0.00120454	0.0	0.0	0.0	0.0	0.0	0.00134472	0.0	0.0	0.0	0.0	0.0	0.00110048	0.0	0.0	0.0
Halorhodospira halophila	0.0	0.0	0.0	0.0	0.0	0.0	0.0	0.0	0.0	0.0	0.0	0.0	0.0	0.0	0.0	0.0	0.0	0.0	0.0	0.0	0.0	0.0	0.0	0.0	0.0	0.0	0.0	0.0	0.0	0.0	0.0	0.0	0.0	0.0	0.0	0.0	0.0	0.0	0.0	0.0	0.0	0.0	0.0	0.0	0.0	0.0	0.0	0.0	0.0
Helicobacter bizzozeronii	0.0	0.001301	0.0	0.0	0.0	0.0	0.0	0.0	0.0	0.0	0.0	0.0	0.0	0.0	0.0	0.0	0.0	0.0	0.0	0.0	0.0	0.0	0.0	0.0	0.0	0.0	0.0	0.0	0.0	0.0	0.0	0.0	0.0	0.0	0.0	0.0	0.0	0.0	0.0	0.0	0.0	0.0	0.0	0.0	0.0	0.0	0.0	0.0	0.0
Helicobacter cetorum	0.0	0.0	0.0	0.0	0.0	0.0	0.0	0.0	0.0	0.0	0.0	0.0	0.0	0.0	0.0	0.0	0.0	0.0	0.0	0.0	0.0	0.0	0.0	0.0	0.0	0.0	0.0	0.0	0.0	0.0	0.0	0.0	0.0	0.0	0.0	0.0	0.0	0.0	0.0	0.0	0.0	0.0	0.0	0.0	0.0	0.0	0.0	0.0	0.0
Helicobacter felis	0.0	0.0	0.0	0.0	0.0	0.0	0.0	0.0	0.0	0.0	0.0	0.0	0.0	0.0	0.0	0.0	0.0	0.0	0.0	0.0	0.0	0.0	0.0	0.0	0.0	0.0	0.0	0.0	0.0	0.0	0.0	0.0	0.0	0.0	0.0	0.0	0.0	0.0	0.0	0.0	0.0	0.0	0.0	0.0	0.0	0.0	0.0	0.0	0.0
Helicobacter pylori	0.0	0.0	0.0	0.0	0.0	0.0	0.0	0.0	0.0	0.0	0.0	0.0	0.0	0.0	0.0	0.0	0.0	0.0	0.0	0.0	0.0	0.0	0.0	0.00226903	0.0	0.0	0.0	0.0	0.0	0.0	0.0	0.0	0.0	0.0	0.0	0.0	0.0	0.0	0.0	0.0	0.0	0.0	0.0	0.0	0.0	0.0	0.0	0.0	0.0
Herbaspirillum seropedicae	0.0692902	0.0	0.0	0.0315104	0.0	0.0	0.0805607	0.0	0.0	0.0	0.0	0.0	0.0	0.0455294	0.00207593	0.0	0.0031965	0.00153763	0.00454201	0.00269543	0.0	0.00118422	0.00159543	0.0	0.00342566	0.0	0.0280327	0.0	0.00421268	0.050609	0.067167	0.0	0.0	0.0132672	0.00105261	0.0	0.0	0.0361129	0.0170785	0.0226479	0.0442102	0.0	0.0	0.0	0.0	0.0091023	0.00275462	0.00420015	0.00115489
Herminiimonas arsenicoxydans	0.00782398	0.0	0.0	0.00928047	0.0	0.0	0.00868972	0.0	0.0	0.0	0.0	0.0	0.0	0.00454869	0.0	0.00128413	0.00393891	0.0	0.0	0.0	0.0	0.0	0.0	0.0	0.0	0.0	0.00308331	0.0	0.0	0.00521066	0.00703613	0.0	0.0	0.00359641	0.0	0.0	0.0	0.00371153	0.00181516	0.00233557	0.0049802	0.0	0.0	0.0	0.0	0.00149218	0.0	0.0	0.0
Histophilus somni	0.0	0.0	0.0	0.0	0.0	0.0	0.0	0.0	0.0	0.0	0.0	0.0	0.0	0.0	0.0	0.0	0.0	0.0	0.0	0.0	0.0	0.0	0.0	0.0	0.0	0.0	0.0	0.0	0.0	0.0	0.0	0.0	0.0	0.0	0.0	0.0	0.0	0.0	0.0	0.0	0.0	0.0	0.0	0.0	0.0	0.0	0.0	0.0	0.0
Hyphomicrobium denitrificans	0.0	0.0	0.0	0.0	0.0	0.0	0.0	0.0	0.0	0.0	0.0	0.0	0.0	0.0	0.0	0.0	0.0	0.0	0.0	0.0	0.0	0.0	0.0	0.0	0.0	0.0	0.0	0.0	0.0	0.0	0.0	0.0	0.0	0.0	0.0	0.0	0.0	0.0	0.0	0.0	0.0	0.0	0.0	0.0	0.0	0.0	0.0	0.0	0.0
Hyphomonas neptunium	0.0	0.0	0.0	0.0	0.0	0.0	0.0	0.0	0.0	0.0	0.0	0.0	0.0	0.0	0.0	0.0	0.0	0.0	0.0	0.0	0.0	0.0	0.0	0.0	0.0	0.0	0.0	0.0	0.00111032	0.0	0.0	0.0	0.0	0.0	0.0	0.0	0.0	0.0	0.0	0.0	0.0	0.0	0.0	0.0	0.0	0.0	0.0	0.0	0.0
Idiomarina loihiensis	0.0	0.0	0.0	0.0	0.0	0.0	0.0	0.0	0.0	0.0	0.0	0.0	0.0	0.0	0.0	0.0	0.0	0.0	0.0	0.0	0.0	0.0	0.0	0.0	0.0	0.0	0.0	0.0	0.0	0.0	0.0	0.0	0.0	0.0	0.0	0.0	0.0	0.0	0.0	0.0	0.0	0.0	0.0	0.0	0.0	0.0	0.0	0.0	0.0
Ilyobacter polytropus	0.00214013	0.0	0.0	0.0	0.0	0.0	0.00105171	0.0	0.0	0.0	0.0	0.0	0.0	0.0017217	0.0	0.0	0.0	0.0	0.0	0.0	0.0	0.0	0.0	0.0	0.0	0.0	0.0	0.0	0.0	0.0	0.0	0.0	0.0	0.0	0.0	0.0	0.0	0.0	0.0	0.0	0.00235904	0.0	0.0	0.0	0.0	0.0	0.0	0.0	0.0
Intrasporangium calvum	0.0	0.0	0.0	0.0	0.0	0.0	0.0	0.0	0.0	0.0	0.0	0.0	0.0	0.0	0.0	0.0	0.0	0.0	0.0	0.0	0.0	0.0	0.0	0.00129953	0.0	0.0	0.0	0.00415005	0.0	0.0	0.0	0.0178489	0.0	0.0	0.0	0.0	0.0	0.0	0.0	0.0	0.0	0.0	0.0	0.0	0.0	0.0	0.0	0.0	0.0
Isoptericola variabilis	0.0	0.0	0.0	0.0	0.0	0.0	0.0	0.0	0.0	0.0	0.0	0.0	0.0	0.00646169	0.00387461	0.0	0.0	0.0	0.0	0.0	0.0	0.0	0.0	0.0	0.0	0.0	0.0	0.00511941	0.0	0.0	0.0	0.0170609	0.0	0.0	0.00105261	0.00274231	0.0	0.0	0.0	0.0	0.0	0.0	0.0	0.00133302	0.0	0.0	0.0	0.0	0.00610019
Jannaschia sp. CCS1	0.0	0.0	0.0	0.0	0.0	0.0	0.0	0.0	0.0	0.0	0.0	0.0	0.0	0.0	0.0	0.0	0.0	0.0	0.0	0.0	0.0	0.0	0.0	0.0	0.0	0.0	0.0	0.0	0.0	0.0	0.0	0.0	0.0	0.0	0.0	0.0	0.0	0.0	0.0	0.0	0.0	0.0	0.0	0.0	0.0	0.0	0.0	0.0	0.0
Janthinobacterium sp. Marseille	0.00571165	0.0	0.0	0.0167984	0.0	0.0	0.0100175	0.0	0.0	0.0	0.0	0.0	0.0	0.00533514	0.0	0.0	0.0	0.0	0.0	0.0	0.0	0.0	0.0	0.0	0.0	0.0	0.00363491	0.0	0.0	0.00535426	0.0075973	0.0	0.0	0.00129058	0.0	0.0	0.0	0.0041179	0.00230606	0.00221171	0.00664027	0.0	0.0	0.0	0.0	0.001287	0.0	0.0	0.0
Jonesia denitrificans	0.0	0.0	0.0	0.0	0.0	0.0	0.0	0.0	0.0	0.0	0.0	0.0	0.0	0.0	0.0	0.0	0.0	0.0	0.0	0.0	0.0	0.0	0.0	0.0	0.0	0.0	0.0	0.0	0.0	0.0	0.0	0.0	0.0	0.0	0.0	0.0	0.00186912	0.0	0.0	0.0	0.0	0.0	0.00367356	0.0	0.0	0.0	0.0	0.0	0.0
Ketogulonicigenium vulgare	0.0	0.0	0.0	0.0	0.0	0.0	0.0	0.0	0.0	0.0	0.0	0.0	0.0	0.0	0.00147411	0.0	0.0	0.0	0.0	0.0	0.0	0.0	0.0	0.0	0.0	0.0	0.0	0.0	0.0	0.0	0.0	0.0	0.0	0.0	0.0	0.0	0.0	0.0	0.0	0.00146858	0.0	0.0	0.0	0.0	0.0	0.0	0.0	0.0	0.0
Kineococcus radiotolerans	0.0	0.0	0.0	0.0	0.0	0.0	0.0	0.0	0.0	0.0	0.0	0.0	0.0	0.00157291	0.0	0.0	0.0	0.0	0.0	0.0	0.0	0.0	0.0	0.00113451	0.0	0.0	0.0	0.00790024	0.0	0.0	0.0	0.00848465	0.0	0.0	0.00504146	0.00126978	0.0	0.0	0.0	0.0	0.0	0.00225137	0.0	0.00350305	0.0	0.0	0.0	0.0	0.00287242
Kitasatospora setae	0.0	0.0	0.0	0.0	0.0	0.0	0.0	0.0	0.0	0.0	0.0	0.0	0.0	0.0	0.0	0.0	0.0	0.0	0.0	0.0	0.0	0.0	0.0	0.0	0.0	0.0	0.0	0.003005	0.0	0.0	0.0	0.00243727	0.0	0.0	0.0	0.00103503	0.0	0.0	0.0	0.0	0.0	0.0	0.0	0.0	0.0	0.0	0.0	0.0	0.00216172
Klebsiella oxytoca	0.0146196	0.018264	0.00835367	0.0	0.0	0.105045	0.00500875	0.0	0.00130482	0.0026901	0.0	0.00254168	0.00333907	0.0	0.0	0.0135589	0.00125798	0.0	0.0	0.0	0.0	0.0	0.00699232	0.00177397	0.042921	0.00488528	0.0	0.0	0.00111032	0.0359207	0.00985922	0.0	0.0	0.00992885	0.00214216	0.0	0.0	0.0352459	0.0442717	0.010917	0.0398416	0.0205007	0.0	0.0	0.00261839	0.00330145	0.0938019	0.0063111	0.0
Klebsiella pneumoniae	0.00921368	0.0139607	0.00421587	0.0	0.0	0.0683346	0.00276073	0.00114085	0.00203993	0.00633102	0.0	0.00220559	0.0263883	0.0128596	0.0	0.00783695	0.00134047	0.0	0.00118331	0.00150237	0.00182836	0.0	0.00407721	0.00181522	0.0191252	0.157278	0.0028853	0.0	0.0017961	22.5912	0.00888366	0.0	0.0	0.0129574	0.00317631	0.0	0.0	0.0268205	6.92844	0.0030964	0.0747467	0.0404982	0.0	0.0069441	0.00199106	0.00630446	0.0555756	0.00343846	0.00127334
Klebsiella variicola	0.0	0.0	0.0	0.0	0.0	0.00413934	0.0	0.0	0.0	0.0	0.0	0.0	0.0	0.0	0.0	0.00175623	0.0	0.0	0.0	0.0	0.0	0.0	0.0	0.0	0.0	0.0	0.0	0.0	0.0	0.0486396	0.0	0.0	0.0	0.0	0.0	0.0	0.0	0.0	0.00774014	0.0	0.00166007	0.0	0.0	0.0	0.0	0.0	0.00287543	0.0	0.0
Kocuria rhizophila	0.0	0.0	0.0	0.0	0.0	0.0	0.0	0.00136602	0.0	0.0	0.0481081	0.0	0.0114105	0.0	0.0263176	0.0	0.0	0.0	0.0	0.0034908	0.0	0.00152847	0.0	0.32082	0.0	0.0	0.0	0.176665	0.0	0.0	0.0	0.00916269	0.0	0.034381	0.00655575	0.0	0.027468	0.00235695	0.0	0.0	0.103077	0.00789303	1.5097	0.00624659	0.0	0.0	0.0	0.0	0.00266513
Komagataeibacter medellinensis	0.0	0.0	0.0	0.0	0.0	0.0	0.0	0.0	0.0	0.0	0.0	0.0	0.0	0.0	0.0	0.0	0.0	0.0	0.0	0.0	0.0	0.0	0.0	0.0	0.0	0.0	0.0	0.0	0.0	0.0	0.0	0.0	0.0	0.0	0.0	0.0	0.0	0.0	0.0	0.0	0.0	0.0	0.0	0.0	0.0	0.0	0.0	0.0	0.0
Kribbella flavida	0.0	0.0	0.0	0.0	0.0	0.0	0.0	0.0	0.0	0.0	0.0	0.0	0.0	0.0	0.0	0.0	0.0	0.0	0.0	0.0	0.0	0.0	0.0	0.0	0.0	0.0	0.0	0.00539809	0.0	0.0	0.0	0.00379335	0.0	0.0	0.00132962	0.00262493	0.0	0.0	0.0	0.0	0.0	0.0	0.0	0.00110052	0.0	0.0	0.0	0.0	0.00293164
Kytococcus sedentarius	0.0	0.0	0.0	0.0	0.0	0.0	0.0	0.0	0.0	0.0	0.00145619	0.0	0.0	0.0	0.0	0.0	0.0	0.0	0.0	0.0	0.0	0.0	0.0	0.017719	0.0	0.0	0.0	0.00598577	0.0	0.0	0.0	0.0383367	0.0	0.0	0.00238223	0.0	0.0808396	0.0	0.0	0.0	0.0	0.0	0.00335804	0.00310005	0.0	0.0	0.0	0.0	0.00704779
Lachnoclostridium phytofermentans	0.0	0.0	0.0	0.0	0.00104107	0.0	0.0	0.0	0.0	0.0	0.0	0.0	0.0	0.0	0.0	0.0	0.0	0.0	0.0	0.00505946	0.0	0.0	0.0	0.0	0.00465388	0.0	0.0	0.0	0.0	0.0	0.0	0.0	0.0	0.0	0.0	0.0	0.0	0.0	0.0	0.0	0.0	0.0	0.0	0.0	0.0	0.0	0.0	0.0	0.0
Lacinutrix sp. 5H-3-7-4	0.0	0.0	0.0	0.0	0.0	0.0	0.0	0.0	0.0	0.0	0.0	0.0	0.0	0.0	0.0	0.0	0.0	0.0	0.0	0.0	0.0	0.0	0.0	0.0	0.0	0.0	0.0	0.0	0.0	0.0	0.0	0.0	0.0	0.0	0.0	0.0	0.0	0.0	0.0	0.0	0.0	0.0	0.0	0.0	0.0	0.0	0.0	0.0	0.0
Lactobacillus acidophilus	0.0	0.0	0.0	0.0	0.0	0.0	0.0	0.0	0.00104753	0.0	0.0	0.0	0.0	0.0	0.0	0.0	0.0	0.0	0.0	0.0	0.0	0.0	0.0	0.0	0.0	0.0	0.0	0.0	0.0	0.0	0.0	0.0	0.0	0.0	0.0	0.0	0.0	0.0	0.0	0.0	0.0	0.0	0.0	0.0	0.0	0.0	0.0	0.0	0.0
Lactobacillus brevis	0.0	0.0	0.0	0.0	0.0	0.0	0.0	0.0	0.0	0.0	0.0	0.0	0.0	0.0	0.0	0.0	0.0	0.0	0.0	0.0	0.0	0.0	0.0	0.0	0.0	0.0	0.0	0.0	0.0	0.0	0.0	0.0	0.0	0.0	0.0	0.0	0.0	0.0	0.0	0.0	0.0	0.0	0.0	0.0	0.0	0.0	0.0	0.0	0.0
Lactobacillus buchneri	0.0	0.0	0.0	0.0	0.0	0.0	0.0	0.0	0.0	0.0	0.0	0.0	0.0	0.0	0.0	0.0	0.0	0.0	0.0	0.0	0.0	0.0	0.0	0.0	0.0	0.0	0.0	0.0	0.0	0.0	0.0	0.0	0.0	0.0	0.0	0.0	0.0	0.0	0.0	0.0	0.0	0.0	0.0	0.0	0.0	0.0	0.0	0.0	0.0
Lactobacillus casei	0.0	0.0	0.0	0.0	0.0	0.0	0.0	0.0	0.0	0.0	0.0	0.0	0.0	0.0	0.0	0.0	0.0	0.0	0.0	0.0	0.0	0.0	0.0	0.0	0.0	0.0	0.0	0.0	0.0	0.0	0.0	0.0	0.0	0.0	0.0	0.0	0.0	0.0	0.0	0.0	0.0	0.0	0.0	0.0	0.0	0.0	0.0	0.0	0.0
Lactobacillus crispatus	0.0	0.0	0.0	0.0	0.0	0.0	0.0	0.0	0.00430039	0.0	0.0	0.0	0.0	0.0	0.0	0.0	0.0	0.0	0.0	0.0	0.0	0.0	0.00114241	0.0	0.0	0.0	0.0	0.0	0.0	0.0	0.0	0.0	0.0	0.0	0.00125575	0.0	0.0	0.0	0.0	0.0	0.0	0.0	0.0	0.00274354	0.00403668	0.0	0.0	0.00302498	0.0
Lactobacillus fermentum	0.0	0.0	0.0	0.0	0.0	0.0	0.0	0.00175631	0.0	0.0	0.0	0.0	0.0	0.0	0.0	0.0	0.0	0.0	0.0	0.0	0.0	0.0	0.0	0.0	0.0	0.0	0.0	0.0	0.0	0.0	0.0	0.0	0.0	0.0	0.0	0.0	0.0	0.0	0.0	0.0	0.0	0.0	0.0	0.0	0.0	0.0	0.0	0.0	0.0
Lactobacillus gasseri	0.0	0.0	0.0	0.0	0.0	0.0	0.0	0.00238678	0.0	0.0	0.0	0.0	0.0	0.0	0.0	0.0	0.0	0.0	0.0	0.0	0.0	0.0	0.0	0.0	0.0	0.0	0.0	0.0	0.0	0.0	0.0	0.0	0.0	0.0	0.0	0.0	0.0	0.0	0.0	0.0	0.0	0.0	0.0	0.0	0.0	0.0	0.0	0.0	0.0
Lactobacillus helveticus	0.0	0.0	0.0	0.0	0.0	0.0	0.0	0.0	0.0	0.0	0.0	0.0	0.0	0.0	0.0	0.0	0.0	0.0	0.0	0.0	0.0	0.0	0.0	0.0	0.0	0.0	0.0	0.0	0.0	0.0	0.0	0.0	0.0	0.0	0.00293624	0.0	0.0	0.0	0.0	0.0	0.0	0.0	0.0	0.0	0.0	0.0	0.0	0.0	0.0
Lactobacillus kefiranofaciens	0.0	0.0	0.0	0.0	0.0	0.0	0.0	0.0	0.0	0.0	0.0	0.0	0.0	0.0	0.0	0.0	0.0	0.0	0.0	0.0	0.0	0.0	0.0	0.0	0.0	0.0	0.0	0.0	0.0	0.0	0.0	0.0	0.0	0.0	0.0	0.0	0.0	0.0	0.0	0.0	0.0	0.0	0.0	0.0	0.0	0.0	0.0	0.0	0.0
Lactobacillus paracasei	0.0	0.0	0.0	0.0	0.0	0.0	0.0	0.0	0.0	0.0	0.0	0.0	0.0	0.0	0.0	0.0	0.0	0.0	0.0	0.0	0.0	0.0	0.0	0.0	0.0	0.0	0.0	0.0	0.0	0.0	0.0	0.0	0.0	0.0	0.0	0.0	0.0	0.0	0.0	0.0	0.0	0.0	0.0	0.0	0.0	0.0	0.0	0.0	0.0
Lactobacillus plantarum	0.0	0.0	0.0	0.0	0.0	0.0	0.0	0.0	0.0	0.0	0.0	0.0	0.0	0.0	0.0	0.0	0.0	0.0	0.0	0.0	0.0	0.0	0.0	0.0	0.0	0.0	0.0	0.0	0.0	0.0	0.0	0.0	0.0	0.0	0.0	0.0	0.0	0.0	0.0	0.0	0.0	0.0	0.0	0.0	0.0	0.0	0.0	0.0	0.0
Lactobacillus reuteri	0.0	0.0	0.0	0.0	0.0	0.0	0.0	0.00103577	0.0027199	0.0	0.0	0.0	0.0	0.0	0.0	0.0	0.0	0.0	0.0	0.00346871	0.0	0.0	0.0	0.0	0.0	0.0	0.0	0.0	0.0	0.0	0.0	0.0	0.0	0.0	0.0	0.0	0.0	0.0	0.0	0.0	0.0	0.0	0.0	0.00182903	0.0	0.0	0.0	0.0	0.0
Lactobacillus sakei	0.0	0.0	0.0	0.0	0.0	0.0	0.0	0.0	0.0	0.0	0.0	0.0	0.0	0.0	0.0	0.0	0.0	0.0	0.0	0.0	0.0	0.0	0.0	0.0	0.0	0.0	0.0	0.0	0.0	0.0	0.0	0.0	0.0	0.0	0.0	0.0	0.0	0.0	0.0	0.0	0.0	0.0	0.0	0.0	0.0	0.0	0.0	0.0025462	0.0
Lactobacillus salivarius	0.0	0.0	0.0	0.0	0.0	0.0	0.0	0.0	0.0	0.0	0.0	0.0	0.0	0.0	0.0	0.0	0.0	0.0	0.0	0.0	0.0	0.0	0.0	0.0	0.0	0.0	0.0	0.0	0.0	0.0	0.0	0.0	0.0	0.0	0.0	0.0	0.0	0.0	0.0	0.0	0.0	0.0	0.0	0.0	0.0	0.0	0.0	0.0	0.0
Lactobacillus sanfranciscensis	0.0	0.0	0.0	0.0	0.0	0.0	0.0	0.0	0.0	0.0	0.0	0.0	0.0	0.0	0.0	0.0	0.0	0.0	0.0	0.0	0.0	0.0	0.0	0.0	0.0	0.0	0.0	0.0	0.0	0.0	0.0	0.0	0.0	0.0	0.0	0.0	0.0	0.0	0.0	0.0	0.0	0.0	0.0	0.0	0.0	0.0	0.0	0.0	0.0
Lactococcus lactis	0.0	0.00172632	0.00655802	0.0	0.0	0.0	0.0	0.00217663	0.00260964	0.0	0.0	0.0	0.0	0.0	0.0	0.0	0.0	0.0	0.0	0.0	0.0	0.0	0.00226512	0.00783846	0.0	0.0022715	0.0	0.0	0.0	0.00162064	0.0	0.0	0.0	0.0	0.017876	0.0	0.0	0.0	0.0	0.0	0.0	0.0	0.0	0.00990465	0.00340936	0.0016414	0.0	0.0226982	0.0
Laribacter hongkongensis	0.00125073	0.0	0.0	0.0	0.0	0.0	0.00219544	0.0	0.0	0.0	0.0	0.0	0.0	0.0	0.0	0.0	0.00150545	0.0	0.00155982	0.0	0.0	0.0	0.0	0.0	0.0	0.0	0.00138607	0.0	0.0	0.00190784	0.00113096	0.0	0.0	0.0	0.0	0.0	0.0	0.00102947	0.0	0.0	0.0	0.0	0.0	0.0	0.0	0.00152948	0.0	0.0	0.0
Lawsonia intracellularis	0.0	0.0	0.0	0.0	0.0	0.0	0.0	0.0	0.0	0.0	0.0	0.0	0.0	0.0	0.0	0.0	0.0	0.0	0.0	0.0	0.0	0.0	0.0	0.0	0.0	0.0	0.0	0.0	0.0	0.0	0.0	0.0	0.0	0.0	0.0	0.0	0.0	0.0	0.0	0.0	0.0	0.0	0.0	0.0	0.0	0.0	0.0	0.0	0.0
Leadbetterella byssophila	0.0	0.0	0.0	0.0	0.0	0.0	0.0	0.0	0.0	0.0	0.0	0.0	0.00281059	0.0	0.0	0.0	0.0	0.0	0.0	0.00101631	0.00116812	0.0	0.0	0.0	0.0	0.0	0.0	0.0	0.0	0.0	0.0	0.0	0.0	0.0	0.0	0.0	0.0	0.0	0.0	0.0	0.0	0.0	0.0	0.0	0.0	0.0	0.0	0.0	0.0
Leifsonia xyli	0.0	0.0	0.0	0.0	0.0	0.0	0.0	0.0	0.0	0.0	0.0	0.0	0.0	0.0	0.0018663	0.0	0.0	0.0	0.0	0.0	0.0	0.0	0.0	0.0	0.0	0.0	0.0	0.0511577	0.0	0.0	0.0	0.00212574	0.0	0.0	0.0	0.0129539	0.0	0.0	0.0	0.0	0.0	0.0	0.0	0.0	0.0	0.0	0.0	0.0	0.0287834
Leisingera methylohalidivorans	0.0	0.0	0.0	0.0	0.0	0.0	0.0	0.0	0.0	0.0	0.0	0.0	0.0	0.0	0.0	0.0	0.0	0.0	0.0	0.0	0.0	0.0	0.0	0.0	0.0	0.0	0.0	0.0	0.0	0.0	0.0	0.0	0.0	0.0	0.0	0.0	0.0	0.0	0.0	0.0	0.0	0.0	0.0	0.0	0.0	0.0	0.0	0.0	0.0
Leptothrix cholodnii	0.00550319	0.0	0.0	0.00438844	0.0	0.0	0.00829533	0.0	0.0	0.0	0.0	0.0	0.0	0.00278448	0.0	0.0	0.00220661	0.0	0.0	0.0	0.0	0.0	0.0	0.0	0.0	0.0	0.0022064	0.0	0.0	0.00389773	0.00511091	0.0	0.0	0.00117012	0.0	0.0	0.0	0.00295297	0.00223756	0.00578584	0.00266485	0.0	0.0	0.0	0.0	0.00208905	0.0	0.0	0.0
Leptotrichia buccalis	0.0	0.0	0.0	0.0	0.0	0.0	0.0	0.0	0.00156211	0.0	0.0	0.0	0.0	0.0	0.0	0.0	0.0	0.0	0.0	0.0	0.0	0.0	0.0	0.0	0.0	0.0	0.0	0.0	0.0	0.0	0.0	0.0	0.0	0.0	0.00145888	0.0	0.0	0.0	0.0	0.0	0.0	0.0	0.0	0.00209253	0.0	0.0	0.0	0.00200214	0.0
Leuconostoc carnosum	0.0	0.0	0.0	0.0	0.0	0.0	0.0	0.0	0.0	0.0	0.0	0.0	0.0	0.0	0.0	0.0	0.0	0.0	0.0	0.0	0.0	0.0	0.0	0.0	0.0	0.0	0.0	0.0	0.0	0.0	0.0	0.0	0.0	0.0	0.0	0.0	0.0	0.0	0.0	0.0	0.0	0.0	0.0	0.0	0.0	0.0	0.0	0.0	0.0
Leuconostoc citreum	0.0	0.0	0.0	0.0	0.0	0.0	0.0	0.0	0.0	0.0	0.0	0.0	0.00278657	0.0	0.0	0.0	0.0	0.0	0.0	0.0	0.0	0.0	0.0	0.0	0.0	0.0	0.0	0.0	0.0	0.0	0.0	0.0269017	0.0	0.0	0.0	0.0144158	0.0	0.00208604	0.0	0.0	0.0	0.0	0.0	0.0	0.0	0.0	0.0	0.0	0.0
Leuconostoc gelidum	0.0	0.0	0.0	0.0	0.0	0.0	0.0	0.0	0.0	0.0	0.0	0.0	0.0	0.0	0.0	0.0	0.0	0.0	0.0	0.0	0.0	0.0	0.0	0.0	0.0	0.0	0.0	0.0	0.0	0.0	0.0	0.0	0.0	0.0	0.0	0.00156856	0.0	0.134428	0.0	0.0	0.0	0.0	0.0	0.0	0.0	0.0	0.0	0.0	0.0
Leuconostoc kimchii	0.0	0.0	0.0	0.0	0.0	0.0	0.0	0.0	0.0	0.0	0.0	0.0	0.00136926	0.0	0.0	0.0	0.0	0.0	0.0	0.0	0.0	0.0	0.0	0.0	0.0	0.0	0.0	0.0	0.0	0.0	0.0	0.0	0.0	0.0	0.0	0.00745865	0.0	0.0	0.0	0.0	0.0	0.0	0.0	0.0	0.0	0.0	0.0	0.0	0.0
Leuconostoc mesenteroides	0.0	0.0	0.0	0.0	0.0	0.0	0.0	0.0	0.0	0.0	0.0	0.0	0.218073	0.0	0.0	0.0	0.00521751	0.0	0.0	0.0	0.0	0.0	0.0	0.00132016	0.0	0.0	0.0	0.0	0.0	0.00149755	0.0	0.0	0.0	0.0	0.0	1.06474	0.0	0.00211313	0.0	0.0	0.0	0.0	0.0	0.0	0.0	0.0	0.0	0.0	0.00124373
Leuconostoc sp. C2	0.0	0.0	0.0	0.0	0.0	0.0	0.0	0.0	0.0	0.0	0.0	0.0	0.0	0.0	0.0	0.0	0.0	0.0	0.0	0.0	0.0	0.0	0.0	0.0	0.0	0.0	0.0	0.0	0.0	0.0	0.0	0.0	0.0	0.0	0.0	0.00172861	0.0	0.00105657	0.0	0.0	0.0	0.0	0.0	0.0	0.0	0.0	0.0	0.0	0.0
Liberibacter crescens	0.0	0.0	0.0	0.0	0.0	0.0	0.0	0.0	0.0	0.0	0.0	0.0	0.0	0.0	0.0	0.0	0.0	0.0	0.0	0.0	0.0	0.0	0.0	0.0	0.0	0.0	0.0	0.0	0.0	0.0	0.0	0.0	0.0	0.0	0.0	0.0	0.0	0.0	0.0	0.0	0.0	0.0	0.0	0.0	0.0	0.0	0.0	0.0	0.0
Listeria innocua	0.0	0.0	0.0	0.0	0.0	0.0	0.0	0.0	0.0	0.0	0.0	0.0	0.0	0.0	0.0	0.0	0.0	0.0	0.0	0.0	0.0	0.0	0.0	0.0	0.0	0.0	0.0	0.0	0.0	0.0	0.0	0.0	0.0	0.0	0.0	0.0	0.0	0.0	0.0	0.0	0.0	0.0	0.0	0.0	0.0	0.0	0.0	0.0	0.0
Listeria ivanovii	0.0	0.0	0.0	0.0	0.0	0.0	0.0	0.0	0.0	0.0	0.0	0.0	0.0	0.0	0.0	0.0	0.0	0.0	0.0	0.0	0.0	0.0	0.0	0.0	0.0	0.0	0.0	0.0	0.0	0.0	0.0	0.0	0.0	0.0	0.0	0.0	0.0	0.0	0.0	0.0	0.0	0.0	0.0	0.0	0.0	0.0	0.0	0.0	0.0
Listeria monocytogenes	0.0	0.0	0.0	0.0	0.0	0.0	0.0	0.0	0.00262802	0.0	0.0	0.0	0.0	0.0	0.0	0.0	0.0	0.0	0.0	0.0	0.0	0.0	0.0	0.0	0.0	0.0	0.0	0.0	0.0	0.0	0.0	0.0	0.0	0.0	0.0	0.0	0.0	0.0	0.0	0.0	0.0	0.0	0.0	0.0	0.0	0.0	0.0	0.0	0.0
Listeria seeligeri	0.0	0.0	0.0	0.0	0.0	0.0	0.0	0.0	0.00306908	0.0	0.0	0.0	0.0	0.0	0.0	0.0	0.0	0.0	0.0	0.0	0.0	0.0	0.0	0.0	0.0	0.0	0.0	0.0	0.0	0.0	0.0	0.0	0.0	0.0	0.0	0.0	0.0	0.0	0.0	0.0	0.0	0.0	0.0	0.0	0.0	0.0	0.0	0.0	0.0
Listeria welshimeri	0.0	0.0	0.0	0.0	0.0	0.0	0.0	0.0	0.0	0.0	0.0	0.0	0.0	0.0	0.0	0.0	0.0	0.0	0.0	0.0	0.0	0.0	0.0	0.0	0.0	0.0	0.0	0.0	0.0	0.0	0.0	0.0	0.0	0.0	0.0	0.0	0.0	0.0	0.0	0.0	0.0	0.0	0.0	0.0	0.0	0.0	0.0	0.0	0.0
Lysinibacillus sphaericus	0.0	0.0	0.0	0.0	0.0	0.0	0.0	0.0	0.0	0.0	0.0	0.0	0.0	0.00259318	0.0	0.0	0.00224786	0.0	0.0	0.0	0.0	0.0	0.0	0.0	0.0	0.0	0.0	0.0	0.0	0.0	0.0	0.0	0.0	0.0	0.0	0.0	0.0	0.0	0.0	0.0	0.0	0.0	0.0	0.0	0.0	0.0	0.0	0.0	0.0
Macrococcus caseolyticus	0.0	0.0	0.0	0.0	0.0	0.0	0.0	0.0	0.0139855	0.0	0.0	0.0	0.0	0.0	0.0	0.0	0.0	0.0	0.0	0.0	0.0	0.0	0.00360449	0.0	0.0	0.0	0.0	0.0	0.0	0.0	0.0	0.0	0.0	0.0	0.0	0.0	0.0	0.0	0.00244305	0.0	0.353529	0.0	0.0	0.0	0.0	0.0	0.0	0.0	0.0
Magnetospirillum gryphiswaldense	0.0	0.0	0.0	0.0	0.0	0.0	0.0	0.0	0.0	0.0	0.0	0.0	0.0	0.0	0.0	0.0	0.0	0.0	0.0	0.0	0.0	0.0	0.0	0.0	0.0	0.0	0.0	0.0	0.0	0.0	0.0	0.0	0.0	0.0	0.0	0.0	0.0	0.0	0.0	0.0	0.0	0.0	0.0	0.0	0.0	0.0	0.0	0.0	0.0
Magnetospirillum magneticum	0.0	0.0	0.0	0.0	0.0	0.0	0.0	0.0	0.0	0.0	0.0	0.0	0.0	0.0	0.00152144	0.0	0.0	0.0	0.0	0.0	0.0	0.0	0.0	0.0	0.0	0.0	0.0	0.0	0.0	0.0	0.0	0.0	0.0	0.0	0.0	0.0	0.0	0.0	0.0	0.0	0.0	0.0	0.0	0.0	0.0	0.0	0.0	0.0	0.0
Mannheimia haemolytica	0.0	0.0	0.0	0.0	0.0	0.0	0.0	0.0	0.0	0.0	0.0	0.0	0.0	0.0	0.0	0.0	0.0	0.0	0.0	0.0	0.0	0.0	0.0	0.0	0.0	0.0	0.0	0.0	0.0	0.0	0.0	0.0	0.0	0.0	0.0	0.0	0.0	0.0	0.0	0.0	0.0	0.0	0.0	0.0	0.0	0.0	0.0	0.0	0.0
Maricaulis maris	0.0	0.0	0.0	0.0	0.0	0.0	0.0	0.0	0.0	0.0	0.0	0.0	0.0	0.0	0.00131182	0.0	0.0	0.0	0.0	0.0	0.0	0.0	0.0	0.0	0.0	0.0	0.0	0.0	0.0	0.0	0.0	0.0	0.0	0.0	0.0	0.0	0.0	0.0	0.0	0.0	0.0	0.0	0.0	0.0	0.0	0.0	0.0	0.0	0.0
Marinithermus hydrothermalis	0.0	0.0	0.0	0.0	0.0	0.0	0.0	0.0	0.0	0.0	0.0	0.0	0.0	0.0	0.0	0.0	0.0	0.0	0.0	0.0	0.0	0.0	0.0	0.0	0.0	0.0	0.0	0.0	0.0	0.0	0.0	0.0	0.0	0.0	0.0	0.0	0.0	0.0	0.0	0.0	0.0	0.0	0.0	0.0	0.0	0.0	0.0	0.0	0.0
Marinobacter adhaerens	0.00125073	0.0	0.0	0.0	0.0	0.0	0.0	0.0	0.0	0.0	0.0	0.0	0.0	0.0	0.0	0.0	0.0	0.0	0.0	0.0	0.00213308	0.0	0.0	0.0	0.0	0.0	0.0	0.0	0.0	0.0	0.0	0.0	0.0	0.0	0.0	0.0	0.0	0.0	0.0	0.0	0.0	0.0	0.0	0.0	0.0	0.0012124	0.0	0.0	0.0
Marinobacter hydrocarbonoclasticus	0.0	0.0	0.0	0.0	0.0	0.0	0.0	0.0	0.0	0.0	0.0	0.00117632	0.0	0.0	0.0	0.00101975	0.00119611	0.0	0.00139846	0.0	0.00365671	0.0	0.0	0.0	0.0	0.0	0.00135779	0.0	0.0	0.0	0.0	0.0	0.0	0.0	0.0	0.00101369	0.0	0.0	0.00102745	0.0	0.0	0.0	0.00243401	0.0	0.0	0.00113779	0.0	0.0	0.0
Marinobacter sp. BSs20148	0.0	0.0	0.0	0.0	0.0	0.0	0.00117002	0.0	0.0	0.0	0.0	0.0	0.0	0.0	0.0	0.0	0.0	0.0	0.0	0.0	0.0	0.0	0.0	0.0	0.0	0.0	0.0	0.0	0.0	0.0	0.0	0.0	0.0	0.0	0.0	0.0	0.0	0.0	0.0	0.0	0.0	0.0	0.0	0.0	0.0	0.0	0.0	0.0	0.0
Marinomonas mediterranea	0.0	0.0	0.0	0.0	0.0	0.0	0.0	0.0	0.0	0.0	0.0	0.0	0.0	0.0	0.0	0.0	0.0	0.0	0.0	0.0	0.0	0.0	0.0	0.0	0.0	0.0	0.0	0.0	0.0	0.0	0.0	0.0	0.0	0.0	0.0	0.0	0.0	0.0	0.0	0.0	0.0	0.0	0.0	0.0	0.0	0.0	0.0	0.0	0.0
Marinomonas posidonica	0.0	0.0	0.0	0.0	0.0	0.0	0.0	0.0	0.0	0.0	0.0	0.0	0.0	0.0	0.0	0.0	0.0	0.0	0.0	0.0	0.0	0.0	0.0	0.0	0.0	0.0	0.0	0.0	0.0	0.0	0.0	0.0	0.0	0.0	0.0	0.0	0.0	0.0	0.0	0.0	0.0	0.0	0.0	0.0	0.0	0.0	0.0	0.0	0.0
Marinomonas sp. MWYL1	0.0	0.0	0.0	0.0	0.0	0.0	0.0	0.0	0.0	0.0	0.0	0.0	0.0	0.0	0.0	0.0	0.0	0.0	0.0	0.0	0.0	0.0	0.0	0.0	0.0	0.0	0.0	0.0	0.0	0.0	0.0	0.0	0.0	0.0	0.0	0.00109906	0.0	0.0	0.0	0.0	0.0	0.0	0.0	0.0	0.0	0.0	0.0	0.0	0.0
Marivirga tractuosa	0.0	0.0	0.0	0.0	0.0	0.0	0.0	0.0	0.0	0.0	0.0	0.0	0.0	0.0	0.0012983	0.0	0.0	0.0	0.0	0.0	0.0	0.0	0.0	0.0	0.0	0.0	0.0	0.0	0.0	0.0	0.0	0.0	0.0	0.0	0.0	0.0	0.0	0.0	0.0	0.0	0.0	0.0	0.0	0.0	0.0	0.0	0.0	0.0	0.0
Melissococcus plutonius	0.0	0.0	0.0	0.0	0.0	0.0	0.0	0.0	0.0	0.0	0.0	0.0	0.0	0.0	0.0	0.0	0.0	0.0	0.0	0.0	0.0	0.0	0.0	0.0	0.0	0.0	0.0	0.0	0.0	0.0	0.0	0.0	0.0	0.0	0.0	0.0	0.0	0.0	0.0	0.0	0.0	0.0	0.0	0.0	0.0	0.0	0.0	0.0	0.0
Mesorhizobium australicum	0.0	0.0	0.0	0.0	0.0	0.0	0.0	0.0	0.0	0.0	0.0	0.0	0.0	0.0	0.0	0.0	0.0	0.0	0.0	0.0	0.0	0.0	0.0	0.0	0.0	0.0	0.0	0.0	0.0	0.0	0.0	0.0	0.0	0.0	0.0	0.0	0.0	0.0	0.0	0.0	0.0	0.0	0.0	0.0	0.0	0.0	0.0	0.0	0.0
Mesorhizobium ciceri	0.0	0.0	0.0	0.0	0.0	0.0	0.0	0.0	0.0	0.0	0.0	0.0	0.0	0.0	0.0	0.0	0.00214475	0.0	0.0	0.0	0.0	0.0	0.0	0.0	0.0	0.0	0.0	0.0	0.0	0.0	0.0	0.0	0.0	0.0	0.0	0.0	0.0	0.0	0.0	0.0	0.0	0.0	0.0	0.0	0.0	0.0	0.0	0.0	0.0
Mesorhizobium loti	0.0	0.0	0.0	0.0	0.0	0.0	0.0	0.0	0.0	0.0	0.0	0.0	0.0	0.0	0.0	0.0	0.0	0.0	0.0	0.0	0.0	0.0	0.0	0.0	0.0	0.0	0.0	0.0	0.0	0.0	0.0	0.0	0.0	0.0	0.0	0.0	0.0	0.0	0.0	0.0	0.0	0.0	0.0	0.0	0.0	0.0	0.0	0.0	0.0
Mesorhizobium opportunistum	0.0	0.0	0.0	0.0	0.0	0.0	0.0	0.0	0.0	0.0	0.0	0.0	0.0	0.0	0.0	0.0	0.00140233	0.0	0.0	0.0	0.0	0.0	0.0	0.0	0.0	0.0	0.0	0.0	0.0	0.0	0.0	0.0	0.0	0.0	0.0	0.0	0.0	0.0	0.0	0.0	0.0	0.0	0.0	0.0	0.0	0.0	0.0	0.0	0.0
Methanobrevibacter smithii	0.0	0.0	0.0	0.0	0.0	0.0	0.0	0.0	0.0	0.0	0.0	0.0	0.0	0.0	0.0	0.0	0.0	0.0	0.0	0.0	0.0	0.0	0.0	0.0	0.0	0.0	0.0	0.0	0.0	0.0	0.0	0.0	0.0	0.0	0.0	0.0	0.0	0.0	0.0	0.0	0.0	0.0	0.0	0.0	0.0	0.0	0.0	0.0	0.0
Methanococcus voltae	0.0	0.0	0.0	0.0	0.0	0.0	0.0	0.0	0.0	0.0	0.0	0.0	0.0	0.0	0.0	0.0	0.0	0.0	0.0	0.0	0.0	0.0	0.0	0.0	0.0	0.0	0.0	0.0	0.0	0.0	0.0	0.0	0.0	0.0	0.0	0.0	0.0	0.0	0.0	0.0	0.0	0.0	0.0	0.0	0.0	0.0	0.0	0.0	0.0
Methanomethylovorans hollandica	0.0	0.0	0.0	0.0	0.0	0.0	0.0	0.0	0.0	0.0	0.0	0.0	0.0	0.0	0.0	0.0	0.0	0.0	0.0	0.0	0.0	0.0	0.0	0.0	0.0	0.0	0.0	0.0	0.0	0.0	0.0	0.0	0.0	0.0	0.00101568	0.0	0.0	0.0	0.0	0.0	0.0	0.0	0.0	0.0	0.0	0.0	0.0	0.0	0.0
Methanosarcina barkeri	0.0	0.0	0.0	0.0	0.0	0.0	0.0	0.0	0.0	0.0	0.0	0.0	0.0	0.0	0.0	0.0	0.0	0.0	0.0	0.0	0.0	0.0	0.0	0.0	0.0	0.0	0.0	0.0	0.0	0.0	0.0	0.0	0.0	0.0	0.0	0.0	0.0	0.0	0.0	0.0	0.0	0.0	0.0	0.0	0.0	0.0	0.0	0.0	0.0
Methylibium petroleiphilum	0.00314071	0.0	0.0	0.00223019	0.0	0.0	0.00495616	0.0	0.0	0.0	0.0	0.0	0.0	0.00246564	0.0	0.0	0.00206226	0.0	0.00108172	0.0	0.0	0.0	0.0	0.0	0.0	0.0	0.0035359	0.0	0.0	0.00363105	0.00353102	0.0	0.0	0.0013422	0.0	0.0	0.0	0.00178803	0.00136994	0.00382184	0.00380068	0.0	0.0	0.0	0.0	0.00173466	0.0	0.0	0.0
Methylobacillus flagellatus	0.0	0.0	0.0	0.00158272	0.0	0.0	0.00110429	0.0	0.0	0.0	0.0	0.0	0.0	0.0	0.0	0.0	0.0	0.0	0.0	0.0	0.0	0.0	0.0	0.0	0.0	0.0	0.0	0.0	0.0	0.0	0.0	0.0	0.0	0.0	0.0	0.0	0.0	0.0012733	0.0	0.0	0.00137611	0.0	0.0	0.0	0.00130919	0.0	0.0	0.0	0.0
Methylobacterium extorquens	0.0	0.0	0.00182167	0.0	0.0	0.0	0.00198509	0.0	0.0	0.0	0.0	0.00119732	0.0	0.0	0.0	0.0	0.0	0.0	0.00217538	0.0	0.00449471	0.0	0.0	0.00282597	0.0	0.0	0.00138607	0.0	0.0	0.00104623	0.00133816	0.0	0.0	0.0	0.00450592	0.0	0.0	0.0	0.0	0.0	0.0	0.0	0.0	0.00465007	0.0	0.0	0.0	0.0	0.0
Methylobacterium nodulans	0.0	0.0	0.0	0.0	0.0	0.0	0.0	0.0	0.0	0.0	0.0	0.0	0.0	0.00129659	0.0	0.0	0.0	0.0	0.00300012	0.0	0.00109194	0.0	0.0	0.0	0.0	0.0	0.0	0.0	0.0	0.0	0.0	0.0	0.0	0.0	0.00136655	0.0	0.0	0.0	0.0	0.0	0.0	0.0	0.0	0.0	0.0	0.0	0.0	0.0	0.0
Methylobacterium populi	0.0	0.0	0.0	0.0	0.0	0.0	0.0	0.0	0.0	0.0	0.0	0.00291978	0.0	0.0	0.0	0.0	0.0	0.0	0.00121917	0.0	0.0	0.0	0.0	0.0	0.0	0.0	0.0	0.0	0.0	0.0	0.0	0.0	0.0	0.0	0.00125575	0.0	0.0	0.0	0.0	0.0	0.0	0.0	0.0	0.00159652	0.0	0.0	0.0	0.0	0.0
Methylobacterium radiotolerans	0.00130631	0.0	0.0128818	0.0	0.0	0.0	0.0	0.0	0.0	0.0	0.0	0.0	0.0	0.0	0.0	0.0	0.0	0.0	0.00233077	0.0	0.00154902	0.0	0.0	0.00144393	0.0	0.0	0.0	0.0	0.0	0.0	0.0	0.0	0.0	0.0	0.00908571	0.0	0.0	0.0	0.0	0.0	0.0	0.00124487	0.0	0.00841663	0.00106372	0.0	0.0	0.0	0.0
Methylobacterium sp. 4-46	0.00125073	0.0	0.0	0.0	0.0	0.0	0.0	0.0	0.0	0.0	0.0	0.0	0.0	0.0	0.0	0.0	0.0	0.0	0.00120722	0.0	0.0	0.0	0.0	0.0	0.0	0.0	0.0	0.0	0.0	0.0	0.0	0.0	0.0	0.0	0.00129268	0.0	0.0	0.0	0.0	0.0	0.0	0.0	0.0	0.0	0.0	0.0	0.0	0.0	0.0
Methylocella silvestris	0.0	0.0	0.0	0.0	0.0	0.0	0.0	0.0	0.0	0.0	0.0	0.0	0.0	0.0	0.0	0.0	0.0	0.0	0.0	0.0	0.0	0.0	0.0	0.0	0.0	0.0	0.0	0.0	0.0	0.0	0.0	0.0	0.0	0.0	0.0	0.0	0.0	0.0	0.0	0.0	0.0	0.0	0.0	0.0	0.0	0.0	0.0	0.0	0.0
Methylococcus capsulatus	0.0	0.0	0.0	0.0	0.0	0.0	0.0	0.0	0.0	0.0	0.0	0.0	0.0	0.0	0.0	0.0	0.0	0.0	0.00199609	0.0	0.0	0.0	0.0	0.0	0.0	0.0	0.0	0.0	0.0	0.0	0.0	0.0	0.0	0.0	0.0	0.0	0.0	0.0	0.0	0.0	0.0	0.0	0.0	0.0	0.0	0.0	0.0	0.0	0.0
Methylocystis sp. SC2	0.0	0.0	0.0	0.0	0.0	0.0	0.0	0.0	0.0	0.0	0.0	0.0	0.0	0.0	0.0	0.0	0.0	0.0	0.0	0.0	0.0	0.0	0.0	0.0	0.0	0.0	0.0	0.0	0.0	0.0	0.0	0.0	0.0	0.0	0.0	0.0	0.0	0.0	0.0	0.0	0.0	0.0	0.0	0.0	0.0	0.0	0.0	0.0	0.0
Methylomicrobium alcaliphilum	0.0	0.0	0.0	0.0	0.0	0.0	0.0	0.0	0.0	0.0	0.0	0.00105028	0.0	0.0	0.0	0.0	0.0071354	0.0	0.0	0.0	0.0	0.0	0.0	0.0	0.0	0.0	0.0	0.0	0.0	0.0	0.0	0.0	0.0	0.0	0.0	0.0	0.0	0.0	0.0	0.0	0.0	0.0	0.0	0.0	0.0	0.0	0.0	0.0	0.0
Methylophaga frappieri	0.0	0.0	0.0	0.0	0.0	0.0	0.0	0.0	0.0	0.0	0.0	0.0	0.0	0.00346465	0.0	0.0	0.00123735	0.0	0.0	0.0	0.0	0.0	0.0	0.0	0.0	0.0	0.0	0.0	0.0	0.0	0.00309072	0.0	0.0	0.0	0.0	0.0	0.0	0.0	0.0	0.0	0.0	0.0	0.0	0.0	0.0	0.0	0.0	0.0	0.0
Methylotenera versatilis	0.0	0.0	0.0	0.0	0.0	0.0	0.0	0.0	0.0	0.0	0.0	0.0	0.0	0.0	0.0	0.0	0.0	0.0	0.0	0.0	0.0	0.0	0.0	0.0	0.0	0.0	0.0	0.0	0.0	0.0	0.0	0.0	0.0	0.0	0.0	0.0	0.0	0.0	0.0	0.0	0.0	0.0	0.0	0.0	0.0	0.0	0.0	0.0	0.0
Methylovorus sp. MP688	0.0	0.0	0.0	0.0	0.0	0.0	0.0	0.0	0.0	0.0	0.0	0.0	0.0	0.0	0.0	0.0	0.0	0.0	0.0	0.0	0.0	0.0	0.0	0.0	0.0	0.0	0.0	0.0	0.0	0.0	0.0	0.0	0.0	0.0	0.0	0.0	0.0	0.00108366	0.0	0.0	0.0	0.0	0.0	0.0	0.0	0.0	0.00152229	0.0	0.0
Microbacterium testaceum	0.0	0.0	0.0	0.0	0.0	0.0	0.0	0.0	0.0	0.0	0.0	0.0	0.00189775	0.00155166	0.0120836	0.0	0.00179416	0.0	0.0	0.00159075	0.0	0.0	0.0	0.0	0.0	0.0	0.0	0.393043	0.0	0.0	0.0	0.00826474	0.0	0.0	0.00193902	0.131545	0.00983321	0.0	0.0	0.0	0.0	0.0	0.0	0.00142602	0.0	0.0	0.0	0.0	0.291151
Micrococcus luteus	0.0152727	0.00660506	0.00343516	0.00340524	0.00134726	0.00496721	0.00191936	0.0245583	0.0150514	0.00231906	0.600327	0.0	0.0222325	0.00161542	0.00130506	0.00651506	0.0	0.0	0.0	0.00148028	0.051321	0.00355267	0.0059287	10.8116	0.00275724	0.0258111	0.00159823	0.0725138	0.00335273	0.0202067	0.00317705	4.77644	0.0	0.0084662	0.0712637	0.0213943	59.7097	0.00961746	0.00503451	0.0	0.105305	0.00874061	0.961818	0.0623884	0.0118646	0.0	0.0	0.0292487	2.07628
Microcoleus sp. PCC 7113	0.0	0.0	0.0	0.0	0.0	0.0	0.0	0.0	0.0	0.0	0.0	0.0	0.0	0.0	0.0	0.0	0.0	0.0	0.0	0.0	0.0	0.0	0.0	0.0	0.0	0.0	0.0	0.0	0.0	0.0	0.0	0.0	0.0	0.0	0.0	0.0	0.0	0.0	0.0	0.0	0.0	0.00116541	0.0	0.0	0.0	0.0	0.0	0.0	0.0
Microcystis aeruginosa	0.0	0.0	0.0	0.0	0.0	0.0	0.0	0.0	0.0	0.0	0.0	0.0	0.0	0.0	0.0	0.0	0.0	0.0	0.0	0.0	0.0	0.0	0.0	0.0	0.0	0.0	0.0	0.0	0.0	0.0	0.0	0.0	0.0	0.0	0.0	0.0	0.0	0.0	0.0	0.0	0.0	0.0	0.0	0.0	0.0	0.0	0.0	0.0	0.0
Microlunatus phosphovorus	0.0	0.0	0.0	0.0	0.0	0.0	0.0	0.0	0.0	0.0	0.0	0.0	0.0	0.0	0.0	0.0	0.0	0.0	0.0	0.0	0.0	0.0	0.0	0.00160895	0.0	0.0	0.0	0.00396224	0.0	0.0	0.0	0.00399493	0.0	0.0	0.00129268	0.00513249	0.00103614	0.0	0.0	0.0	0.0	0.0	0.0	0.00168953	0.0	0.0	0.0	0.0	0.0
Micromonospora sp. L5	0.0	0.0	0.0	0.0	0.0	0.0	0.0	0.0	0.0	0.0	0.0	0.0	0.0	0.0	0.0	0.0	0.0	0.0	0.0	0.0	0.0	0.0	0.0	0.0	0.0	0.0	0.0	0.0	0.0	0.0	0.0	0.0	0.0	0.0	0.0	0.0	0.0	0.0	0.0	0.0	0.0	0.0	0.0	0.0	0.0	0.0	0.0	0.0	0.0
Modestobacter marinus	0.0	0.00382793	0.0058814	0.0	0.0	0.0	0.0	0.0	0.0	0.0	0.0	0.0	0.0	0.00104152	0.0	0.0	0.0	0.0	0.0	0.0	0.0	0.0	0.00157573	0.0268983	0.00106947	0.0108908	0.0	0.013674	0.0	0.0	0.0	0.00370173	0.0	0.0	0.0408303	0.0	0.0	0.0	0.0	0.0	0.0	0.00503247	0.0	0.0232038	0.0	0.0	0.0	0.0	0.0021321
Moraxella catarrhalis	0.0	0.00132602	0.0	0.0	0.0	0.0	0.0	0.0	0.0	0.0	0.0	0.0	0.0	0.0	0.0	0.0	0.0	0.0	0.0	0.00201053	0.00175218	0.0	0.0	0.0	0.0	0.0	0.0	0.0	0.0	0.0	0.0	0.00771498	0.0	0.0	0.00180976	0.00161124	0.0	0.0	0.0	0.0	0.0	0.0	0.00146491	0.0	0.0	0.0	0.0	0.0	0.0
Morganella morganii	0.0	0.0	0.0	0.0	0.0	0.0010644	0.0	0.0	0.0	0.00194801	0.0	0.0	0.00279858	0.0	0.0	0.0	0.0	0.0	0.0	0.0	0.0	0.0	0.0	0.0	0.0	0.0	0.0	0.0	0.0	0.0	0.00103599	0.0	0.0	0.00127337	0.0	0.0	0.0	0.0	0.0	0.00228249	0.00209693	0.0	0.0	0.0	0.0	0.0	0.00386613	0.0	0.0
Muricauda ruestringensis	0.0	0.0	0.0	0.0	0.0	0.0	0.0	0.0	0.0	0.0	0.0	0.0	0.0	0.0	0.0	0.0	0.0	0.0	0.0	0.0	0.0	0.0	0.0	0.0	0.0	0.0	0.0	0.0	0.0	0.0	0.0	0.0	0.0	0.0	0.0	0.0	0.0	0.0	0.0	0.0	0.0	0.0	0.0	0.0	0.0	0.0	0.0	0.0	0.0
Mycobacterium abscessus	0.0	0.0	0.0	0.0	0.0	0.0	0.0	0.0	0.0	0.0	0.0	0.0	0.0	0.0	0.0	0.0	0.0	0.0	0.0	0.0	0.0	0.0	0.0	0.0	0.0	0.0	0.0	0.00115111	0.0	0.0	0.0	0.0	0.0	0.0	0.0	0.0	0.00117836	0.0	0.0	0.0	0.0	0.0	0.0	0.0	0.0	0.0	0.0	0.0028944	0.0
Mycobacterium avium	0.0	0.0	0.0	0.0	0.0	0.0	0.0	0.0	0.0	0.0	0.0	0.0	0.0	0.0	0.0	0.0	0.0	0.0	0.0	0.0	0.0	0.0	0.0	0.00132016	0.0	0.0	0.0	0.00152673	0.0	0.0	0.0	0.0	0.0	0.0	0.0	0.0	0.0	0.0	0.0	0.0	0.0	0.0	0.0	0.0	0.0	0.0	0.0	0.0	0.00103644
Mycobacterium chubuense	0.0	0.0	0.0	0.0	0.0	0.0	0.0	0.0	0.0	0.0	0.00115057	0.0	0.0	0.0	0.0	0.0	0.0	0.0	0.0	0.0	0.0	0.0	0.0	0.0	0.0	0.0	0.0	0.0	0.0	0.0	0.0	0.00183254	0.0	0.0	0.0	0.0	0.0	0.0	0.0	0.0	0.0	0.0	0.0	0.0	0.0	0.0	0.0	0.0	0.0
Mycobacterium gilvum	0.0	0.0	0.00104096	0.0	0.0	0.0	0.0	0.0	0.0	0.0	0.0	0.0	0.0	0.0	0.0	0.0	0.0	0.0	0.0	0.0	0.0	0.0	0.0	0.001052	0.0	0.0	0.0	0.0	0.0	0.0	0.0	0.0	0.0	0.0	0.0	0.0	0.0	0.0	0.0	0.0	0.0	0.0	0.0	0.0	0.0	0.0	0.0	0.0	0.00417537
Mycobacterium indicus pranii	0.0	0.0	0.0	0.0	0.0	0.0	0.0	0.0	0.0	0.0	0.0	0.0	0.0	0.0	0.0	0.0	0.0	0.0	0.0	0.0	0.0	0.0	0.0	0.0	0.0	0.0	0.0	0.00202959	0.0	0.0	0.0	0.0	0.0	0.0	0.0	0.0	0.0	0.0	0.0	0.0	0.0	0.0	0.0	0.0	0.0	0.0	0.0	0.0	0.0
Mycobacterium kansasii	0.0	0.0	0.0	0.0	0.0	0.0	0.0	0.0	0.0	0.0	0.0	0.0	0.0	0.0	0.0	0.0	0.0	0.0	0.0	0.0	0.0	0.0	0.0	0.0	0.0	0.0	0.0	0.0	0.0	0.0	0.0	0.0	0.0	0.0	0.0	0.0	0.0	0.0	0.0	0.0	0.0	0.0	0.0	0.0	0.0	0.0	0.0	0.0	0.0
Mycobacterium liflandii	0.0	0.0	0.0	0.0	0.0	0.0	0.0	0.0	0.0	0.0	0.0	0.0	0.0	0.0	0.0	0.0	0.0	0.0	0.0	0.0	0.0	0.0	0.0	0.0	0.0	0.0	0.0	0.0	0.0	0.0	0.0	0.0	0.0	0.0	0.0	0.0	0.0	0.0	0.0	0.0	0.0	0.0	0.0	0.0	0.0	0.0	0.0	0.0	0.0
Mycobacterium rhodesiae	0.0	0.0	0.0	0.0	0.0	0.0	0.0	0.0	0.0	0.0	0.0	0.0	0.0	0.0	0.0	0.0	0.0	0.0	0.0	0.0	0.0	0.0	0.0	0.0	0.0	0.0	0.0	0.0	0.0	0.0	0.0	0.0	0.0	0.0	0.0	0.0	0.0	0.0	0.0	0.0	0.0	0.0	0.0	0.0	0.0	0.0	0.0	0.0	0.0
Mycobacterium smegmatis	0.0	0.0	0.0	0.0	0.0	0.0	0.0	0.0	0.0	0.0	0.0	0.0	0.0	0.0	0.0	0.0	0.0	0.0	0.0	0.0	0.0	0.0	0.0	0.0	0.0	0.0	0.0	0.00171455	0.0	0.0	0.0	0.0012278	0.0	0.0	0.0	0.0	0.0	0.0	0.0	0.0	0.0	0.0	0.0	0.0	0.0	0.0	0.0	0.0	0.0016583
Mycobacterium tuberculosis	0.0	0.0	0.0	0.0	0.0	0.0	0.0	0.0	0.0	0.0	0.0	0.0	0.0	0.0	0.0	0.0	0.0	0.0	0.0	0.0	0.0	0.0	0.0	0.0	0.0	0.0	0.0	0.0	0.0	0.0	0.0	0.0	0.0	0.0	0.0	0.0	0.0	0.0	0.0	0.0	0.0	0.0	0.0	0.0	0.0	0.0	0.0	0.0	0.0
Mycobacterium vanbaalenii	0.0	0.0	0.0	0.0	0.0	0.0	0.0	0.0	0.0	0.0	0.0	0.0	0.0	0.0	0.0	0.0	0.0	0.0	0.0	0.0	0.0	0.0	0.0	0.0	0.0	0.0	0.0	0.0	0.0	0.0	0.0	0.0	0.0	0.0	0.0	0.0	0.0	0.0	0.0	0.0	0.0	0.0	0.0	0.0	0.0	0.0	0.0	0.0	0.0
Mycoplasma genitalium	0.0	0.0	0.0	0.0	0.0	0.0	0.0	0.0	0.0	0.0	0.0	0.0	0.0	0.0	0.0	0.0	0.0	0.0	0.0	0.0	0.0	0.0	0.0	0.0	0.0	0.0	0.0	0.0	0.0	0.0	0.0	0.0	0.0	0.0	0.0	0.0	0.0	0.0	0.0	0.0	0.0	0.0	0.0	0.0	0.0	0.0	0.0	0.0	0.0
Myxococcus fulvus	0.0	0.0	0.0	0.0	0.0	0.0	0.0	0.0	0.0	0.0	0.0	0.0	0.0	0.0	0.0	0.0	0.0	0.0	0.0	0.0	0.0	0.0	0.0	0.0	0.0	0.0	0.0	0.0	0.0	0.0	0.0	0.0	0.0	0.0	0.0	0.0	0.0	0.0	0.0	0.0	0.0	0.0	0.0	0.00103852	0.0	0.0	0.0	0.0	0.0
Myxococcus stipitatus	0.0	0.0	0.0	0.0	0.0	0.0	0.0	0.0	0.0	0.0	0.0	0.0	0.0	0.0	0.0	0.0	0.0	0.0	0.0	0.0	0.0	0.0	0.0	0.0	0.0	0.0	0.0	0.0	0.0	0.0	0.0	0.0	0.0	0.0	0.0	0.0	0.0	0.0	0.0	0.0	0.0	0.0	0.0	0.0	0.0	0.0	0.0	0.0	0.0
Nakamurella multipartita	0.0	0.0	0.0	0.0	0.0	0.0	0.0	0.0	0.0	0.0	0.0	0.0	0.0	0.0	0.0	0.0	0.0	0.0	0.0	0.0	0.0	0.0	0.0	0.0	0.0	0.0	0.0	0.00166608	0.0	0.0	0.0	0.00135608	0.0	0.0	0.00108955	0.0	0.0	0.0	0.0	0.0	0.0	0.0	0.0	0.00119352	0.0	0.0	0.0	0.0	0.0
Neisseria gonorrhoeae	0.0	0.0	0.0	0.0	0.0	0.0	0.0	0.0	0.0	0.0	0.0	0.0	0.0	0.0	0.0	0.0	0.0	0.0	0.0	0.0	0.0	0.0	0.0	0.0	0.0	0.0	0.0	0.0	0.0	0.0	0.0	0.0	0.0	0.0	0.0	0.0	0.0	0.0	0.0	0.0	0.0	0.0	0.0	0.0	0.0	0.0	0.0	0.0	0.0
Neisseria lactamica	0.0	0.0	0.0	0.0	0.0	0.0	0.0	0.0	0.0	0.0	0.0	0.0	0.0	0.0	0.0	0.0	0.0	0.0	0.0	0.0	0.0	0.0	0.0	0.0	0.0	0.0	0.0	0.0	0.0	0.0	0.0	0.0	0.0	0.0	0.0	0.0	0.0	0.0	0.0	0.0	0.0	0.0	0.0	0.0	0.0	0.0	0.0	0.00241563	0.0
Neisseria meningitidis	0.0	0.0	0.00104096	0.0	0.0	0.0	0.0	0.0	0.0	0.0	0.0	0.0	0.0	0.0	0.0	0.0	0.0	0.0	0.0	0.0	0.0	0.0	0.0	0.0	0.0	0.0	0.0	0.0	0.0	0.0	0.0	0.0	0.0	0.0	0.00182822	0.0	0.0	0.0	0.0	0.0	0.0	0.0	0.0	0.00117802	0.0	0.0	0.0	0.0112729	0.0
Niastella koreensis	0.0	0.0	0.0	0.0	0.0	0.0	0.0	0.0	0.0	0.0	0.0	0.0	0.0	0.0	0.00135916	0.0	0.0	0.0	0.0	0.0	0.0	0.0	0.0	0.0	0.0	0.0	0.0	0.0	0.0	0.0	0.0	0.0	0.0	0.0	0.0	0.0	0.0	0.0	0.0	0.0	0.0	0.0	0.0	0.0	0.0	0.0	0.0	0.0	0.0
Nitrobacter hamburgensis	0.0	0.0	0.0	0.0	0.0	0.0	0.0	0.0	0.0	0.0	0.0	0.0	0.0	0.0	0.0	0.0	0.0	0.0	0.0	0.0	0.0	0.0	0.0	0.0	0.0	0.0	0.0	0.0	0.0	0.0	0.0	0.0	0.0	0.0	0.0	0.0	0.0	0.0	0.0	0.0	0.0	0.0	0.0	0.0	0.0	0.0	0.0	0.0	0.0
Nitrobacter winogradskyi	0.0	0.0	0.0	0.0	0.0	0.0	0.0	0.0	0.0	0.0	0.0	0.0	0.0	0.0	0.0	0.0	0.0	0.0	0.0	0.0	0.0	0.0	0.0	0.0	0.0	0.0	0.0	0.0	0.0	0.0	0.0	0.0	0.0	0.0	0.0	0.0	0.0	0.0	0.0	0.0	0.0	0.0	0.0	0.0	0.0	0.0	0.0	0.0	0.0
Nitrosococcus halophilus	0.0	0.0	0.0	0.0	0.0	0.0	0.0	0.0	0.0	0.0	0.0	0.0	0.0	0.0	0.0	0.0	0.0	0.0	0.0	0.0	0.0	0.0	0.0	0.0	0.0	0.0	0.0	0.0	0.0	0.0	0.0	0.0	0.0	0.0	0.0	0.0	0.0	0.0	0.0	0.0	0.0	0.0	0.0	0.0	0.0	0.0	0.0	0.0	0.0
Nitrosococcus oceani	0.0	0.0	0.0	0.0	0.0	0.0	0.0	0.0	0.0	0.0	0.0	0.0	0.0	0.0	0.0	0.0	0.0	0.0	0.0	0.0	0.0	0.0	0.0	0.0	0.0	0.0	0.0	0.0	0.0	0.0	0.0	0.0	0.0	0.0	0.0	0.0	0.0	0.0	0.0	0.0	0.0	0.0	0.0	0.0	0.0	0.0	0.0	0.0	0.0
Nitrosomonas europaea	0.0	0.0	0.0	0.0	0.0	0.0	0.0	0.0	0.0	0.0	0.0	0.0	0.0	0.0	0.0	0.0128979	0.00290778	0.00751072	0.0	0.0	0.0	0.0	0.0	0.0	0.0	0.0	0.0	0.0	0.0	0.0	0.0	0.0	0.0	0.0	0.0	0.0	0.0	0.0	0.0	0.0	0.0	0.0	0.0	0.0	0.0	0.0	0.0	0.0	0.0
Nitrosomonas eutropha	0.0	0.0	0.0	0.0	0.0	0.0	0.0	0.0	0.0	0.0	0.0	0.0	0.0	0.0	0.0	0.0	0.0	0.0	0.0	0.0	0.0	0.0	0.0	0.0	0.0	0.0	0.0	0.0	0.0	0.0	0.0	0.0	0.0	0.0	0.0	0.0	0.0	0.0	0.0	0.0	0.0	0.0	0.00119447	0.0	0.0	0.0	0.0	0.0	0.0
Nitrosomonas sp. AL212	0.0	0.0	0.0	0.0	0.0	0.0	0.0	0.0	0.0	0.0	0.0	0.0	0.0	0.0	0.0	0.0	0.0	0.0	0.0	0.0	0.0	0.0	0.0	0.0	0.0	0.0	0.0	0.0	0.00596524	0.0	0.0	0.0	0.00165467	0.0	0.0	0.0	0.0	0.0	0.00309377	0.0	0.0	0.0	0.0	0.0	0.0	0.0	0.0	0.0	0.0
Nitrosospira multiformis	0.0	0.0	0.0	0.0	0.0	0.0	0.0	0.0	0.0	0.0	0.0	0.0	0.0	0.0	0.0	0.0	0.0	0.0	0.0	0.0	0.0	0.0	0.0	0.0	0.0	0.0	0.0	0.0	0.0	0.0	0.0	0.0	0.0	0.0	0.00184669	0.0	0.0	0.0	0.0	0.0	0.0	0.0	0.0	0.0	0.0	0.0	0.0	0.0	0.0
Nitrospira defluvii	0.0	0.0	0.0	0.0	0.0	0.0	0.0	0.0	0.0	0.0	0.0	0.0	0.0	0.0	0.0	0.0	0.0	0.0	0.0	0.0	0.0	0.0	0.0	0.0	0.0	0.0	0.0	0.0	0.0	0.0	0.0	0.0	0.0	0.0	0.0	0.0	0.0	0.0	0.0	0.0	0.0	0.0	0.0	0.0	0.0	0.0	0.0	0.0	0.0
Nocardia brasiliensis	0.0	0.0	0.0	0.0	0.0	0.0	0.0	0.0	0.0	0.0	0.0	0.0	0.0	0.0	0.0	0.0	0.0	0.0	0.0	0.0	0.0	0.0	0.0	0.0	0.0	0.0	0.0	0.00113293	0.0	0.0	0.0	0.0	0.0	0.0	0.0	0.0	0.0	0.0	0.0	0.0	0.0	0.0	0.0	0.0	0.0	0.0	0.0	0.0	0.00112528
Nocardia cyriacigeorgica	0.0	0.0	0.0	0.0	0.0	0.0	0.0	0.0	0.0	0.0	0.0	0.0	0.0	0.0	0.0	0.0	0.0	0.0	0.0	0.0	0.0	0.0	0.0	0.0	0.0	0.0	0.0	0.00262938	0.0	0.0	0.0	0.0010812	0.0	0.0	0.0	0.0	0.0	0.0	0.0	0.0	0.0	0.0	0.0	0.0	0.0	0.0	0.0	0.0	0.0
Nocardia farcinica	0.0	0.0	0.0	0.0	0.0	0.0	0.0	0.0	0.0	0.0	0.0	0.0	0.0	0.0	0.0	0.0	0.0	0.0	0.0	0.0	0.0	0.0	0.0	0.0	0.0	0.0	0.0	0.0011087	0.0	0.0	0.0	0.00247393	0.0	0.0	0.0	0.0	0.0	0.0	0.0	0.0	0.0	0.0	0.0	0.00168953	0.0	0.0	0.0	0.0	0.00130295
Nocardioides sp. JS614	0.0	0.0	0.00117108	0.0	0.0	0.0	0.0	0.0	0.0	0.0	0.0	0.0	0.0	0.0	0.0	0.0	0.0	0.0	0.0	0.0	0.0	0.0	0.0	0.00268158	0.0	0.0	0.0	0.00416823	0.0	0.0	0.0	0.00320694	0.0	0.0	0.00487526	0.0	0.0	0.0	0.0	0.0	0.0	0.00124487	0.0	0.00457257	0.0	0.0	0.0	0.0	0.0
Nocardiopsis alba	0.0	0.0	0.0	0.0	0.0	0.0	0.0	0.0	0.0	0.0	0.0	0.0	0.0	0.0	0.0011563	0.0	0.0	0.0	0.0	0.0	0.0	0.0	0.0	0.0	0.0	0.0	0.0	0.0798445	0.0	0.0	0.0	0.00131943	0.0	0.0	0.0	0.0	0.0	0.0	0.0	0.0	0.0	0.0	0.0	0.0	0.0	0.0	0.0	0.0	0.0
Nocardiopsis dassonvillei	0.0	0.0	0.0	0.0	0.0	0.0	0.0	0.0	0.0	0.0	0.0	0.0	0.0	0.0	0.0	0.0	0.0	0.0	0.0	0.0	0.0	0.0	0.0	0.0	0.0	0.0	0.0	0.00195689	0.0	0.0	0.0	0.0	0.0	0.0	0.00190209	0.0	0.0	0.0	0.0	0.0	0.0	0.00113893	0.0	0.0	0.0	0.0	0.0	0.0	0.00210249
Nostoc punctiforme	0.0	0.0	0.0	0.0	0.0	0.0	0.0	0.0	0.0	0.0	0.0	0.0	0.0	0.0	0.0	0.0	0.0	0.0	0.0	0.0	0.0	0.0	0.0	0.0	0.0	0.0	0.0	0.0	0.0	0.0	0.0	0.0	0.0	0.0	0.0	0.0	0.0	0.0	0.0	0.0	0.0	0.0	0.0	0.0	0.0	0.0	0.0	0.0	0.0
Nostoc sp. PCC 7107	0.0	0.0	0.0	0.0	0.0	0.0	0.0	0.0	0.0	0.0	0.0	0.0	0.0	0.0	0.0	0.0	0.0	0.0	0.0	0.0	0.0	0.0	0.0	0.0	0.0	0.0	0.0	0.0	0.0	0.0	0.0	0.0	0.0	0.0	0.0	0.0	0.0	0.0	0.0	0.0	0.0	0.0	0.0	0.0	0.0	0.0	0.0	0.0	0.0
Nostoc sp. PCC 7120	0.0	0.0	0.0	0.0	0.0	0.0	0.0	0.0	0.0	0.0	0.0	0.0	0.0	0.0	0.0	0.0	0.0	0.0	0.0	0.0	0.0	0.0	0.0	0.0	0.0	0.0	0.0	0.0	0.0	0.0	0.0	0.0	0.0	0.0	0.0	0.0	0.0	0.0	0.0	0.0	0.0	0.0	0.0	0.0	0.0	0.0	0.0	0.0	0.0
Nostoc sp. PCC 7524	0.0	0.0	0.0	0.0	0.0	0.0	0.0	0.0	0.0	0.0	0.0	0.0	0.0	0.0	0.0	0.0	0.0	0.0	0.0	0.0	0.0	0.0	0.0	0.0	0.0	0.0	0.0	0.0	0.0	0.0	0.0	0.0	0.0	0.0	0.0	0.0	0.0	0.0	0.0	0.0	0.0	0.0	0.0	0.0	0.0	0.0	0.0	0.0	0.0
Novosphingobium aromaticivorans	0.00858831	0.0	0.0	0.0	0.0	0.0	0.0	0.0	0.0	0.0	0.0	0.0	0.0	0.0	0.0	0.0	0.0	0.0	0.00145225	0.0	0.0	0.0	0.0	0.0	0.0	0.0	0.0	0.0	0.0	0.0	0.0	0.0	0.0	0.0	0.0	0.0	0.0	0.0	0.0	0.0	0.0	0.0	0.0	0.0	0.0	0.00464441	0.00674156	0.0	0.0
Novosphingobium sp. PP1Y	0.0654407	0.0	0.0	0.0	0.0	0.0	0.00274758	0.0	0.0	0.0	0.0	0.0	0.0	0.0	0.00130506	0.0	0.0	0.0	0.0	0.0	0.0	0.0	0.0	0.0	0.0	0.0	0.0	0.0	0.0	0.0	0.0	0.0	0.0	0.0	0.0	0.0	0.0	0.0	0.0	0.0	0.0	0.0	0.0	0.0	0.0	0.0263929	0.0522894	0.00193686	0.0
Oceanimonas sp. GK1	0.0	0.0	0.0	0.0	0.0	0.0	0.0	0.0	0.0	0.0	0.00170787	0.0	0.0	0.00223183	0.0	0.0	0.00167043	0.0	0.00206781	0.0	0.0	0.0	0.0	0.0	0.0	0.0	0.0	0.0	0.0	0.0	0.0	0.0	0.0	0.0	0.0	0.00171794	0.0	0.0	0.0	0.0014155	0.0	0.00166866	0.00241148	0.0	0.0	0.0	0.0	0.0	0.0
Oceanobacillus iheyensis	0.0	0.0	0.0	0.0	0.0	0.0	0.0	0.0	0.0068549	0.0	0.0	0.0	0.0	0.0	0.0	0.0	0.0	0.0	0.0	0.0	0.0	0.0	0.0	0.0	0.0	0.0	0.0	0.0	0.0	0.0	0.0	0.0	0.0	0.0	0.0	0.0	0.0	0.0	0.0	0.0	0.0	0.0	0.0	0.0	0.0	0.0	0.0	0.0	0.0
Ochrobactrum anthropi	0.0	0.0	0.0	0.0	0.0	0.0	0.0	0.0	0.0	0.0	0.0	0.00226861	0.00109301	0.0	0.0	0.00377684	0.00208288	0.0	0.0	0.0	0.0	0.0	0.0	0.0	0.0	0.0	0.0	0.00138739	0.00107766	0.00502603	0.0	0.0	0.087337	0.0	0.0	0.0	0.0	0.0	0.00184941	0.0	0.0	0.0	0.0	0.0	0.0	0.0	0.0	0.0	0.0
Odoribacter splanchnicus	0.0	0.0	0.0	0.0	0.0	0.0	0.0	0.0	0.0	0.0	0.0	0.0	0.0	0.0	0.0	0.0	0.0	0.0	0.0	0.0	0.0	0.0	0.0	0.0	0.0	0.0	0.0	0.0	0.0	0.0	0.0	0.0	0.0	0.0	0.0	0.0	0.0	0.0	0.0	0.0	0.0	0.0	0.0	0.0	0.0	0.0	0.0	0.0	0.0
Oligotropha carboxidovorans	0.0	0.0	0.0	0.0	0.0	0.0	0.0	0.0	0.0	0.0	0.0	0.0	0.0	0.0	0.0	0.0	0.0	0.0	0.0	0.0	0.0	0.0	0.0	0.0	0.0	0.0	0.0	0.0	0.0	0.0	0.0	0.0	0.0	0.0	0.0	0.0	0.0	0.0	0.0	0.0	0.0	0.0	0.0	0.0	0.0	0.0	0.0	0.0	0.0
Olsenella uli	0.0	0.0	0.0	0.0	0.0	0.0	0.0	0.0	0.0	0.0	0.0	0.0	0.0	0.0	0.0	0.0	0.0	0.0	0.0	0.0	0.0	0.0	0.0	0.0	0.0	0.0	0.0	0.0	0.0	0.0	0.0	0.0	0.0	0.0	0.0	0.0	0.0	0.0	0.0	0.0	0.0	0.0	0.0	0.0	0.0	0.0	0.0	0.0	0.0
Opitutus terrae	0.001348	0.0	0.0	0.0	0.0	0.0	0.00117002	0.0	0.0	0.0	0.0	0.0	0.0	0.0	0.0	0.0	0.0	0.0	0.0	0.0	0.0	0.0	0.0	0.0	0.0	0.0	0.0	0.0	0.0	0.0	0.0	0.0	0.0	0.0	0.0	0.0	0.0	0.0	0.0	0.0	0.0	0.0	0.0	0.0	0.0	0.0	0.0	0.0	0.0
Ornithobacterium rhinotracheale	0.0	0.0	0.0	0.0	0.0	0.0	0.0	0.0	0.0	0.0	0.0	0.0	0.00120111	0.0	0.0	0.0	0.0	0.0	0.0	0.0	0.0	0.0	0.0	0.0	0.00112796	0.0	0.0	0.0	0.0	0.0	0.0	0.0	0.0	0.0	0.0	0.0	0.0	0.0	0.0	0.0	0.0	0.0	0.0	0.0	0.0	0.0	0.0	0.0	0.0
Oscillatoria acuminata	0.0	0.0	0.0	0.0	0.0	0.0	0.0	0.0	0.0	0.0	0.0	0.0	0.0	0.0	0.0	0.0	0.0	0.0	0.0	0.0	0.0	0.0	0.0	0.0	0.0	0.0	0.0	0.0	0.0	0.0	0.0	0.0	0.0	0.0	0.0	0.0	0.0	0.0	0.0	0.0	0.0	0.0	0.0	0.0	0.0	0.0	0.0	0.0	0.0
Oscillatoria nigro-viridis	0.0	0.0	0.0	0.0	0.0	0.0	0.0	0.0	0.0	0.0	0.0	0.0	0.0	0.0	0.0	0.0	0.0	0.0	0.0	0.0	0.0	0.0	0.0	0.0011964	0.0	0.0	0.0	0.0	0.0	0.0	0.0	0.0	0.0	0.0	0.0	0.0	0.0	0.0	0.0	0.0	0.0	0.00630383	0.0	0.0	0.0	0.0	0.0	0.0	0.0
Oscillibacter valericigenes	0.0	0.0	0.0	0.0	0.0	0.0	0.0	0.0	0.0	0.0	0.0	0.0	0.0	0.0	0.0	0.0	0.0	0.0	0.0	0.0	0.0	0.0	0.0	0.0	0.00268204	0.0	0.0	0.0	0.0	0.0	0.0	0.0	0.0	0.0	0.0	0.0	0.0	0.0	0.0	0.0	0.0	0.0	0.0	0.0	0.0	0.0	0.0	0.0	0.0
Paenibacillus larvae	0.0	0.0	0.0	0.0	0.0	0.0	0.0	0.0	0.0	0.0	0.0	0.0	0.0	0.0	0.0	0.0	0.0	0.0	0.0	0.0	0.0	0.0	0.0	0.0	0.0	0.0	0.0	0.0	0.0	0.0	0.0	0.0	0.0	0.0	0.0	0.0	0.0	0.0	0.0	0.0	0.0	0.0	0.0	0.0	0.0	0.0	0.0	0.0	0.0
Paenibacillus mucilaginosus	0.0	0.0	0.0	0.0	0.0	0.0	0.0	0.0	0.0	0.0	0.0	0.0	0.0	0.0	0.0	0.0	0.0	0.0	0.0	0.0	0.0	0.0	0.0	0.0	0.0	0.0	0.0	0.0	0.0	0.0	0.0	0.0	0.0	0.0	0.0	0.0	0.0	0.0	0.0	0.0	0.0	0.0	0.0	0.0	0.0	0.0	0.0	0.0	0.0
Paenibacillus polymyxa	0.0	0.0	0.0	0.0119423	0.0014085	0.0	0.0	0.0	0.0	0.0	0.0	0.0	0.0	0.0	0.0	0.0	0.00197977	0.0	0.0	0.00145818	0.0	0.0	0.0	0.0	0.0	0.0	0.0	0.0	0.0	0.0	0.0	0.0	0.0	0.0	0.0	0.0	0.0	0.0	0.00198641	0.0	0.0	0.00900548	0.0	0.00258854	0.0	0.0	0.0	0.0	0.0
Paenibacillus sp. JDR-2	0.0	0.0	0.0	0.00335728	0.0	0.0	0.0	0.0	0.0	0.0	0.0	0.0	0.0	0.0	0.0	0.0	0.0	0.0	0.0	0.0	0.0	0.0	0.0	0.0	0.0	0.0	0.0	0.0	0.0	0.0	0.0	0.0	0.0	0.0	0.0	0.0	0.0	0.0	0.0	0.0	0.0	0.0	0.0	0.0	0.0	0.0	0.0	0.0	0.0
Paenibacillus sp. Y412MC10	0.0	0.0	0.0	0.00868096	0.0124724	0.0	0.0	0.0	0.0	0.0	0.0	0.0	0.0	0.0	0.0	0.0	0.0	0.0	0.0	0.0	0.0	0.0	0.0	0.0	0.0	0.0	0.00626562	0.0	0.0	0.0	0.0	0.0	0.0	0.0	0.0	0.0	0.0	0.0	0.0	0.0	0.0	0.0100649	0.0	0.0	0.0	0.0	0.0	0.0	0.0
Paenibacillus terrae	0.0	0.0	0.0	0.00286568	0.0	0.0	0.0	0.0	0.0	0.0	0.0	0.0	0.0	0.0	0.0	0.0	0.0	0.0	0.0	0.0	0.0	0.0	0.0	0.0	0.0	0.0	0.00189525	0.0	0.0	0.0	0.0	0.0	0.0	0.0	0.0	0.0	0.0	0.0	0.0	0.0	0.0	0.0	0.0	0.0	0.0	0.0	0.0	0.0	0.0
Paludibacter propionicigenes	0.0	0.0	0.0	0.0	0.0	0.0	0.0	0.0	0.0	0.0	0.0	0.0	0.0	0.0	0.0	0.0	0.0	0.0	0.0	0.0	0.0	0.0	0.0	0.0	0.0	0.0	0.0	0.0	0.0	0.0	0.0	0.0	0.0	0.0	0.0	0.0	0.0	0.0	0.0	0.0	0.0	0.0	0.0	0.0	0.0	0.0	0.0	0.0	0.0
Pandoraea sp. RB-44	0.00289057	0.0	0.0	0.00207432	0.0	0.0	0.00498246	0.0	0.0	0.0	0.0	0.0	0.00140529	0.00138161	0.00126449	0.0	0.0	0.0	0.0	0.0	0.0	0.0	0.0	0.0	0.0	0.0	0.00226298	0.0	0.0	0.00432854	0.00385908	0.0	0.0	0.0	0.0	0.0	0.0	0.00203186	0.00119869	0.00221171	0.00150717	0.0	0.0	0.0	0.0	0.0	0.0	0.0	0.0
Pantoea ananatis	0.00507239	0.00520398	0.00611562	0.0	0.0	0.0186862	0.0340753	0.0	0.00108429	0.0160247	0.0	0.0	0.0524883	0.0	0.0	0.00594853	0.00476381	0.0	0.00129686	0.00961076	0.0	0.0	0.0256648	0.00177397	0.0185403	0.0349749	0.0	0.00102994	0.0139008	0.0130677	0.0193472	0.0	0.0	0.0310083	0.0077561	0.0	0.0	0.432217	0.00974937	0.0127041	0.0119263	0.138472	0.0	0.0	0.0	0.0835994	0.0748579	0.00139279	0.00328699
Pantoea sp. At-9b	0.00336306	0.00425326	0.0100973	0.0	0.0	0.026752	0.0244916	0.0	0.0	0.0132186	0.0	0.0	0.0145094	0.0	0.0	0.0021528	0.00290778	0.0	0.0	0.0146481	0.0	0.0	0.0135513	0.00117577	0.0130509	0.0187788	0.0	0.0	0.0048767	0.0275508	0.0219804	0.0	0.0	0.0866753	0.00849477	0.0	0.0	0.0130852	0.00302527	0.0153758	0.00899932	0.273025	0.0	0.0	0.0	0.0658238	0.101921	0.00102283	0.0
Pantoea vagans	0.00289057	0.0737315	0.0356527	0.00104315	0.0	0.0361187	0.687132	0.00112584	0.00450255	0.02762	0.0	0.0	0.306006	0.0	0.0062413	0.125901	0.0262525	0.0	0.00592852	0.0209669	0.0159981	0.00393823	3.04123	0.0528683	0.162543	0.7355	0.0	0.0435664	1.36088	0.0368028	0.0333763	0.00225402	0.00607804	0.0442927	0.0538125	0.00100302	0.00333192	0.390089	0.679979	0.0197285	0.016142	0.408663	0.0	0.0181043	0.0117282	0.19805	0.212589	0.0297275	0.210634
Parabacteroides distasonis	0.0	0.0	0.0	0.0	0.0	0.0	0.0	0.0	0.0	0.0	0.0	0.0	0.0	0.0	0.0	0.0	0.0	0.0	0.0	0.0	0.0	0.0	0.0	0.0	0.0	0.0	0.0	0.0	0.0	0.0	0.0	0.0	0.0	0.0	0.0	0.0	0.0	0.0	0.0	0.0	0.0	0.0	0.0	0.0	0.0	0.0	0.0	0.0	0.0
Paracoccus aminophilus	0.0	0.0	0.0	0.0	0.0	0.0	0.0	0.0	0.0	0.0	0.0	0.0	0.0	0.0	0.0	0.0	0.00408327	0.0	0.0	0.0	0.0	0.0	0.0	0.0	0.0	0.0	0.0	0.0	0.00244923	0.0	0.0	0.0	0.0	0.0	0.0	0.0	0.0	0.0	0.0	0.0	0.00100478	0.0	0.0	0.0	0.0	0.0	0.0	0.0	0.0
Paracoccus denitrificans	0.0	0.0	0.0	0.0	0.0	0.0	0.00293163	0.00283712	0.0	0.0	0.0	0.00132335	0.0	0.0	0.0	0.0	0.0995863	0.0	0.00170325	0.00101631	0.00106654	0.0	0.0	0.0011964	0.0	0.0	0.00158409	0.0	0.0	0.00276944	0.0	0.0	0.0017202	0.0	0.00341638	0.0	0.0	0.0	0.00164392	0.00157474	0.00441229	0.00225137	0.0	0.00215453	0.0	0.0	0.0	0.0	0.0
Paraglaciecola psychrophila	0.0	0.0	0.0	0.0	0.0	0.0	0.0	0.0	0.0	0.0	0.0	0.0	0.0	0.0	0.0	0.0	0.0	0.0	0.0	0.0	0.0	0.0	0.0	0.0	0.0	0.0	0.0	0.0	0.0	0.0	0.0	0.0	0.0	0.0	0.0	0.0	0.0	0.0	0.0	0.0	0.0	0.0	0.0	0.0	0.0	0.0	0.0	0.0	0.0
Pararhodospirillum photometricum	0.0	0.0	0.0	0.0	0.0	0.0	0.0	0.0	0.0	0.0	0.0	0.0	0.0	0.0	0.0	0.0	0.0	0.0	0.0	0.0	0.0	0.0	0.0	0.0	0.0	0.0	0.0	0.0	0.0	0.0	0.0	0.0	0.0	0.0	0.0	0.0	0.0	0.0	0.0	0.0	0.0	0.0	0.0	0.0	0.0	0.0	0.0	0.0	0.0
Parvibaculum lavamentivorans	0.0	0.0	0.0	0.0	0.0	0.0	0.0	0.0	0.0	0.0	0.0	0.124626	0.0	0.0	0.0	0.0	0.0	0.0	0.0	0.0	0.0189438	0.00188649	0.0	0.0	0.0	0.0	0.0	0.0	0.0	0.0	0.0	0.0	0.00122871	0.0	0.0	0.0	0.0	0.0	0.0	0.0	0.0	0.0	0.0	0.0	0.0	0.00100722	0.0	0.0	0.0
Pectobacterium atrosepticum	0.00188998	0.00150115	0.0041378	0.0	0.0	0.00636276	0.0	0.0	0.0	0.00150739	0.0	0.0	0.00281059	0.0	0.0	0.0	0.0	0.0	0.0	0.0	0.0	0.0	0.00100453	0.0	0.0	0.0	0.0	0.0	0.0	0.0	0.0	0.0	0.0	0.00153149	0.0	0.0	0.0	0.0	0.0	0.0059097	0.00288328	0.00135082	0.0	0.0	0.0	0.00115644	0.00125649	0.0	0.0
Pectobacterium carotovorum	0.00200116	0.001301	0.0	0.0	0.0	0.0123234	0.00105171	0.0	0.0	0.00141462	0.0	0.0	0.00154943	0.0	0.0	0.0	0.0	0.0	0.0	0.00112678	0.0	0.0	0.00143786	0.0	0.00136191	0.00102684	0.0	0.0	0.0	0.0	0.00112233	0.0	0.0	0.00285648	0.0	0.0	0.0	0.00254659	0.0	0.0166498	0.0101133	0.0129785	0.0	0.0	0.0	0.00264862	0.00693487	0.0	0.0
Pectobacterium sp. SCC3193	0.0	0.0	0.00171758	0.0	0.0	0.0	0.0	0.0	0.0	0.0	0.0	0.0	0.0	0.0	0.0	0.0	0.0	0.0	0.0	0.0	0.0	0.0	0.0	0.0	0.0	0.0	0.0	0.0	0.0	0.0	0.0	0.0	0.0	0.0	0.0	0.0	0.0	0.00100238	0.0	0.0	0.0	0.0	0.0	0.0	0.0	0.0	0.0	0.0	0.0
Pectobacterium wasabiae	0.0	0.0	0.0	0.0	0.0	0.0	0.0	0.0	0.0	0.0	0.0	0.0	0.0	0.0	0.0	0.0	0.0	0.0	0.0	0.0	0.0	0.0	0.0	0.0	0.0	0.0	0.0	0.0	0.0	0.0	0.0	0.0	0.0	0.0	0.0	0.0	0.0	0.0	0.0	0.0	0.0	0.0	0.0	0.0	0.0	0.0	0.0	0.0	0.0
Pediococcus claussenii	0.0	0.0	0.0	0.0	0.0	0.0	0.0	0.0	0.0	0.0	0.0	0.0	0.0	0.0	0.0	0.0	0.0	0.0	0.0	0.0	0.0	0.0	0.0	0.0	0.0	0.0	0.0	0.0	0.0	0.0	0.0	0.0	0.0	0.0	0.0	0.0	0.0	0.0	0.0	0.0	0.0	0.0	0.0	0.0	0.0	0.0	0.0	0.0	0.0
Pediococcus pentosaceus	0.0	0.0	0.0	0.0	0.0	0.0	0.0	0.0	0.0	0.0	0.0	0.0	0.0	0.0	0.0	0.0	0.0	0.0	0.0	0.0	0.0	0.0	0.0	0.0	0.0	0.0	0.0	0.0	0.0	0.0	0.0	0.0	0.0	0.0	0.0	0.0	0.0	0.0	0.0	0.0	0.0	0.0	0.0	0.0	0.0	0.0	0.0	0.0	0.0
Pedobacter heparinus	0.0	0.0	0.0	0.0	0.0	0.0	0.00637597	0.0	0.0	0.0	0.0	0.0	0.0	0.0	0.226884	0.0	0.0	0.0	0.0	0.00296055	0.254624	0.0	0.0	0.0	0.00550612	0.0	0.0	0.0	0.0	0.0	0.0075455	0.0	0.0	0.0	0.0	0.0	0.0	0.00100238	0.00207774	0.0	0.0	0.0	0.0	0.0	0.0	0.0	0.0	0.0	0.0
Pelagibacterium halotolerans	0.0	0.0	0.0	0.0	0.0	0.0	0.0	0.0	0.0	0.0	0.0	0.0	0.0	0.0	0.0	0.0	0.0	0.0	0.0	0.0	0.00116812	0.0	0.0	0.0	0.0	0.0	0.0	0.0	0.0	0.0	0.0	0.0	0.00216254	0.0	0.0	0.0	0.0	0.0	0.0	0.0	0.0	0.0	0.0	0.0	0.0	0.0	0.0	0.0	0.0
Pelobacter propionicus	0.0	0.0	0.0	0.0	0.0	0.0	0.0	0.0	0.0	0.0	0.0	0.0	0.0	0.0	0.0	0.0	0.0	0.0	0.0	0.0	0.0	0.0	0.0	0.0	0.0	0.0	0.0	0.0	0.0	0.0	0.0	0.0	0.0	0.0	0.0	0.0	0.0	0.0	0.0	0.0	0.0	0.0	0.0	0.0	0.0	0.0	0.0	0.0	0.0
Pelotomaculum thermopropionicum	0.0	0.0	0.0	0.0	0.0	0.0	0.0	0.0	0.0	0.0	0.0	0.0	0.0	0.0	0.0	0.0	0.0	0.0	0.0	0.0	0.0	0.0	0.0	0.0	0.0	0.0	0.0	0.0	0.0	0.0	0.0	0.0	0.0	0.0	0.0	0.0	0.0	0.0	0.0	0.0	0.0	0.0	0.0	0.0	0.0	0.0	0.0	0.0	0.0
Peptoclostridium difficile	0.0	0.0	0.0	0.0	0.00122478	0.0	0.0	0.0	0.0	0.0	0.0	0.0	0.0	0.0	0.0	0.0	0.00206226	0.0	0.0	0.0	0.0	0.0	0.0	0.0	0.0	0.0	0.0	0.0	0.0051706	0.0	0.0	0.0	0.0	0.0	0.0	0.0	0.0	0.0	0.0	0.0	0.0	0.0	0.0	0.0	0.0	0.0	0.0	0.0	0.0
Phaeobacter gallaeciensis	0.0	0.0	0.0	0.0	0.0	0.0	0.0	0.0	0.0	0.0	0.0	0.0	0.0	0.0	0.0	0.0	0.0	0.0	0.0	0.0	0.0	0.0	0.0	0.0	0.0	0.0	0.0	0.0	0.0	0.0	0.0	0.0	0.0	0.0	0.0	0.0	0.0	0.0	0.0	0.0	0.0	0.0	0.0	0.0	0.0	0.0	0.0	0.0	0.0
Phenylobacterium zucineum	0.0	0.0	0.0	0.0	0.0	0.0	0.0	0.0	0.0	0.0	0.0	0.00518839	0.0	0.0	0.0153294	0.0	0.0	0.0	0.00108769	0.0	0.0	0.0	0.0	0.0	0.0	0.0	0.00230541	0.0	0.00183965	0.0	0.00109643	0.0	0.0	0.0	0.00169895	0.0	0.0	0.0	0.00156401	0.0	0.0	0.0	0.0	0.00151902	0.0	0.00242479	0.0	0.0	0.0
Photobacterium profundum	0.0	0.0	0.0	0.0	0.0	0.0	0.0	0.0	0.0	0.0	0.0	0.0	0.0	0.0	0.0	0.0	0.0	0.0	0.0	0.0	0.0	0.0	0.0	0.0	0.0	0.0	0.0	0.0	0.0	0.0	0.0	0.0	0.0	0.0	0.0	0.0	0.0	0.0	0.0	0.0	0.0	0.0	0.0	0.0	0.0	0.0	0.0	0.0	0.0
Photorhabdus asymbiotica	0.0	0.0	0.0	0.0	0.0	0.0	0.0	0.0	0.0	0.0	0.0	0.0	0.0	0.0	0.0	0.0	0.0	0.0	0.0	0.0	0.0	0.0	0.0	0.0	0.0	0.0	0.0	0.0	0.0	0.0	0.0	0.0	0.0	0.0	0.0	0.0	0.0	0.0	0.0	0.0	0.0	0.0	0.0	0.0	0.0	0.0	0.0	0.0	0.0
Photorhabdus luminescens	0.0	0.0	0.0	0.0	0.0	0.00115902	0.0	0.0	0.0	0.0	0.0	0.0	0.0	0.0	0.0	0.0	0.0	0.0	0.0	0.0	0.0	0.0	0.0	0.0	0.0	0.0	0.0	0.0	0.0	0.0	0.0	0.0	0.0	0.0	0.0	0.0	0.0	0.0	0.0	0.0	0.0	0.0	0.0	0.0	0.0	0.0	0.0	0.0	0.0
Phycisphaera mikurensis	0.0	0.0	0.0	0.0	0.0	0.0	0.0	0.0	0.0	0.0	0.0	0.0	0.0	0.0	0.0	0.0	0.0	0.0	0.0	0.0	0.0	0.0	0.0	0.0	0.0	0.0	0.0	0.0	0.0	0.0	0.0	0.0	0.0	0.0	0.0	0.0	0.0	0.0	0.0	0.0	0.0	0.0	0.0	0.0	0.0	0.0	0.0	0.0	0.0
Pirellula staleyi	0.0	0.0	0.0	0.0	0.0	0.0	0.0	0.0	0.0	0.0	0.0	0.0	0.0	0.0	0.0	0.0	0.0	0.0	0.0	0.0	0.0	0.0	0.0	0.0	0.0	0.0	0.0	0.0	0.0	0.0	0.0	0.0	0.0	0.0	0.0	0.0	0.0	0.0	0.0	0.0	0.0	0.0	0.0	0.0	0.0	0.0	0.0	0.0	0.0
Plautia stali symbiont	0.00259873	0.0383294	0.00445009	0.0	0.0	0.02907	0.0293689	0.0386088	0.00178264	0.0168827	0.0	0.0	0.0180406	0.0	0.0	0.00398457	0.00404202	0.0	0.00150604	0.0287218	0.0	0.0	0.0094741	0.00195961	0.00750303	0.0164762	0.0	0.0	0.0026234	0.0856886	0.0245876	0.00120947	0.0	9.70713	0.0106185	0.0	0.00211292	0.0110533	0.00278554	0.00838682	0.00902116	0.256894	0.0	0.00102302	0.0	0.0306643	0.0982722	0.0	0.0
Polaribacter sp. MED152	0.0	0.0	0.0	0.0	0.0	0.0	0.0	0.0	0.0	0.0	0.0	0.0	0.0	0.0	0.0	0.0	0.0	0.0	0.0	0.0	0.0	0.0	0.0	0.0	0.0	0.0	0.0	0.0	0.0	0.0	0.0	0.0	0.0	0.0	0.0	0.0	0.0	0.0	0.0	0.0	0.0	0.0	0.0	0.0	0.0	0.0	0.0	0.0	0.0
Polaromonas naphthalenivorans	0.00416908	0.0	0.0	0.00287767	0.0	0.0	0.00565292	0.0	0.0	0.0	0.00185169	0.0	0.0	0.00316708	0.0	0.0	0.0	0.0	0.0	0.0	0.0	0.0	0.0	0.0	0.0	0.0	0.00200839	0.0	0.0	0.00215401	0.00474831	0.0	0.00234275	0.0	0.0	0.00133381	0.0	0.00200477	0.00143843	0.00546736	0.00286143	0.0	0.0	0.0	0.0	0.0	0.0	0.0	0.0
Polaromonas sp. JS666	0.00132021	0.0	0.0	0.0	0.0	0.0	0.00224802	0.0	0.0	0.0	0.0	0.0	0.0	0.00223183	0.0	0.0	0.00103113	0.0	0.0	0.0	0.0	0.0011016	0.0	0.0	0.0	0.0	0.0	0.0	0.0	0.00166167	0.00169212	0.0	0.0	0.0	0.0	0.00221946	0.0	0.0	0.0	0.00454728	0.0	0.0	0.00184805	0.0	0.0	0.0	0.0	0.0	0.0
Polymorphum gilvum	0.0	0.0	0.0	0.0	0.0	0.0	0.0	0.0	0.0	0.0	0.0	0.00443219	0.0	0.0	0.0	0.0	0.00216537	0.0	0.0	0.0	0.00479944	0.0	0.0	0.0	0.0	0.0	0.0	0.0	0.0	0.00110778	0.0	0.0	0.00149084	0.0	0.0	0.0	0.0	0.0	0.0	0.0	0.0	0.0	0.0	0.0	0.0	0.0	0.0	0.0	0.0
Polynucleobacter necessarius	0.0	0.0	0.0	0.0	0.0	0.0	0.0	0.0	0.0	0.0	0.0	0.0	0.0	0.0	0.0	0.0	0.0	0.0	0.0	0.0	0.0	0.0	0.0	0.0	0.0	0.0	0.0	0.0	0.0	0.0	0.0	0.0	0.0	0.0	0.0	0.0	0.0	0.0	0.0	0.0	0.0	0.0	0.0	0.0	0.0	0.0	0.0	0.0	0.0
Porphyromonas asaccharolytica	0.0	0.0	0.0	0.0	0.0	0.0	0.0	0.0	0.0	0.0	0.0	0.0	0.0	0.0	0.0	0.0	0.0	0.0	0.0	0.0	0.0	0.0	0.0	0.0	0.0	0.0	0.00106077	0.0	0.0	0.0	0.0	0.0	0.0	0.0	0.0	0.0	0.0	0.0	0.0	0.0	0.0	0.0	0.0	0.0	0.0	0.0	0.0	0.0	0.0
Porphyromonas gingivalis	0.0	0.0	0.0	0.0	0.0	0.0	0.0	0.0	0.0	0.0	0.0	0.0	0.0	0.0	0.0	0.0	0.0	0.0	0.0	0.0	0.0	0.0	0.0	0.0	0.0	0.0	0.0	0.0	0.0	0.0	0.0	0.0	0.0	0.0	0.0	0.0	0.0	0.0	0.0	0.0	0.0	0.0	0.0	0.00251104	0.0	0.0	0.0	0.00110988	0.0
Prevotella dentalis	0.0	0.0	0.0	0.0	0.0	0.0	0.0	0.0	0.00159886	0.0	0.0	0.0	0.0	0.0	0.0	0.0	0.0	0.0	0.0	0.0	0.0	0.0	0.0	0.0	0.0	0.0	0.0	0.0	0.0	0.0	0.0	0.0	0.0	0.0	0.0	0.0	0.0	0.0	0.0	0.0	0.0	0.0	0.0	0.0	0.0	0.0	0.0	0.0	0.0
Prevotella denticola	0.0	0.0	0.0	0.0	0.0	0.0	0.0	0.0	0.0	0.0	0.0	0.0	0.0	0.0	0.0	0.0	0.0	0.0	0.0	0.0	0.0	0.0	0.0	0.0	0.0	0.0	0.0	0.0	0.0	0.0	0.0	0.0	0.0	0.0	0.0	0.0	0.0	0.0	0.0	0.0	0.0	0.0	0.0	0.0	0.0	0.0	0.0	0.00128398	0.0
Prevotella intermedia	0.0	0.0	0.0	0.0	0.0	0.0	0.0	0.0	0.0	0.0	0.0	0.0	0.0	0.0	0.0	0.0	0.0	0.0	0.0	0.0	0.0	0.0	0.0	0.0	0.0	0.0	0.0	0.0	0.0	0.0	0.0	0.0	0.0	0.0	0.0	0.0	0.0	0.0	0.0	0.0	0.0	0.0	0.0	0.0	0.0	0.0	0.0	0.0	0.0
Prevotella melaninogenica	0.0	0.0	0.0	0.0	0.0	0.0	0.0	0.00100575	0.00128644	0.0	0.0	0.0	0.0	0.0	0.0	0.0	0.0	0.0	0.0	0.0	0.0	0.0	0.0	0.00132016	0.0	0.0	0.0	0.0	0.0	0.0	0.0	0.0	0.0	0.0	0.00382265	0.0	0.0	0.0	0.0	0.0	0.0	0.0	0.0	0.00193753	0.0	0.0	0.0	0.00724688	0.0
Prevotella sp. oral taxon 299	0.0	0.0	0.0	0.0	0.0	0.0	0.0	0.0	0.0	0.0	0.0	0.0	0.0	0.0	0.0	0.0	0.0	0.0	0.0	0.0	0.0	0.0	0.0	0.0	0.0	0.0	0.0	0.0	0.0	0.0	0.0	0.0	0.0	0.0	0.0	0.0	0.0	0.0	0.0	0.0	0.0	0.0	0.0	0.0	0.0	0.0	0.0	0.0	0.0
Propionibacterium acidipropionici	0.0	0.0	0.0	0.0	0.0	0.0	0.0	0.0	0.0	0.0	0.0	0.00123933	0.0	0.0	0.0	0.0	0.0	0.0	0.0	0.0	0.0	0.0	0.0	0.00222777	0.0	0.0	0.0	0.00335033	0.0	0.0	0.0	0.00958417	0.0	0.0	0.0	0.00144051	0.0	0.0	0.0	0.0	0.0	0.0	0.00252416	0.0	0.0	0.0	0.0	0.0	0.00100683
Propionibacterium acnes	0.0220545	0.0307736	0.111304	0.00110311	0.00228626	0.0372068	0.00118317	0.14037	0.729908	0.00146101	0.00352361	0.00502035	0.00105697	0.00110529	0.00190688	0.00698716	0.00175292	0.0	0.00343639	0.00178959	0.00256478	0.00548047	0.0166043	0.587451	0.0	0.0922292	0.0	0.0175453	0.0	0.0	0.00369505	0.351096	0.00434146	0.0137834	0.372754	0.00669038	0.137401	0.00186931	0.0	0.00343258	0.00747031	0.0158655	0.00628787	1.73883	0.186615	0.00240614	0.00541258	0.378949	0.0574484
Propionibacterium avidum	0.0	0.0	0.0	0.0	0.0	0.0	0.0	0.0	0.0	0.0	0.0	0.0	0.0	0.0	0.0	0.0	0.0	0.0	0.0	0.0	0.0	0.0	0.0	0.00171208	0.0	0.0	0.0	0.002072	0.0	0.0	0.0	0.0226135	0.0	0.0	0.0	0.0	0.0	0.0	0.0	0.0	0.0	0.0	0.0	0.00145702	0.0	0.0	0.0	0.0	0.0
Propionibacterium freudenreichii	0.0	0.0	0.0	0.0	0.0	0.0	0.0	0.0	0.0	0.0	0.0	0.0	0.0	0.0	0.0	0.0	0.0	0.0	0.0	0.0	0.0	0.0	0.0	0.00249593	0.0	0.0	0.0	0.00368961	0.0	0.0	0.0	0.0236214	0.0	0.0	0.0	0.0017713	0.0	0.0	0.0	0.0	0.0	0.0	0.0	0.0	0.0	0.0	0.0	0.0	0.00334622
Propionibacterium propionicum	0.0	0.0	0.0	0.0	0.0	0.0	0.0	0.0050888	0.0	0.0	0.0	0.0	0.0	0.0	0.0	0.0	0.0	0.0	0.0	0.0	0.0	0.0	0.0	0.0	0.0	0.0	0.0	0.0	0.0	0.0	0.0	0.0327841	0.0	0.0	0.0	0.0	0.0	0.0	0.0	0.0	0.0	0.0	0.0	0.00198403	0.0	0.0	0.0	0.00119693	0.00124373
Proteus mirabilis	0.0	0.0	0.0	0.0	0.0	0.0358585	0.0	0.0	0.0	0.0	0.0	0.0	0.0	0.0	0.0	0.0	0.0	0.0	0.0	0.0	0.0	0.0	0.0	0.0	0.0	0.0	0.0	0.0	0.0	0.0	0.0	0.0	0.0	0.0	0.0	0.0	0.0	0.0	0.0	0.00134472	0.0	0.0	0.0	0.0	0.0	0.0	0.0	0.0	0.0
Providencia stuartii	0.0	0.0	0.0	0.0	0.0	0.0	0.0	0.0	0.0	0.0	0.0	0.0	0.0	0.0	0.0	0.0	0.0	0.0	0.0	0.0	0.0	0.0	0.0	0.0	0.0	0.0	0.0	0.0	0.0	0.0	0.0	0.0	0.0	0.0	0.0	0.0	0.0	0.0	0.0	0.0	0.0	0.0	0.0	0.0	0.0	0.0	0.0	0.0	0.0
Pseudoalteromonas atlantica	0.0	0.0	0.0	0.0	0.0	0.0	0.0	0.0	0.0	0.0	0.0	0.0	0.0	0.0	0.0	0.0	0.0	0.0	0.0	0.0	0.0	0.0	0.0	0.0	0.0	0.0	0.0	0.0	0.0	0.0	0.0	0.00150268	0.0	0.0	0.0	0.0	0.0	0.0	0.0	0.0	0.0	0.0	0.0	0.0	0.0	0.0	0.0	0.0	0.0
Pseudoalteromonas sp. SM9913	0.0	0.0	0.0	0.0	0.0	0.0	0.0	0.0	0.0	0.0	0.0	0.0	0.0	0.0	0.0	0.0	0.0	0.0	0.0	0.0	0.0	0.0	0.0	0.0	0.0	0.0	0.0	0.0	0.0	0.0	0.0	0.0	0.0	0.0	0.0	0.0	0.0	0.0	0.0	0.0	0.0	0.0	0.0	0.0	0.0	0.0	0.0	0.0	0.0
Pseudogulbenkiania sp. NH8B	0.00917199	0.0	0.0	0.00261388	0.00104107	0.0	0.00474582	0.0	0.0	0.0	0.00201349	0.00138637	0.0	0.00121157	0.0	0.0	0.00119611	0.001443	0.00397426	0.0	0.0	0.0	0.0	0.0	0.0	0.0	0.0023337	0.0	0.0011212	0.00272841	0.00442888	0.0	0.0	0.00139383	0.0	0.0	0.0	0.00203186	0.00210057	0.00330872	0.00255563	0.0	0.0	0.0	0.0	0.0	0.0	0.0	0.0
Pseudomonas aeruginosa	0.0558518	0.0137355	0.0111382	0.0260669	0.184738	0.00645737	0.0448684	0.259919	0.0123498	0.0296143	0.0411687	0.104293	0.0242023	0.0400455	0.00930447	0.0576158	0.0511233	0.141024	0.297908	0.0448723	0.168006	0.0350722	0.047469	0.0100869	0.0116639	0.00602103	0.404706	0.00318675	0.00785932	0.0175193	0.034231	0.0105737	0.0707412	0.0640127	0.0133885	0.0389258	0.00430711	0.0110533	0.0235743	0.0805948	0.00240273	0.0157861	0.0463138	0.109432	0.0215199	0.0477311	0.0159961	0.0106418	0.00429382
Pseudomonas brassicacearum	0.00194557	0.0211662	0.0183469	0.0116426	0.0	0.0	0.00295792	0.0	0.0	0.0607824	0.519122	0.0100827	0.0282981	0.0574112	0.00695131	0.00103863	0.00385642	0.00354837	0.0104287	0.00340243	0.00434235	0.0544329	0.0231436	0.0022484	0.00269875	0.00332946	0.00263071	0.0	0.0025472	0.0	0.00158853	0.0	0.0	0.00454284	0.00526306	0.0172541	0.0	0.00319679	0.00218048	0.00277791	0.0	0.0	0.0678368	0.0	0.0	0.0087479	0.0	0.00158866	0.0
Pseudomonas denitrificans	0.0140359	0.0053541	0.00213396	0.00883683	0.0	0.00130094	0.0113058	0.0	0.0	0.00869646	0.0174563	0.0106288	0.00755495	0.0134123	0.00339451	0.00995198	0.0106	0.0401439	0.0863998	0.0157749	0.00937033	0.0139628	0.00994682	0.0	0.0043698	0.0	0.0256	0.0	0.0015022	0.00229761	0.0059656	0.0	0.00450529	0.016898	0.00120035	0.00989152	0.00676541	0.00176094	0.00364174	0.022931	0.0	0.00455571	0.0126208	0.0	0.0	0.0179248	0.00299625	0.00132751	0.0
Pseudomonas entomophila	0.00541981	0.00885678	0.00528285	0.0164627	0.00185759	0.0	0.0342725	0.0	0.0	0.0315392	0.114338	0.00527241	0.0161308	0.0378136	0.00670111	0.00445668	0.0126829	0.00906018	0.0206004	0.00638508	0.00472326	0.0293301	0.0289147	0.0022484	0.0158165	0.00155582	0.00537458	0.0	0.00199204	0.00445162	0.0193817	0.0	0.0	0.0328839	0.00358258	0.0369625	0.0	0.0193704	0.00203207	0.00548505	0.0	0.00320489	0.0451419	0.0	0.0	0.133513	0.00292376	0.0	0.00121411
Pseudomonas fluorescens	0.0230411	3.09995	1.18372	0.118356	0.00291907	0.00175035	0.0235188	0.0	0.0657004	7.15438	1.4923	0.0286307	0.256148	0.21687	0.081502	0.00897001	0.0427299	0.0265891	0.0678971	0.0378465	0.0295076	4.26551	1.50601	0.0265476	0.0211221	0.0115598	0.0174532	0.0204231	0.0168398	0.00508757	0.0149788	0.00161263	0.00158914	0.0251061	0.0243948	0.202205	0.00410394	1.15409	0.028175	0.0179237	0.00397543	0.0264337	0.249419	0.00914514	0.0151921	0.0857071	0.0190648	0.0529915	0.0212914
Pseudomonas fulva	0.0177742	0.0251693	0.00390359	0.0191485	0.00273535	0.00156112	0.0177212	0.0	0.00207668	0.0144941	0.0268046	0.0283786	0.0132962	0.0328398	0.0065253	0.0106885	0.0213031	0.0442009	0.129113	0.703971	0.0212039	0.0230097	0.0180225	0.00169146	0.0153236	0.00203813	0.0252746	0.00161155	0.00321122	0.00465677	0.00943619	0.0	0.00237552	0.011512	0.00382265	0.0257798	0.0	0.0079107	0.00518292	0.027726	0.0	0.0049795	0.0441052	0.0100132	0.0	0.0261504	0.00536425	0.169943	0.00174714
Pseudomonas mendocina	0.07282	0.0118841	0.00811946	0.0231532	0.0184738	0.001774	0.0413057	0.00285213	0.00378581	0.0273649	0.050607	0.0825521	0.0214277	0.0549881	0.0102917	0.0433771	0.0729626	0.0651126	0.143683	0.1452	0.0670905	0.036945	0.0364585	0.00610574	0.0307223	0.00385844	0.0625855	0.0	0.00392966	0.00531323	0.0224638	0.00203412	0.0410555	0.02311	0.00736829	0.0484439	0.00205197	0.00861507	0.0123294	0.0312294	0.00152901	0.0129785	0.0629688	0.0167403	0.00700964	0.0797383	0.0175909	0.0192815	0.00337583
Pseudomonas monteilii	0.00293226	0.0	0.0	0.0	0.0	0.0	0.0	0.0	0.0	0.00299158	0.00318204	0.0	0.0	0.0	0.0	0.0	0.0016498	0.0	0.0	0.0	0.0	0.00235467	0.0734883	0.0	0.0	0.0	0.00156994	0.0	0.0	0.0	0.0	0.0	0.0	0.00473212	0.0	0.0	0.0	0.00243823	0.0	0.0	0.0	0.0	0.0	0.0	0.0	0.00285379	0.0	0.0	0.0
Pseudomonas poae	0.00321019	0.313815	0.0160047	0.0523975	0.0	0.0	0.00521909	0.0	0.0	0.24691	0.100171	0.00808717	0.0415823	0.0458482	0.0176487	0.00213392	0.00464007	0.00523976	0.0208335	0.00494899	0.0078467	0.358585	0.147213	0.00212463	0.00460375	0.00161806	0.00345104	0.0	0.00216621	0.00116932	0.00331518	0.0012278	0.0	0.00547205	0.00452439	0.0423084	0.0	0.0059872	0.00307094	0.00290177	0.0	0.00124487	0.053368	0.00117802	0.0	0.0137094	0.00154645	0.00100107	0.00112528
Pseudomonas protegens	0.00764332	0.0510641	0.0321135	0.0444959	0.0	0.0	0.0105696	0.0	0.0	0.149672	0.153619	0.0101667	0.060824	0.0896559	0.0206984	0.00507986	0.00847587	0.0213849	0.051761	0.00640717	0.00650082	0.104996	0.0555446	0.00534253	0.00811296	0.00348504	0.0106784	0.0	0.00611764	0.0029951	0.00884912	0.0	0.00101574	0.00992885	0.00971359	0.0881914	0.0	0.0116764	0.00562815	0.0112532	0.00120136	0.00193353	0.108584	0.0	0.0	0.0284447	0.0014498	0.00278559	0.0011845
Pseudomonas putida	0.0284609	0.0912449	0.037006	0.101965	0.00138809	0.00347705	0.151209	0.00292719	0.00962993	0.385427	0.734116	0.0792962	0.129984	0.23768	0.0462654	0.215186	0.188799	0.0395998	0.128844	0.0484957	0.0399953	0.24271	11.4089	0.0171415	0.0881982	0.0124933	0.0368724	0.00521634	0.0137592	0.0294997	0.123819	0.00280378	0.131948	0.269662	0.0294178	0.229479	0.00851264	0.441021	0.0152976	0.251339	0.00637816	0.0171369	0.326834	0.00773462	0.004664	1.12324	0.0154162	0.0111859	0.0119042
Pseudomonas resinovorans	0.0145779	0.00525402	0.00268046	0.00883683	0.00512367	0.0	0.0144741	0.0	0.0	0.0117112	0.0331148	0.015061	0.0146175	0.0184073	0.00476719	0.0161649	0.0168486	0.0628653	0.0960337	0.0425524	0.0463692	0.022032	0.0135907	0.001052	0.00704349	0.00107352	0.0258262	0.0	0.00321122	0.00359002	0.00922035	0.0	0.00206424	0.0236262	0.00550313	0.0182145	0.0	0.00769396	0.0077858	0.0341665	0.00131058	0.00662167	0.0231457	0.0	0.0	0.0262064	0.00548507	0.00235034	0.0
Pseudomonas savastanoi	0.00140359	0.0197902	0.00431997	0.0297719	0.0	0.0	0.00356265	0.0	0.0	0.0397718	0.0344271	0.00831823	0.104977	0.0185986	0.0344387	0.00158627	0.00216537	0.00251934	0.00740468	0.00251868	0.00342817	0.0881281	0.0243254	0.00276409	0.00301625	0.00168029	0.00192353	0.0	0.00152397	0.0	0.00379865	0.0	0.0	0.00416427	0.00258537	0.0292371	0.0	0.00395535	0.00114161	0.00295485	0.0	0.00108595	0.0294786	0.0	0.0	0.0100349	0.0	0.0	0.0
Pseudomonas sp. TKP	0.00286277	0.487373	0.0192577	0.0286448	0.0214745	0.0	0.00441716	0.0	0.0	0.542752	0.073924	0.00655376	0.0656644	0.0454869	0.00981162	0.00938546	0.00373268	0.00520428	0.0113849	0.0045513	0.00223466	0.794103	0.273587	0.00662143	0.00344237	0.00290939	0.0036632	0.0	0.00222064	0.00116932	0.00535264	0.0	0.0117957	0.00388894	0.0084209	0.075963	0.0	0.0662114	0.00213482	0.00293716	0.00185665	0.00450274	0.0606024	0.00190653	0.00117282	0.0139892	0.00280294	0.00413486	0.00228017
Pseudomonas sp. UW4	0.00250145	0.0332755	0.107036	0.0245921	0.0	0.0	0.00478526	0.0	0.0	0.364857	0.192325	0.0056085	0.0675142	0.0450193	0.0195894	0.00266268	0.00798093	0.00499138	0.0158911	0.00618623	0.00507877	0.0791088	0.0374828	0.00334166	0.0078623	0.00256711	0.00275801	0.00176301	0.00223152	0.00131292	0.00273675	0.0	0.0	0.0176207	0.0179683	0.0447839	0.00188944	0.0141959	0.00351617	0.00320256	0.0	0.00121839	0.185143	0.0	0.00163649	0.0242479	0.00181225	0.00522298	0.00183598
Pseudomonas sp. VLB120	0.00333527	0.0111836	0.00364335	0.0092445	0.0	0.0	0.0160385	0.0	0.0	0.0262053	0.0929083	0.00865432	0.015254	0.0205329	0.00518643	0.00791249	0.00975447	0.00477848	0.0125622	0.00320359	0.00340278	0.0228307	0.077211	0.00218652	0.00807118	0.00124466	0.00236198	0.0	0.00124094	0.00131292	0.00827069	0.0	0.00216254	0.0223012	0.0026223	0.0257798	0.0	0.0188285	0.00615329	0.00352105	0.00229351	0.00124487	0.0320478	0.0	0.0	0.0700578	0.00195723	0.00115341	0.0
Pseudomonas stutzeri	1.95484	0.05872	0.13509	0.044424	64.1365	0.0265154	3.09279	0.00914183	0.139469	0.043204	0.142796	4.6622	0.0725348	0.086255	0.0196706	6.05589	2.83243	0.108971	0.351922	3.52169	3.23954	0.0727608	0.899173	0.448525	11.5084	0.713687	40.6326	0.00770031	0.0437814	0.0274688	17.0228	0.0410488	55.3966	0.459945	0.0243948	0.0883087	0.476667	12.0878	0.580236	0.173239	0.0210348	1.00279	0.106804	0.146973	0.071651	2.2174	0.520139	0.162609	0.273235
Pseudomonas syringae	0.00250145	0.0164126	0.00741681	0.0445439	0.00420509	0.0	0.00418053	0.0	0.0	0.0714501	0.0452497	0.00951555	0.140577	0.0350929	0.0429115	0.00205838	0.00224786	0.00665911	0.0202359	0.0031373	0.00446932	0.0845342	0.0299389	0.00336228	0.00580691	0.00413849	0.0042148	0.0	0.00205736	0.0	0.00240005	0.0	0.0	0.00695192	0.00413658	0.0324275	0.0	0.00414499	0.00359608	0.00530811	0.0	0.0	0.0465843	0.0	0.0	0.0117136	0.00101486	0.00108812	0.00124373
Pseudomonas syringae group genomosp. 3	0.00515577	0.0166127	0.00713055	0.0461026	0.0	0.0	0.00549516	0.0	0.0	0.0581155	0.0476407	0.0067008	0.138884	0.0333712	0.0529395	0.0016807	0.00352646	0.00363117	0.0138053	0.00510364	0.00464707	0.108604	0.0403388	0.00336228	0.00591553	0.00295606	0.00192353	0.0	0.00174168	0.0	0.00253819	0.0	0.0	0.0102386	0.00570627	0.0383923	0.0	0.00381989	0.00211198	0.00360952	0.00107031	0.00182758	0.0457279	0.0	0.0	0.0170295	0.00135314	0.0	0.00148063
Pseudonocardia dioxanivorans	0.0	0.0	0.0	0.0	0.0	0.0	0.0	0.0	0.0	0.0	0.0	0.0	0.0	0.0	0.0	0.0	0.0	0.0	0.0	0.0	0.0	0.0	0.0	0.00107263	0.0	0.0	0.0	0.00338063	0.0	0.0	0.0	0.00205244	0.0	0.0	0.00374878	0.0	0.0	0.0	0.0	0.0	0.0	0.0	0.0	0.00527008	0.0	0.0	0.0	0.0	0.0
Pseudopedobacter saltans	0.0	0.0	0.0	0.0	0.0	0.0	0.0	0.0022817	0.00200317	0.0	0.0	0.0	0.00178965	0.0	0.00377318	0.0	0.0	0.0	0.0	0.0	0.00512956	0.0	0.0	0.0	0.0	0.0	0.0	0.0	0.0	0.0	0.0	0.0	0.0	0.0	0.0	0.0	0.0	0.0	0.0	0.0	0.0	0.0	0.0	0.00424706	0.00447308	0.0	0.0	0.00304674	0.00156947
Pseudovibrio sp. FO-BEG1	0.0	0.0	0.0	0.0	0.0	0.0	0.0	0.0	0.0	0.0	0.0	0.0	0.0	0.0	0.0	0.0	0.0	0.0	0.0	0.0	0.0	0.0	0.0	0.0	0.0	0.0	0.0	0.0	0.0	0.0	0.0	0.0	0.0	0.0	0.0	0.0	0.0	0.0	0.0	0.0	0.0	0.0	0.0	0.0	0.0	0.0	0.0	0.0	0.0
Pseudoxanthomonas spadix	0.00200116	0.0	0.0	0.00982004	0.0	0.0	0.00252409	0.0	0.0	0.0	0.0	0.0274754	0.00312287	0.00102027	0.0	0.0113872	0.00583618	0.00231827	0.00118331	0.00636298	0.0	0.0	0.0	0.0	0.0	0.0	0.0024327	0.0	0.0934301	0.0	0.0	0.0	0.0765244	0.0	0.0	0.0	0.00237704	0.00606848	0.0350018	0.0	0.0	0.0	0.00209596	0.0	0.0	0.0	0.0	0.00156689	0.00192482
Pseudoxanthomonas suwonensis	0.00560047	0.0	0.0	0.0269661	0.0	0.0	0.00717789	0.0	0.0	0.0	0.0	0.0617145	0.00562117	0.00110529	0.0	0.0320276	0.0108681	0.0233483	0.00251604	0.00408733	0.0	0.0	0.0	0.0	0.0	0.0	0.0022064	0.0	0.149371	0.00359002	0.00313388	0.0	0.0340927	0.0	0.00121881	0.0	0.00111741	0.0139792	0.0679945	0.00116778	0.00314539	0.00140379	0.0	0.0	0.0	0.0	0.0	0.00267678	0.00151024
Psychrobacter arcticus	0.0	0.383218	0.0	0.0244961	0.0	0.0	0.0	0.0	0.0	0.0	0.0	0.0	0.00126116	0.0	0.0236399	0.0	0.0	0.0	0.0	0.294133	0.171231	0.00190026	0.0913729	0.0134698	0.0443999	0.00871261	0.0	0.0	0.0272355	0.0	0.0	0.961697	0.0	0.0127165	0.0	0.268757	0.00168627	0.0	0.0017695	0.0	0.0	0.00113893	0.163146	0.00612259	0.0	0.0	0.0	0.0	0.00210249
Psychrobacter cryohalolentis	0.0	0.191522	0.0	0.017206	0.0	0.0	0.0	0.0	0.0	0.0	0.0	0.0	0.0	0.0	0.0141122	0.0	0.0	0.0	0.0	0.205052	0.138473	0.00111537	0.0746504	0.00946803	0.0335046	0.0068145	0.0	0.0	0.0200293	0.0	0.0	0.834061	0.0	0.00899964	0.0	0.185986	0.00156437	0.0	0.0	0.0	0.0	0.0	0.0885485	0.00186003	0.0	0.0	0.0	0.00141456	0.00133256
Psychrobacter sp. G	0.0	0.13758	0.0	0.0154435	0.0	0.0	0.0	0.0	0.0	0.0	0.0	0.0	0.0	0.0	0.0160259	0.0	0.0	0.0	0.0	0.155451	0.0811333	0.00125307	0.0546583	0.00684833	0.0208213	0.00440298	0.0	0.0	0.00886078	0.0	0.0	0.545473	0.0	0.00698633	0.0	0.14913	0.0	0.0	0.0	0.0	0.0	0.0	0.0616842	0.00186003	0.0	0.0	0.0	0.00154513	0.0
Psychrobacter sp. PRwf-1	0.0	0.0580695	0.00106698	0.0302155	0.0	0.0	0.0	0.0	0.0	0.0	0.0	0.0	0.00133323	0.0	0.0194339	0.0	0.0	0.0	0.0	0.201251	0.0517019	0.0	0.0667126	0.0162957	0.0243974	0.00544538	0.00166895	0.0	0.017678	0.0	0.0	0.683976	0.0	0.0075714	0.0	0.20547	0.0055261	0.0	0.00312802	0.0	0.0	0.0	0.10038	0.00415406	0.0	0.0	0.0	0.0	0.00133256
Psychroflexus torquis	0.0	0.0	0.0	0.0	0.0	0.0	0.0	0.0	0.0	0.0	0.0	0.0	0.0	0.0	0.0	0.0	0.0	0.0	0.0	0.0	0.0	0.0	0.0	0.0	0.0	0.0	0.0	0.0	0.0	0.0	0.0	0.0	0.0	0.0	0.0	0.0	0.0	0.0	0.0	0.0	0.0	0.0	0.0	0.0	0.0	0.0	0.0	0.0	0.0
Psychromonas ingrahamii	0.0	0.0	0.0	0.0	0.0	0.0	0.0	0.0	0.0	0.0	0.0	0.0	0.0	0.0	0.0	0.0	0.0	0.0	0.0	0.0	0.0	0.0	0.0	0.0	0.0	0.0	0.0	0.0	0.0	0.0	0.0	0.0	0.0	0.0	0.0	0.0	0.0	0.0	0.0	0.0	0.0	0.0	0.0	0.0	0.0	0.0	0.0	0.0	0.0
Psychromonas sp. CNPT3	0.0	0.0	0.0	0.0	0.0	0.0	0.0	0.0	0.0	0.0	0.0	0.0	0.0	0.0	0.0	0.0	0.0	0.0	0.0	0.0	0.0	0.0	0.0	0.0	0.0	0.0	0.0	0.0	0.0	0.0	0.0	0.0	0.0	0.0	0.0	0.0	0.0	0.0	0.0	0.0	0.0	0.0	0.0	0.0	0.0	0.0	0.00113568	0.0	0.0
Pusillimonas sp. T7-7	0.0	0.0	0.0	0.0	0.0	0.0	0.0	0.0	0.0	0.0	0.0	0.0	0.0	0.0	0.0025425	0.0	0.348026	0.0	0.0	0.0	0.0	0.0	0.0	0.0	0.0	0.0	0.0	0.0	0.0	0.00125138	0.0	0.0	0.0	0.0	0.0	0.0	0.0	0.0	0.0	0.0	0.0	0.0	0.0	0.0	0.0	0.0	0.0	0.0	0.0
Rahnella aquatilis	0.0	0.0	0.0439804	0.0	0.0	0.00747447	0.00228746	0.0	0.0	0.0	0.0	0.0	0.00154943	0.0	0.0	0.0	0.0	0.0	0.0	0.00167912	0.0	0.0	0.00194997	0.0	0.00333375	0.00259822	0.0	0.0	0.00181788	0.00114881	0.00110506	0.0	0.0	0.00499024	0.00208676	0.0	0.0	0.00463263	0.00136994	0.0542135	0.0150935	0.00513842	0.0	0.0	0.0	0.0218418	0.0115017	0.0	0.0
Rahnella sp. Y9602	0.0	0.00142609	0.00249829	0.0	0.0	0.0	0.0	0.0	0.0	0.0	0.0	0.0	0.0	0.0	0.0	0.0	0.0	0.0	0.0	0.0	0.0	0.0	0.0	0.0	0.0	0.0	0.0	0.0	0.0	0.0	0.0	0.0	0.0	0.0	0.0	0.0	0.0	0.0	0.0	0.00254789	0.0	0.0	0.0	0.0	0.0	0.0	0.00328621	0.0	0.0
Ralstonia pickettii	0.0117985	0.00145111	0.00122312	0.00541961	0.0	0.00132459	0.00939962	0.00109582	0.00156211	0.0	0.0	0.00203755	0.00102094	0.00546268	0.00226526	0.00317255	0.00189727	0.0	0.00260568	0.0	0.0	0.0	0.0	0.0	0.0	0.0	0.00429966	0.0	0.0	0.0058466	0.00611237	0.0	0.0018185	0.00194447	0.00201289	0.0	0.00357571	0.00414499	0.00220331	0.00415802	0.00524232	0.00103298	0.0	0.0100442	0.00248201	0.0016787	0.0	0.014015	0.0
Ralstonia solanacearum	0.0244169	0.00120092	0.0	0.0113308	0.0	0.0	0.0235845	0.0	0.0	0.0	0.00174383	0.0	0.00148937	0.00999011	0.00187983	0.0	0.00381517	0.00309891	0.00715367	0.00136981	0.0	0.00148716	0.00159543	0.0	0.00130342	0.0	0.0101693	0.0	0.00236215	0.0172116	0.0231372	0.0	0.00393189	0.00452563	0.0	0.0	0.0	0.0082087	0.00581081	0.0130933	0.0105065	0.0	0.0	0.0	0.0	0.00359988	0.0	0.00182804	0.0
Ramlibacter tataouinensis	0.0138414	0.0	0.0	0.00266184	0.0	0.0	0.0130674	0.0	0.0	0.0	0.0	0.00105028	0.0	0.00690805	0.0	0.0	0.00129922	0.0	0.00120124	0.00112678	0.00116812	0.0	0.0	0.0	0.0	0.0	0.0056433	0.0	0.00149131	0.00955971	0.0108089	0.0	0.00132701	0.00230583	0.0	0.0	0.0	0.00509319	0.00412122	0.0164375	0.00585392	0.0	0.0	0.0	0.0	0.00173466	0.0	0.00102283	0.0
Raoultella ornithinolytica	0.0068234	0.00500383	0.0	0.0	0.0	0.0576906	0.00166958	0.0	0.0	0.00183205	0.0	0.0	0.00350723	0.0	0.0	0.00672278	0.0	0.0	0.0	0.0	0.0	0.0	0.00252117	0.0	0.0115136	0.00129133	0.0	0.0	0.0	0.00166167	0.00408355	0.0	0.0	0.00640127	0.0	0.0	0.0	0.00891308	0.0	0.0033618	0.0221488	0.0181169	0.0	0.0	0.0	0.00201444	0.0526518	0.0	0.0
Renibacterium salmoninarum	0.0	0.0	0.0	0.0	0.0	0.0	0.0	0.0	0.0	0.0	0.0	0.0	0.0	0.0	0.0	0.0	0.0	0.0	0.0	0.0	0.0	0.0	0.0	0.0	0.0	0.0	0.0	0.0	0.0	0.0	0.0	0.0	0.0	0.0	0.0	0.0	0.0	0.0	0.0	0.0	0.0	0.0	0.0	0.0	0.0	0.0	0.0	0.0	0.0
Rhizobium etli	0.0	0.0	0.0	0.0	0.0	0.0	0.0	0.0	0.0	0.0	0.0	0.00386504	0.00323097	0.00144538	0.0016364	0.0	0.0219218	0.0	0.0	0.0	0.0	0.0	0.0	0.0	0.0	0.0	0.0	0.0	0.00274314	0.010647	0.0	0.0	0.0039155	0.0	0.0	0.0	0.0	0.0	0.0	0.0	0.0	0.0	0.0	0.0	0.0	0.0	0.0	0.0	0.0
Rhizobium leguminosarum	0.0	0.00230176	0.0	0.0	0.0	0.0	0.00106485	0.0	0.0	0.0	0.0	0.0044952	0.00914041	0.00150914	0.00256955	0.0	0.0239634	0.0	0.00140444	0.0	0.0012443	0.0	0.0	0.0	0.0	0.0	0.0	0.0	0.00621561	0.0156525	0.0	0.0	0.00163829	0.0	0.0	0.0	0.0	0.0	0.00165534	0.0	0.0	0.0	0.0	0.0	0.0	0.0	0.0	0.0	0.0
Rhizobium sp. IRBG74	0.0	0.0	0.00176963	0.0	0.0	0.0	0.0	0.0	0.0	0.0	0.0	0.00285677	0.0322137	0.0	0.00277917	0.0741017	0.00769221	0.0	0.00474521	0.0	0.0	0.0	0.0	0.0	0.0	0.0	0.0	0.0	0.0204974	0.47101	0.0	0.0	1.22288	0.00103246	0.0	0.0	0.0	0.0012733	0.0	0.0	0.00111399	0.00217191	0.0	0.0	0.0	0.0	0.0	0.00102283	0.0119339
Rhizobium tropici	0.0	0.0	0.0	0.0	0.0	0.0	0.0	0.0	0.0	0.0	0.0	0.00161743	0.00172959	0.0	0.00111573	0.0	0.00810466	0.0	0.00130284	0.0	0.0	0.0	0.0	0.0	0.0	0.0	0.0	0.0	0.00226418	0.00804164	0.0	0.0	0.0	0.0	0.0	0.0	0.0	0.0	0.0	0.0	0.0	0.0	0.0	0.0	0.0	0.0	0.0	0.0	0.0
Rhodanobacter denitrificans	0.00372438	0.0	0.0	0.00300956	0.0	0.0	0.00378614	0.0	0.0	0.0	0.0	0.00995667	0.0	0.00150914	0.0	0.0023983	0.00354708	0.0	0.0	0.00251868	0.0	0.0	0.0	0.0	0.0	0.0	0.00107492	0.0	0.0160452	0.00274893	0.00317705	0.0	0.00394827	0.0	0.0	0.0	0.0	0.00314261	0.00648436	0.00214094	0.00211877	0.0	0.0	0.0	0.0	0.00231288	0.0	0.0	0.0
Rhodobacter capsulatus	0.0	0.0	0.0	0.0	0.0	0.0	0.0	0.0	0.0	0.0	0.0	0.0	0.0	0.0	0.0	0.0	0.00202101	0.0	0.00103391	0.0	0.0	0.0	0.0	0.0	0.0	0.0	0.0	0.0	0.0	0.0	0.0	0.0	0.0	0.0	0.0	0.0	0.0	0.0	0.0	0.0	0.0	0.0	0.0	0.0	0.0	0.0	0.0	0.0	0.0
Rhodobacter sphaeroides	0.0	0.0	0.0	0.0	0.0	0.0	0.001078	0.00105078	0.0	0.0	0.0	0.0	0.0	0.0	0.0	0.0	0.00480506	0.0	0.00217538	0.0	0.00132048	0.0	0.0	0.0	0.0	0.0	0.0	0.0	0.0	0.00157961	0.0	0.0	0.0	0.0	0.00221603	0.0	0.0	0.0	0.0	0.0	0.0	0.00129785	0.0	0.00133302	0.0	0.0	0.0	0.0	0.0
Rhodococcus equi	0.0	0.0	0.0	0.0	0.0	0.0	0.0	0.0	0.0	0.0	0.0	0.0	0.0	0.0	0.0	0.0	0.0	0.0	0.0	0.0	0.0	0.0	0.0	0.0	0.0	0.0	0.0	0.001036	0.0	0.0	0.0	0.0	0.0	0.0	0.0	0.00100302	0.0	0.0	0.0	0.0	0.0	0.0	0.0	0.0	0.0	0.0	0.0	0.0	0.0
Rhodococcus erythropolis	0.0	0.00100077	0.0	0.0	0.0	0.0	0.0	0.0	0.0	0.0	0.0	0.0	0.0	0.0	0.0	0.0	0.0	0.0	0.0	0.0	0.0	0.0	0.00135907	0.00125828	0.0	0.0	0.0	0.0	0.0	0.0	0.0	0.0	0.0	0.0	0.0	0.0	0.0	0.0	0.0	0.0	0.0	0.0	0.0	0.0	0.0	0.0	0.0	0.0	0.0
Rhodococcus jostii	0.0	0.0	0.0	0.0	0.0	0.0	0.0	0.0	0.0	0.0	0.0	0.0	0.0	0.0	0.0	0.0	0.0	0.0	0.0	0.0	0.0	0.0	0.0	0.0	0.0	0.0	0.0	0.00108447	0.0	0.0	0.0	0.0	0.0	0.0	0.0	0.0	0.0	0.0	0.0	0.0	0.0	0.0	0.0	0.0	0.0	0.0	0.0	0.0	0.0
Rhodococcus opacus	0.0	0.0	0.0	0.0	0.0	0.0	0.0	0.0	0.0	0.0	0.0	0.0	0.0	0.0	0.0	0.0	0.0	0.0	0.0	0.0	0.0	0.0	0.0	0.0	0.0	0.0	0.0	0.0021447	0.0	0.0	0.0	0.00126445	0.0	0.0	0.0	0.0	0.0	0.0	0.0	0.0	0.0	0.0	0.0	0.0	0.0	0.0	0.0	0.0	0.00112528
Rhodococcus pyridinivorans	0.0	0.0	0.0	0.0	0.0	0.0	0.0	0.0	0.0	0.0	0.0	0.0	0.0	0.0	0.0	0.0	0.0	0.0	0.0	0.0	0.0	0.0	0.0	0.0	0.0	0.0	0.0	0.00177513	0.0	0.0	0.0	0.0	0.0	0.0	0.00134808	0.00117375	0.0	0.0	0.0	0.0	0.0	0.00129785	0.0	0.00100752	0.0	0.0	0.0	0.0	0.00168792
Rhodoferax ferrireducens	0.00133411	0.0	0.0	0.00125898	0.0	0.0	0.0012489	0.0	0.0	0.0	0.0	0.0	0.0	0.00121157	0.0	0.0	0.0	0.0	0.0	0.0	0.0	0.0	0.0	0.0	0.0	0.0	0.0	0.0	0.0	0.0	0.0	0.0	0.0	0.0	0.0	0.0	0.0	0.00100238	0.0	0.0016809	0.0	0.0	0.0	0.0	0.0	0.0	0.0	0.0	0.0
Rhodomicrobium vannielii	0.0	0.0	0.0	0.0	0.0	0.0	0.0	0.0	0.0	0.0	0.0	0.0	0.0	0.0	0.0	0.0	0.0	0.0	0.0	0.0	0.00502798	0.0	0.0	0.0	0.0	0.0	0.0	0.0	0.0	0.0	0.0	0.0	0.0	0.0	0.0	0.0	0.0	0.0	0.0	0.0	0.0	0.0	0.0	0.0	0.0	0.0	0.0	0.0	0.0
Rhodopseudomonas palustris	0.00326578	0.00150115	0.00903029	0.00148679	0.0	0.0	0.0032077	0.00100575	0.00191128	0.0	0.0	0.00277274	0.00144133	0.0	0.00286031	0.0	0.0029284	0.00126559	0.00124308	0.0	0.00226005	0.0	0.0	0.00317664	0.0	0.00452744	0.00214983	0.0	0.0013498	0.00514911	0.00217559	0.0	0.0	0.00104967	0.00179129	0.0	0.00144248	0.00146294	0.00259146	0.00192861	0.00107031	0.00108595	0.0	0.00768812	0.00310933	0.00244344	0.00125649	0.00739922	0.0
Rhodospirillum centenum	0.0	0.0	0.0	0.0	0.0	0.0	0.0	0.0	0.0	0.0	0.0	0.0	0.0	0.0	0.0	0.0	0.0	0.0	0.0	0.0	0.00228545	0.0	0.0	0.0	0.0	0.0	0.0	0.0	0.0	0.0	0.0	0.0	0.0	0.0	0.0	0.0	0.0	0.0	0.0	0.0	0.0	0.0	0.0	0.0	0.0	0.0	0.0	0.0	0.0
Rhodospirillum rubrum	0.0	0.0	0.0	0.0	0.0	0.0	0.0	0.0	0.0	0.0	0.0	0.0	0.0	0.0	0.0016364	0.0	0.0	0.00167956	0.0	0.0	0.0	0.0	0.0	0.0	0.0	0.0	0.0	0.0	0.0	0.0	0.0	0.0	0.0	0.0	0.0	0.0	0.0	0.0	0.0	0.0	0.0	0.0	0.0	0.0	0.0	0.0	0.0	0.0	0.0
Rhodothermus marinus	0.0	0.0	0.0	0.0	0.0	0.0	0.0	0.0	0.0	0.0	0.0	0.0	0.0	0.0	0.0	0.0	0.0	0.0	0.0	0.0	0.0	0.0	0.0	0.0	0.0	0.0	0.0	0.0	0.0	0.0	0.0	0.0	0.0	0.0	0.0	0.0	0.0	0.0	0.0	0.0	0.0	0.0	0.0	0.0	0.0	0.0	0.0	0.0	0.0
Rickettsia bellii	0.0	0.0	0.0	0.0	0.0	0.0	0.0	0.0	0.0	0.0	0.0	0.0	0.0	0.0	0.0	0.0	0.0	0.0	0.0	0.0	0.0	0.0	0.0	0.0	0.0	0.0	0.0	0.0	0.0	0.0	0.0	0.0	0.0	0.0	0.0	0.0	0.0	0.0	0.0	0.0	0.0	0.0	0.0	0.0	0.0	0.0	0.0	0.0	0.0
Rickettsia felis	0.0	0.0	0.0	0.0	0.0	0.0	0.0	0.0	0.0	0.0	0.0	0.0	0.0	0.0	0.0	0.0	0.0	0.0	0.0	0.0	0.0	0.0	0.0	0.0	0.0	0.0	0.0	0.00140556	0.0	0.0	0.0	0.0	0.0	0.0	0.0	0.0	0.0	0.0	0.0	0.0	0.0	0.0	0.0	0.0	0.0	0.0	0.0	0.0	0.0
Riemerella anatipestifer	0.0	0.0	0.0	0.0	0.0	0.0	0.0	0.0	0.0	0.0	0.0	0.0	0.0109421	0.0	0.0	0.0	0.0	0.0	0.0	0.0091026	0.0	0.0	0.0	0.0	0.0171534	0.0	0.0	0.0	0.0	0.0	0.0	0.0	0.0	0.0	0.0	0.0	0.0	0.0	0.0	0.0	0.0	0.0	0.0	0.00142602	0.00188196	0.0	0.0	0.00113165	0.0
Rivularia sp. PCC 7116	0.0	0.0	0.0	0.0	0.0	0.0	0.0	0.0	0.0	0.0	0.0	0.0	0.0	0.0	0.0	0.0	0.0	0.0	0.0	0.0	0.0	0.0	0.0	0.0	0.0	0.0	0.0	0.0	0.0	0.0	0.0	0.0	0.0	0.0	0.0	0.0	0.0	0.0	0.0	0.0	0.0	0.0	0.0	0.0	0.0	0.0	0.0	0.0	0.0
Robiginitalea biformata	0.0	0.0	0.0	0.0	0.0	0.0	0.0	0.0	0.0	0.0	0.0	0.0	0.0	0.0	0.0	0.0	0.0	0.0	0.0	0.0	0.0	0.0	0.0	0.0	0.0	0.0	0.0	0.0	0.0	0.0	0.0	0.0	0.0	0.0	0.0	0.0	0.0	0.0	0.0	0.0	0.0	0.0	0.0	0.0	0.0	0.0	0.0	0.0	0.0
Roseburia hominis	0.0	0.0	0.0	0.0	0.0	0.0	0.0	0.0	0.0	0.0	0.0	0.0	0.0	0.0	0.0	0.0	0.0	0.0	0.0	0.00355708	0.0	0.0	0.0	0.0	0.00264026	0.0	0.0	0.0	0.0	0.0	0.0	0.0	0.0	0.0	0.0	0.0	0.0	0.0	0.0	0.0	0.0	0.0	0.0	0.0	0.0	0.0	0.0	0.0	0.0
Roseobacter denitrificans	0.0	0.0	0.0	0.0	0.0	0.0	0.0	0.0	0.0	0.0	0.0	0.0	0.0	0.0	0.0	0.0	0.0	0.0	0.0	0.0	0.0	0.0	0.0	0.0	0.0	0.0	0.0	0.0	0.0	0.0	0.0	0.0	0.0	0.0	0.0	0.0	0.0	0.0	0.0	0.0	0.0	0.0	0.0	0.0	0.0	0.0	0.0	0.0	0.0
Rothia dentocariosa	0.0	0.0	0.0	0.0	0.0	0.0	0.0	0.00532898	0.00137833	0.0	0.0	0.0	0.0	0.0	0.0	0.0	0.0	0.0	0.0	0.0	0.0	0.0	0.0	0.00113451	0.0	0.0	0.0	0.0	0.0	0.0	0.0	0.0	0.0	0.0	0.00722056	0.0	0.0	0.0	0.0	0.0	0.0	0.0	0.00103671	0.0146942	0.00193651	0.0	0.0	0.0198691	0.0
Rothia mucilaginosa	0.0	0.0	0.00221203	0.0	0.0	0.0	0.0	0.00435325	0.0019848	0.0	0.0	0.0	0.0	0.0	0.0	0.0	0.0	0.0	0.0	0.0	0.0	0.0	0.0	0.0055488	0.0	0.0017892	0.0	0.00130863	0.0	0.0	0.0	0.0011545	0.0	0.0	0.0241732	0.0	0.00430711	0.0	0.0	0.0	0.0	0.0	0.00180297	0.0149732	0.00139102	0.0	0.0	0.0108594	0.0
Rubrivivax gelatinosus	0.012007	0.0	0.0	0.00241005	0.0	0.0	0.0105434	0.0	0.0	0.0	0.0	0.00123933	0.0	0.0053564	0.0	0.0	0.00101051	0.0	0.00231284	0.0	0.0	0.0	0.0	0.0	0.0	0.0	0.00506342	0.0	0.00200293	0.0062774	0.00981605	0.0	0.0	0.00182402	0.0	0.00103503	0.0	0.0034677	0.0032536	0.00592739	0.00537338	0.0	0.0	0.0	0.0	0.00154814	0.0	0.0	0.0
Rubrobacter xylanophilus	0.0	0.0	0.0	0.0	0.0	0.0	0.0	0.0	0.00147022	0.0	0.0	0.0	0.0	0.0	0.0	0.0	0.0	0.0	0.0	0.0	0.0	0.0	0.0	0.0	0.0	0.0	0.0	0.0	0.0	0.0	0.0	0.0	0.0	0.0	0.0	0.0	0.0	0.0	0.0	0.0	0.0	0.0	0.0	0.00229403	0.00201834	0.0	0.0	0.00221977	0.0
Ruegeria pomeroyi	0.0	0.0	0.0	0.0	0.0	0.0	0.0	0.0	0.0	0.0	0.0	0.0	0.0	0.0	0.0	0.0	0.0	0.0	0.0	0.0	0.0	0.0	0.0	0.0	0.0	0.0	0.0	0.0	0.0	0.0	0.0	0.0	0.0	0.0	0.0	0.0	0.0	0.0	0.0	0.0	0.0	0.0	0.0	0.0	0.0	0.0	0.0	0.0	0.0
Ruegeria sp. TM1040	0.0	0.0	0.0	0.0	0.0	0.0	0.0	0.0	0.0	0.0	0.0	0.0	0.0	0.0	0.0	0.0	0.0	0.0	0.0	0.0	0.0	0.0	0.0	0.0	0.0	0.0	0.0	0.0	0.0	0.0	0.0	0.0	0.0	0.0	0.0	0.0	0.0	0.0	0.0	0.0	0.0	0.0	0.0	0.0	0.0	0.0	0.0	0.0	0.0
Saccharomonospora viridis	0.0	0.0	0.0	0.0	0.0	0.0	0.0	0.0	0.0	0.0	0.0	0.0	0.0	0.0	0.0	0.0	0.0	0.0	0.0	0.0	0.0	0.0	0.0	0.0	0.0	0.0	0.0	0.00245368	0.0	0.0	0.0	0.0	0.0	0.0	0.00116341	0.0	0.0	0.0	0.0	0.0	0.0	0.0	0.0	0.0	0.0	0.0	0.0	0.0	0.0
Saccharophagus degradans	0.0	0.0	0.0	0.0	0.0	0.0	0.0	0.0	0.0	0.0	0.0	0.0	0.0	0.0	0.0	0.0	0.0	0.0	0.0	0.0	0.0	0.0	0.0	0.0	0.0	0.0	0.0	0.0	0.0	0.0	0.0	0.0	0.0	0.0	0.0	0.0	0.0	0.0	0.0	0.0	0.0	0.0	0.0	0.0	0.0	0.0	0.0	0.0	0.0
Saccharopolyspora erythraea	0.0	0.0	0.0	0.0	0.0	0.0	0.0	0.0	0.0	0.0	0.0	0.0	0.0	0.0	0.0	0.0	0.0	0.0	0.0	0.0	0.0	0.0	0.0	0.0	0.0	0.0	0.0	0.00255062	0.0	0.0	0.0	0.00119115	0.0	0.0	0.00142195	0.0	0.0	0.0	0.0	0.0	0.0	0.0	0.0	0.00105402	0.00100917	0.0	0.0	0.0	0.0
Saccharothrix espanaensis	0.0	0.0	0.0	0.0	0.0	0.0	0.0	0.0	0.0	0.0	0.0	0.0	0.0	0.0	0.0	0.0	0.0	0.0	0.0	0.0	0.0	0.0	0.0	0.0	0.0	0.0	0.0	0.00253244	0.0	0.0	0.0	0.0010079	0.0	0.0	0.0	0.0	0.0	0.0	0.0	0.0	0.0	0.0	0.0	0.0	0.0	0.0	0.0	0.0	0.0
Salinispora arenicola	0.0	0.0	0.0	0.0	0.0	0.0	0.0	0.0	0.0	0.0	0.0	0.0	0.0	0.0	0.0	0.0	0.0	0.0	0.0	0.0	0.0	0.0	0.0	0.0	0.0	0.0	0.0	0.0	0.0	0.0	0.0	0.0	0.0	0.0	0.0	0.0	0.0	0.0	0.0	0.0	0.0	0.0	0.0	0.0	0.0	0.0	0.0	0.0	0.0
Salinispora tropica	0.0	0.0	0.0	0.0	0.0	0.0	0.0	0.0	0.0	0.0	0.0	0.0	0.0	0.0	0.0	0.0	0.0	0.0	0.0	0.0	0.0	0.0	0.0	0.0	0.0	0.0	0.0	0.00101176	0.0	0.0	0.0	0.0	0.0	0.0	0.0	0.0	0.0	0.0	0.0	0.0	0.0	0.0	0.0	0.0	0.0	0.0	0.0	0.0	0.0
Salmonella bongori	0.00507239	0.00222671	0.0	0.0	0.0	0.0348178	0.0	0.0	0.0	0.0	0.0	0.0	0.00116507	0.0	0.0	0.00266268	0.0	0.0	0.0	0.0	0.0	0.0	0.0	0.0	0.00299954	0.0	0.0	0.0	0.0	0.00397979	0.00389361	0.0	0.0	0.00209934	0.0	0.0	0.0	0.00528283	0.0	0.00320256	0.0142853	0.00235732	0.0	0.0	0.0	0.00138027	0.0137248	0.0	0.0
Salmonella enterica	0.0189832	0.0110835	0.00692236	0.0	0.0	0.0866423	0.00625765	0.0	0.00189291	0.0124533	0.0	0.0	0.0970734	0.0	0.0	0.028062	0.00595992	0.0	0.0	0.00543505	0.0	0.0	0.0206815	0.00266095	0.0184066	0.0247376	0.0	0.0	0.0	0.0241454	0.0401362	0.0	0.0	0.0601238	0.00812543	0.0	0.00197071	0.0593844	0.00381299	0.0266644	0.0626676	0.0265132	0.0	0.0	0.00330026	0.0174958	1.15099	0.00161042	0.00222094
Sanguibacter keddieii	0.0	0.0139857	0.0	0.0	0.0	0.0	0.0	0.0	0.0	0.0	0.0	0.0	0.0207911	0.215978	0.328328	0.0	0.00352646	0.0	0.0	0.00965494	0.0	0.00115668	0.0	0.0	0.0046873	0.0	0.0	0.0165033	0.0246992	0.0	0.0	0.0219538	0.0	0.0	0.0	0.00288102	0.012068	0.0	0.00611904	0.0	0.0	0.0	0.00141984	0.0450592	0.0	0.0	0.0	0.0	0.0141252
Segniliparus rotundus	0.0	0.0	0.0	0.0	0.0	0.0	0.0	0.0	0.0	0.0	0.0	0.0	0.0	0.0	0.0	0.0	0.0	0.0	0.0	0.0	0.0	0.0	0.0	0.0	0.0	0.0	0.0	0.0	0.0	0.0	0.0	0.0	0.0	0.0	0.0	0.0	0.0	0.0	0.0	0.0	0.0	0.0	0.0	0.0	0.0	0.0	0.0	0.0	0.0
Selenomonas sputigena	0.0	0.0	0.0	0.0	0.0	0.0	0.0	0.0	0.0	0.0	0.0	0.0	0.0	0.0	0.0	0.0	0.0	0.0	0.0	0.0	0.0	0.0	0.0	0.0	0.0	0.0	0.0	0.0	0.0	0.0	0.0	0.0	0.0	0.0	0.0	0.0	0.0	0.0	0.0	0.0	0.0	0.0	0.0	0.0	0.0	0.0	0.0	0.0	0.0
Serratia liquefaciens	0.00129242	0.0	0.0	0.0	0.0	0.00506182	0.00157756	0.0	0.0	0.00187844	0.0	0.0	0.0018497	0.0	0.0	0.00307813	0.0012786	0.0	0.0	0.0	0.0	0.0	0.00126059	0.0	0.00195513	0.00107352	0.0	0.0	0.0	0.0	0.00189069	0.0128644	0.0	0.00180681	0.00271463	0.0	0.0	0.00203186	0.0	0.020047	0.00377884	0.00784006	0.00601742	0.00113152	0.0386757	0.00162275	0.0118159	0.00193686	0.0
Serratia marcescens	0.00904691	0.00745571	0.00275853	0.0	0.0	0.0306548	0.00600787	0.0	0.0	0.0168363	0.0	0.0	0.0238419	0.0	0.0	0.00381461	0.00162918	0.00191612	0.00608988	0.00231984	0.0	0.0011016	0.00541658	0.0	0.00589882	0.00580322	0.00142851	0.0	0.00276491	0.00441059	0.0140723	0.0	0.0	0.0132844	0.00520766	0.0	0.0	0.00525574	0.00126719	0.0662099	0.0590198	0.0581648	0.0	0.00227853	0.0	0.00484958	0.0447988	0.0	0.0
Serratia plymuthica	0.0	0.0	0.0	0.0	0.0	0.0128674	0.0	0.0	0.0	0.00227267	0.0	0.0	0.00308684	0.0	0.0	0.0	0.0	0.0	0.0	0.0	0.0	0.0	0.00173331	0.0	0.0	0.00110463	0.0	0.0	0.0	0.0	0.00209789	0.0	0.0	0.0017896	0.0	0.0	0.0	0.00111075	0.00179233	0.00987309	0.0039099	0.00741627	0.0	0.0	0.0	0.00387967	0.00447021	0.0	0.0
Serratia proteamaculans	0.0	0.0	0.00418985	0.0	0.0	0.00669391	0.00231375	0.0	0.0	0.00211034	0.0	0.0	0.00307483	0.0	0.0	0.00109528	0.0	0.0	0.0	0.0	0.0	0.0	0.00228481	0.0	0.00706855	0.00108908	0.0	0.0	0.00228595	0.0	0.00155399	0.0	0.0	0.00471491	0.0	0.0	0.0	0.00308842	0.00157543	0.015075	0.00578839	0.00741627	0.0	0.0	0.0	0.00229423	0.00968948	0.0	0.0
Shewanella amazonensis	0.0	0.0	0.0	0.0	0.0	0.0	0.0	0.0	0.0	0.0	0.0	0.0	0.0	0.0	0.0	0.0	0.0	0.0	0.0	0.0	0.0	0.0	0.0	0.0	0.0	0.0	0.0	0.0	0.0	0.0	0.0	0.0	0.0	0.0	0.0	0.0	0.0	0.0	0.0	0.0	0.0	0.0	0.0	0.0	0.0	0.0	0.0	0.0	0.0
Shewanella baltica	0.00986683	0.0	0.0	0.0	0.0	0.0	0.0	0.0	0.0	0.0	0.0	0.0	0.0	0.0	0.0	0.0	0.0	0.0	0.0	0.0	0.0	0.0	0.0	0.0	0.0	0.0	0.0	0.0	0.0	0.0	0.0	0.0	0.0	0.0	0.0	0.0	0.0	0.0	0.0	0.0	0.0	0.0	0.0	0.0	0.0	0.0	0.0	0.0	0.0
Shewanella denitrificans	0.0	0.0	0.0	0.0	0.0	0.0	0.0	0.0	0.0	0.0	0.0	0.0	0.0	0.0	0.0	0.0	0.0	0.0	0.0	0.0	0.0	0.0	0.0	0.0	0.0	0.0	0.0	0.0	0.0	0.0	0.0	0.0	0.0	0.0	0.0	0.0	0.0	0.0	0.0	0.0	0.0	0.0	0.0	0.0	0.0	0.0	0.0	0.0	0.0
Shewanella frigidimarina	0.0	0.0	0.0	0.0	0.0	0.0	0.0	0.0	0.0	0.0	0.0	0.0	0.0	0.0	0.0	0.0	0.0	0.0	0.0	0.0	0.0	0.0	0.0	0.0	0.0	0.0	0.0	0.0	0.0	0.0	0.0	0.0	0.0	0.0	0.0	0.0	0.0	0.0	0.0	0.0	0.0	0.0	0.0	0.0	0.0	0.0	0.0	0.0	0.0
Shewanella halifaxensis	0.0	0.0	0.0	0.0	0.0	0.0	0.0	0.0	0.0	0.0	0.0	0.0	0.0	0.0	0.0	0.0	0.0	0.0	0.0	0.0	0.0	0.0	0.0	0.0	0.0	0.0	0.0	0.0	0.0	0.0	0.0	0.0	0.0	0.0	0.0	0.0	0.0	0.0	0.0	0.0	0.0	0.0	0.0	0.0	0.0	0.0	0.0	0.0	0.0
Shewanella oneidensis	0.0	0.0	0.0	0.0	0.0	0.0	0.0	0.0	0.0	0.0	0.0	0.0	0.0	0.0	0.0	0.0	0.0	0.0	0.0	0.0	0.0	0.0	0.0	0.0	0.0	0.0	0.0	0.0	0.0	0.0	0.0	0.0	0.0	0.0	0.0	0.0	0.0	0.0	0.0	0.0	0.0	0.0	0.0	0.0	0.0	0.0	0.0	0.0	0.0
Shewanella putrefaciens	0.0	0.0	0.0	0.0	0.0	0.0	0.0	0.0	0.0	0.0	0.0	0.0	0.0	0.0	0.0	0.0	0.0	0.0	0.0	0.0	0.0	0.0	0.0	0.0	0.0	0.0	0.0	0.0	0.0	0.0	0.0	0.0	0.0	0.0	0.0	0.0	0.0	0.0	0.0	0.0	0.0	0.0	0.0	0.0	0.0	0.0	0.0	0.0	0.0
Shewanella sediminis	0.0	0.0	0.0	0.0	0.0	0.0	0.0	0.0	0.0	0.0	0.0	0.0	0.0	0.0	0.0	0.0	0.0	0.0	0.0	0.0	0.0	0.0	0.0	0.0	0.0	0.0	0.0	0.0	0.0	0.0	0.0	0.0	0.0	0.0	0.0	0.0	0.0	0.0	0.0	0.0	0.0	0.0	0.0	0.0	0.0	0.0	0.0	0.0	0.0
Shewanella sp. ANA-3	0.0	0.0	0.0	0.0	0.0	0.0	0.0	0.0	0.0	0.0	0.0	0.0	0.0	0.0	0.0	0.00209615	0.0	0.0	0.0	0.0	0.0	0.0	0.00618475	0.0	0.0	0.0	0.060068	0.0	0.0	0.00127189	0.0	0.0	0.0	0.0	0.0	0.0	0.0	0.00100238	0.0	0.0	0.0	0.0	0.0273826	0.0	0.0	0.0	0.0	0.0	0.0
Shewanella sp. MR-7	0.0	0.0	0.0	0.0	0.0	0.0	0.0	0.0	0.0	0.0	0.0	0.0	0.0	0.0	0.0	0.0	0.0	0.0	0.00404598	0.0	0.0	0.0	0.0	0.0	0.0	0.0	0.0	0.0	0.0	0.0	0.0	0.0	0.0	0.0	0.0	0.0	0.0	0.0	0.0	0.0	0.0	0.0	0.0	0.0	0.0	0.0	0.0	0.0	0.0
Shewanella sp. W3-18-1	0.0	0.0	0.0	0.0	0.0	0.0	0.0	0.0	0.0	0.0	0.0	0.0	0.0	0.0	0.0	0.0	0.0	0.0	0.0	0.0	0.0	0.0	0.0	0.0	0.0	0.0	0.0	0.0	0.0	0.0	0.0	0.0	0.0	0.0	0.0	0.0	0.0	0.0	0.0	0.0	0.0	0.0	0.0	0.0	0.0	0.0	0.0	0.0	0.0
Shewanella violacea	0.0	0.0	0.0	0.0	0.0	0.0	0.0	0.0	0.0	0.0	0.0	0.0	0.0	0.0	0.0	0.0	0.0	0.0	0.0	0.0	0.0	0.0	0.0	0.0	0.0	0.0	0.00151337	0.0	0.0	0.0	0.0	0.0	0.0	0.0	0.0	0.0	0.0	0.0	0.0	0.0	0.0	0.00251624	0.0	0.0	0.0	0.00233153	0.0	0.0	0.0
Shewanella woodyi	0.0	0.0	0.0	0.0	0.0	0.0	0.0	0.0	0.0	0.0	0.0	0.0	0.0	0.0	0.0	0.0	0.0	0.0	0.0	0.0	0.0	0.0	0.0	0.0	0.0	0.0	0.0	0.0	0.0	0.0	0.0	0.0	0.0	0.0	0.0	0.0	0.0	0.0	0.0	0.0	0.0	0.0	0.00202834	0.0	0.0	0.0	0.0	0.0	0.0
Shigella boydii	0.0	0.0	0.0	0.0	0.0	0.0	0.0	0.0	0.0	0.0	0.0	0.0	0.0	0.0	0.0	0.0	0.0	0.0	0.0	0.0	0.0	0.0	0.0	0.0	0.0	0.0	0.0	0.0	0.0	0.0	0.0	0.0	0.0	0.0	0.0	0.0	0.0	0.0	0.0	0.0	0.0	0.0	0.0	0.0	0.0	0.0	0.0	0.0	0.0
Shigella dysenteriae	0.0	0.0	0.0	0.0	0.0	0.0	0.0	0.0	0.0	0.0	0.0	0.0	0.0	0.0	0.0	0.0	0.0	0.0	0.0	0.0	0.0	0.0	0.0	0.0	0.0	0.0	0.0	0.0	0.0	0.0	0.0	0.0	0.0	0.0	0.0	0.0	0.0	0.0	0.0	0.0	0.00146348	0.0	0.0	0.0	0.0	0.0	0.0	0.0	0.0
Shigella flexneri	0.0	0.00147613	0.0	0.0	0.0	0.0	0.0	0.0	0.0	0.0	0.0	0.0	0.0	0.0	0.0	0.0	0.0	0.0	0.0	0.0	0.0	0.0	0.0	0.0	0.0	0.0	0.0	0.0	0.0	0.0	0.0	0.0	0.0	0.0	0.0	0.0	0.0	0.0	0.0	0.0	0.0	0.0	0.0	0.0	0.0	0.0	0.00115984	0.0	0.0
Shigella sonnei	0.0	0.0	0.0	0.0	0.0	0.0	0.0	0.0	0.0	0.0	0.0	0.0	0.0	0.0	0.0	0.00152962	0.0	0.0	0.0	0.0	0.0	0.0	0.0	0.0	0.0	0.0	0.0	0.0	0.0	0.0	0.0	0.0	0.0	0.0	0.0	0.0	0.0	0.0	0.0	0.0	0.0	0.0	0.0	0.0	0.0	0.0	0.0	0.0	0.0
Shimwellia blattae	0.0119375	0.00192648	0.00619369	0.0	0.0	0.0296613	0.0	0.0	0.00102915	0.00146101	0.0	0.00102928	0.00224607	0.0	0.0	0.00426783	0.0	0.0	0.0	0.0	0.0	0.0	0.0011621	0.0	0.00563145	0.0	0.0	0.0	0.0	0.0	0.00399721	0.0	0.0	0.00748536	0.0	0.0	0.0	0.00270914	0.0	0.00511348	0.050501	0.00807844	0.0	0.0	0.0	0.00132431	0.0339736	0.0	0.0
Sideroxydans lithotrophicus	0.0	0.0	0.0	0.0	0.0	0.0	0.00247151	0.0	0.0	0.0	0.0	0.0	0.0	0.0	0.0	0.0	0.0	0.0	0.0	0.0	0.0	0.0	0.0	0.0	0.0	0.0	0.0	0.0	0.0	0.00174372	0.00195112	0.0	0.0	0.0	0.0	0.0	0.0	0.0	0.0	0.0	0.00170375	0.0	0.0	0.0	0.0	0.0	0.0	0.0	0.0
Simiduia agarivorans	0.0	0.0	0.0	0.0	0.0	0.0	0.0	0.0	0.0	0.0	0.0	0.0	0.0	0.0	0.0	0.0	0.0	0.0	0.0	0.0	0.0	0.0	0.0	0.0	0.0	0.0	0.0	0.0	0.0	0.0	0.0	0.0	0.0	0.0	0.0	0.0	0.0	0.0	0.0	0.0	0.0	0.0	0.0	0.0	0.0	0.0	0.0	0.0	0.0
Singulisphaera acidiphila	0.0	0.0	0.0	0.0	0.0	0.0	0.0	0.0	0.0	0.0	0.0	0.0	0.0	0.0	0.0	0.0	0.0	0.0	0.0	0.0	0.0	0.0	0.0	0.0	0.0	0.0	0.0	0.0	0.0	0.0	0.0	0.0	0.0	0.0	0.0	0.0	0.0	0.0	0.0	0.0	0.0	0.0	0.0	0.0	0.0	0.0	0.0	0.0	0.0
Sinorhizobium fredii	0.0	0.0	0.0	0.0	0.0	0.0	0.00119632	0.0	0.0	0.0	0.0	0.00489431	0.00957281	0.00138161	0.00182573	0.0	0.0127447	0.0	0.0	0.0	0.0	0.0	0.0	0.0	0.0	0.0	0.0	0.0	0.00501821	0.0101136	0.0	0.0	0.00342402	0.0	0.0	0.0	0.0	0.0	0.00196357	0.0	0.0	0.0	0.0	0.0	0.0	0.00100722	0.0	0.0	0.0
Sinorhizobium medicae	0.0	0.0	0.0	0.0	0.0	0.0	0.0	0.0	0.0	0.0	0.0	0.0	0.0	0.0	0.0	0.0	0.0019179	0.0	0.0	0.0	0.0	0.0	0.0	0.0	0.0	0.0	0.0	0.0	0.0	0.00201041	0.0	0.0	0.0	0.0	0.0	0.0	0.0	0.0	0.0	0.0	0.0	0.0	0.0	0.0	0.0	0.0	0.0	0.0	0.0
Sinorhizobium meliloti	0.0	0.0	0.0	0.0	0.0	0.0	0.00248465	0.0	0.0	0.0	0.0	0.00144939	0.00308684	0.0	0.0	0.0	0.00581556	0.00273225	0.0	0.0	0.0	0.0	0.0	0.0	0.0	0.0	0.0	0.0	0.00111032	0.00508757	0.0	0.0	0.0	0.0	0.0	0.0	0.0	0.0	0.0	0.0	0.0	0.0	0.0	0.0	0.0	0.0	0.0	0.0	0.0
Sodalis glossinidius	0.00102837	0.0	0.0	0.0	0.0	0.00272014	0.0	0.0	0.0	0.0	0.0	0.0	0.00130921	0.0	0.0	0.0	0.0	0.0	0.00210965	0.0	0.0	0.0	0.0	0.0	0.0	0.0	0.0	0.0	0.0	0.0	0.0	0.0	0.0	0.0	0.0	0.0	0.0	0.00113784	0.0	0.00656437	0.00327645	0.00431733	0.0	0.0	0.0	0.0	0.00398695	0.0	0.0
Solibacillus silvestris	0.0	0.0	0.0	0.0	0.100391	0.0017267	0.00552146	0.0	0.0	0.0	0.0	0.0	0.0	0.0193638	0.0	0.0	0.0206226	0.0	0.0	0.00382221	0.0	0.0	0.00171361	0.0	0.00203033	0.0	0.0	0.0	0.0	0.0	0.00113959	0.0	0.0	0.0	0.0	0.0	0.0	0.0	0.00941831	0.0	0.0	0.456445	0.0	0.0	0.0	0.0	0.0	0.0	0.0
Solitalea canadensis	0.0	0.0	0.0	0.0	0.0	0.0	0.0	0.0	0.0	0.0	0.0	0.0	0.0	0.0	0.00592349	0.0	0.0	0.0	0.0	0.0	0.00520574	0.0	0.0	0.0	0.0	0.0	0.0	0.0	0.0	0.0	0.0	0.0	0.0	0.0	0.0	0.0	0.0	0.0	0.0	0.0	0.0	0.0	0.0	0.0	0.0	0.0	0.0	0.0	0.0
Sorangium cellulosum	0.00215403	0.0	0.0	0.0	0.0	0.0	0.00193251	0.0	0.0	0.0	0.0	0.0	0.0	0.0	0.0	0.0	0.0	0.0	0.0	0.0	0.0	0.0	0.0	0.0	0.0	0.0	0.0	0.0	0.0	0.00131292	0.00191659	0.0	0.0	0.00454284	0.00121881	0.0	0.0	0.00102947	0.0	0.0	0.00124505	0.00648924	0.0	0.0138572	0.0	0.0	0.0	0.0	0.0
Sphaerobacter thermophilus	0.0	0.0	0.0	0.0	0.0	0.0	0.0	0.0	0.0	0.0	0.0	0.0	0.0	0.0	0.0	0.0	0.0	0.0	0.0	0.0	0.0	0.0	0.0	0.0	0.0	0.0	0.0	0.0	0.0	0.0	0.0	0.0	0.0	0.0	0.00110801	0.0	0.0	0.0	0.0	0.0	0.0	0.0	0.0	0.0	0.0	0.0	0.0	0.0	0.0
Sphingobacterium sp. 21	0.0	0.0	0.0	0.0	0.0	0.0	0.00366782	0.0	0.0	0.0	0.0	0.0	0.0	0.0	0.00135239	0.0	0.0	0.0	0.0	0.0	0.0	0.0	0.0	0.0	0.00132013	0.0	0.0	0.0	0.0	0.0	0.0	0.0	0.0	0.0	0.0	0.0	0.0	0.0	0.0	0.0	0.0	0.0	0.0	0.0	0.0	0.0	0.0	0.0	0.0
Sphingobium chlorophenolicum	0.00141749	0.0	0.0	0.0	0.0	0.0	0.00236634	0.0	0.0	0.0	0.0	0.0	0.0	0.0	0.0	0.0	0.0	0.0	0.0	0.0	0.0	0.0	0.0	0.0	0.0	0.0	0.0	0.0	0.0	0.00131292	0.00124319	0.0	0.0	0.0	0.0	0.0	0.0	0.0	0.0	0.0	0.0	0.0	0.0	0.0	0.0	0.0349543	0.00215053	0.0	0.0
Sphingobium japonicum	0.00211234	0.0	0.0	0.0	0.0	0.0	0.00114373	0.0	0.0	0.0	0.0	0.00180648	0.0	0.0	0.0	0.0	0.0	0.0	0.0	0.0	0.0	0.0	0.0	0.0	0.0	0.0	0.0	0.0	0.0	0.0	0.0	0.0	0.0	0.0	0.0	0.0	0.0	0.0	0.0	0.0	0.0	0.0	0.0	0.0	0.0	0.0369314	0.0019089	0.0	0.0
Sphingobium sp. SYK-6	0.00220961	0.0	0.0	0.0	0.0	0.0	0.0	0.0	0.0	0.0	0.0	0.0	0.0	0.0	0.0	0.0	0.0	0.0	0.0	0.0	0.0	0.0	0.0	0.0	0.0	0.0	0.0	0.0	0.0	0.0	0.0	0.0	0.0	0.0	0.0	0.0	0.0	0.0	0.0	0.0	0.0	0.0	0.0	0.0	0.0	0.00384236	0.00161894	0.0	0.0
Sphingomonas sp. MM-1	0.00372438	0.0	0.0	0.0	0.0	0.0	0.00126205	0.0	0.0	0.0	0.0	0.0	0.0	0.0	0.00225174	0.0	0.0	0.0	0.0	0.0	0.00139666	0.0	0.0	0.0	0.0	0.0	0.0	0.0	0.0	0.0	0.0	0.0	0.00122871	0.0	0.00155122	0.0	0.0	0.0	0.0	0.0	0.0	0.0	0.0	0.00153452	0.0	0.00649098	0.0341427	0.00184981	0.0
Sphingomonas wittichii	0.0119236	0.0	0.0	0.0	0.0	0.0	0.00106485	0.0	0.0	0.0	0.0	0.0	0.0	0.0	0.0	0.0	0.0	0.0	0.0	0.0	0.0	0.0	0.0	0.0	0.0	0.0	0.0	0.0	0.0	0.0	0.0	0.0	0.0	0.0	0.00171742	0.0	0.0	0.0	0.0	0.0	0.0	0.0	0.0	0.00161202	0.0	0.00589411	0.00219886	0.00154513	0.0
Sphingopyxis alaskensis	0.00247366	0.0	0.0	0.0	0.0	0.0	0.0	0.0	0.0	0.0	0.0	0.0136747	0.0	0.0	0.00109544	0.0	0.0	0.0	0.0	0.0	0.0218387	0.0	0.0	0.0	0.0	0.0	0.0	0.0	0.0	0.0	0.0	0.0	0.0	0.0	0.0	0.0	0.00105646	0.0	0.0	0.0	0.0	0.0	0.0	0.0	0.0	0.00294705	0.00113568	0.00332965	0.0
Spiribacter salinus	0.0	0.0	0.0	0.0	0.0	0.0	0.0	0.0	0.0	0.0	0.0	0.0	0.0	0.0	0.0	0.0	0.0	0.0	0.0	0.0	0.0	0.0	0.0	0.0	0.0	0.0	0.0	0.0	0.0	0.0	0.0	0.0	0.0	0.0	0.0	0.0	0.0	0.0	0.0	0.0	0.0	0.0	0.0	0.0	0.0	0.0	0.0	0.0	0.0
Spiribacter sp. UAH-SP71	0.0	0.0	0.0	0.0	0.0	0.0	0.0	0.0	0.0	0.0	0.0	0.0	0.0	0.0	0.0	0.0	0.0	0.0	0.0	0.0	0.0	0.0	0.0	0.0	0.0	0.0	0.0	0.0	0.0	0.0	0.0	0.0	0.0	0.0	0.0	0.0	0.0	0.0	0.0	0.0	0.0	0.0	0.0	0.0	0.0	0.0	0.0	0.0	0.0
Spiroplasma diminutum	0.0	0.0	0.0	0.0	0.0	0.0	0.0	0.0	0.0	0.0	0.0	0.0	0.0	0.0	0.0	0.0	0.0	0.0	0.0	0.0	0.0	0.0	0.0	0.0	0.0	0.0	0.0	0.0	0.0	0.0	0.0	0.0	0.0	0.0	0.0	0.0	0.0	0.0	0.0	0.0	0.0	0.0	0.0	0.0	0.0	0.0	0.0	0.0	0.0
Stackebrandtia nassauensis	0.0	0.0	0.0	0.0	0.0	0.0	0.0	0.0	0.0	0.0	0.0	0.0	0.0	0.0	0.0	0.0	0.0	0.0	0.0	0.0	0.0	0.0	0.0	0.0	0.0	0.0	0.0	0.00331398	0.0	0.0	0.0	0.0	0.0	0.0	0.0	0.00369198	0.0	0.0	0.0	0.0	0.0	0.0	0.0	0.0	0.0	0.0	0.0	0.0	0.0
Stanieria cyanosphaera	0.0	0.0	0.0	0.0	0.0	0.0	0.0	0.0	0.0	0.0	0.0	0.0	0.0	0.0	0.0	0.0	0.0	0.0	0.0	0.0	0.0	0.0	0.0	0.0	0.0	0.0	0.0	0.0	0.0	0.0	0.0	0.0	0.0	0.0	0.0	0.0	0.0	0.0	0.0	0.0	0.0	0.0	0.0	0.0	0.0	0.0	0.0	0.0	0.0
Staphylococcus argenteus	0.0	0.0	0.0	0.0	0.0	0.0	0.0	0.0	0.228931	0.0	0.0	0.0	0.0	0.0	0.0	0.0	0.0	0.0	0.0	0.0	0.0	0.0	0.0	0.0	0.0	0.0	0.0	0.0	0.0	0.0	0.0	0.0	0.0	0.0	0.0	0.0	0.0	0.0	0.0	0.0	0.0	0.0	0.0	0.00117802	0.0	0.0	0.0	0.0	0.0
Staphylococcus aureus	0.0	0.00187644	0.00148336	0.0	0.0	0.0	0.0	0.0	2.20338	0.0	0.0	0.0	0.0	0.0	0.0	0.0	0.0	0.0	0.0	0.0	0.0	0.0	0.00104392	0.00453805	0.0	0.0126644	0.0	0.0	0.0	0.0	0.0	0.0	0.0	0.0	0.00917805	0.0	0.00138153	0.0	0.0	0.0	0.00133242	0.0	0.0	0.03517	0.0	0.0	0.0	0.00883554	0.0
Staphylococcus carnosus	0.0	0.0	0.0	0.0	0.0	0.0	0.0	0.0	0.0703316	0.0	0.0	0.0	0.0	0.0	0.0	0.0	0.0	0.0	0.0	0.0	0.0	0.0	0.0	0.0	0.0	0.0	0.0	0.0	0.0	0.0	0.0	0.0	0.0	0.0	0.0	0.0	0.0	0.0	0.0	0.0	0.0	0.0	0.0	0.00246454	0.0	0.0	0.0	0.0	0.0
Staphylococcus epidermidis	0.0	0.00432831	0.00931656	0.0	0.0023475	0.00390281	0.0	0.0149362	0.747606	0.0	0.00113259	0.0	0.0	0.0	0.0	0.0	0.0	0.0	0.0	0.0	0.0	0.00119799	0.00384085	0.047402	0.0	0.119005	0.0	0.0	0.0	0.0	0.0	0.0198464	0.0	0.00285648	0.163635	0.0	0.0110725	0.0	0.0	0.0	0.0	0.00275462	0.0	0.1661	0.00962802	0.0	0.0	0.0572134	0.00272436
Staphylococcus haemolyticus	0.0	0.0	0.00218601	0.0	0.00142891	0.0	0.0	0.00190642	1.77025	0.0	0.0	0.0	0.0	0.00163668	0.0	0.0	0.0	0.0	0.0	0.0	0.0	0.0	0.0	0.00360981	0.0	0.0663092	0.0	0.0	0.0	0.0	0.0	0.0	0.0	0.0	0.0131669	0.0	0.0	0.0	0.0	0.0	0.0	0.0	0.0	0.0864293	0.0	0.0	0.0	0.00483126	0.0
Staphylococcus lugdunensis	0.0	0.0	0.0	0.0	0.0	0.0	0.0	0.0	0.154538	0.0	0.0	0.0	0.0	0.0	0.0	0.0	0.0	0.0	0.0	0.0	0.0	0.0	0.0	0.0	0.0	0.0	0.0	0.0	0.0	0.0	0.0	0.0	0.0	0.0	0.0	0.0	0.0	0.0	0.0	0.0	0.0	0.0	0.0	0.00368906	0.0	0.0	0.0	0.0	0.0
Staphylococcus pasteuri	0.0	0.0	0.0	0.0	0.0	0.0	0.0	0.0	0.0634583	0.0	0.0	0.0	0.0	0.0	0.0	0.0	0.0	0.0	0.0	0.0	0.0	0.0	0.0	0.0	0.0	0.0	0.0	0.0	0.0	0.0	0.0	0.0	0.0	0.0	0.0024561	0.0	0.0	0.0	0.0	0.0	0.0	0.0	0.0	0.00230953	0.0	0.0	0.0	0.0	0.0
Staphylococcus pseudintermedius	0.0	0.0	0.0	0.0	0.0	0.0	0.0	0.0	0.0407618	0.0	0.0	0.0	0.0	0.0	0.0	0.0	0.0	0.0	0.0	0.00159075	0.0	0.0	0.0	0.0	0.0	0.0	0.0	0.0	0.0	0.0	0.0	0.0	0.0	0.0	0.0	0.0	0.0	0.0	0.0	0.0	0.0	0.0	0.0	0.0	0.0	0.0	0.0	0.0	0.0
Staphylococcus saprophyticus	0.0	0.0	0.0	0.0	0.0	0.0	0.0	0.0	0.141233	0.0	0.0	0.0	0.0	0.00695056	0.0	0.0	0.0	0.0	0.0	0.0	0.0	0.0	0.0	0.0	0.0	0.00129133	0.0	0.0	0.0	0.0	0.0	0.0	0.0	0.0	0.00145888	0.0	0.0	0.0	0.0	0.0	0.0	0.0	0.0122827	0.00540958	0.0	0.0	0.0	0.0012187	0.0
Staphylococcus warneri	0.0	0.0	0.0	0.0	0.0	0.0	0.0	0.00130598	0.969076	0.0	0.0	0.0	0.0	0.0	0.0	0.0	0.0	0.0	0.0	0.0	0.0	0.0	0.0	0.00111389	0.0	0.00177364	0.0	0.0	0.0	0.0	0.0	0.0	0.0	0.0	0.0160477	0.0	0.0	0.0	0.0	0.0	0.0	0.0	0.0	0.0101372	0.0	0.0	0.0	0.00217624	0.0
Starkeya novella	0.0	0.0	0.0	0.0	0.0	0.0	0.0	0.0	0.0	0.0	0.0	0.00119732	0.0	0.0	0.00110896	0.0	0.0	0.0	0.0	0.0	0.0	0.0	0.0	0.0	0.0	0.0	0.0	0.0	0.00116475	0.0	0.00109643	0.0	0.0	0.0	0.0	0.0	0.0	0.0	0.0	0.0	0.0	0.0	0.0	0.0	0.0	0.0	0.0	0.0	0.0
Stenotrophomonas maltophilia	0.0297395	3.2654	0.0803878	12.5384	0.00502161	0.00262553	0.173584	0.00184638	0.317236	0.110294	0.0106787	0.0833503	0.30466	0.00992634	0.0107312	20.3502	0.726079	46.9407	0.198647	0.272437	0.00891324	0.00454411	0.2065	0.130345	0.00496303	0.0331079	0.0143275	0.0652497	8.34821	0.0409672	0.0233962	0.0118382	1.97091	0.00874152	0.0180422	0.0284475	5.7015	0.779474	12.7218	0.00741366	0.0631918	0.014965	0.0190214	0.0366581	0.0108008	0.035775	0.0438322	0.11595	0.0923912
Stigmatella aurantiaca	0.00172322	0.0	0.0	0.0	0.0	0.0	0.0	0.0	0.0	0.0	0.0	0.0	0.0	0.0	0.0	0.0	0.0	0.0	0.0	0.0	0.0	0.0	0.0	0.0	0.0	0.0	0.0	0.0	0.0	0.0	0.0	0.0	0.0	0.0	0.0	0.0	0.0	0.0	0.0	0.0	0.0	0.0	0.0	0.0	0.0	0.0	0.0	0.0	0.0
Streptococcus agalactiae	0.0	0.0	0.0	0.0	0.0	0.0	0.0	0.0	0.00724083	0.0	0.0	0.0	0.0	0.0	0.0	0.0	0.0	0.0	0.0	0.0	0.0	0.0	0.0	0.0	0.0	0.0	0.0	0.0	0.0	0.0	0.0	0.0	0.0	0.0	0.0	0.0	0.0	0.0	0.0	0.0	0.0	0.0	0.0	0.0	0.0	0.0	0.0	0.0	0.0
Streptococcus anginosus	0.0	0.0	0.0	0.0	0.0	0.0	0.0	0.0	0.0	0.0	0.0	0.0	0.0	0.0	0.0	0.0	0.0	0.0	0.0	0.0	0.0	0.0	0.0	0.0	0.0	0.0	0.0	0.0	0.0	0.0	0.0	0.0	0.0	0.0	0.0	0.0	0.0	0.0	0.0	0.0	0.0	0.0	0.0	0.0	0.0	0.0	0.0	0.0	0.0
Streptococcus constellatus	0.0	0.0	0.0	0.0	0.0	0.0	0.0	0.0	0.0	0.0	0.0	0.0	0.0	0.0	0.0	0.0	0.0	0.0	0.0	0.0	0.0	0.0	0.0	0.0	0.0	0.0	0.0	0.0	0.0	0.0	0.0	0.0	0.0	0.0	0.0	0.0	0.0	0.0	0.0	0.0	0.0	0.0	0.0	0.0	0.0	0.0	0.0	0.0	0.0
Streptococcus dysgalactiae	0.0	0.0	0.0	0.0	0.0	0.0	0.0	0.0	0.0	0.0	0.0	0.0	0.0	0.0	0.0	0.0	0.0	0.0	0.0	0.0	0.0	0.0	0.0	0.0	0.0	0.0	0.0	0.0	0.0	0.0	0.0	0.0	0.0	0.0	0.0	0.0	0.0	0.0	0.0	0.0	0.0	0.0	0.0	0.0	0.0	0.0	0.0	0.0	0.0
Streptococcus equi	0.0	0.0	0.0	0.0	0.0	0.0	0.0	0.0	0.0	0.0	0.0	0.0	0.0	0.0	0.0	0.0	0.0	0.0	0.0	0.0	0.0	0.0	0.0	0.0	0.0	0.0	0.0	0.0	0.0	0.0	0.0	0.0	0.0	0.0	0.0	0.0	0.0	0.0	0.0	0.0	0.0	0.0	0.0	0.0	0.0	0.0	0.0	0.0	0.0
Streptococcus gallolyticus	0.0	0.0	0.0	0.0	0.0	0.0	0.0	0.0	0.0	0.0	0.0	0.0	0.0	0.0	0.0	0.0	0.0	0.0	0.0	0.0	0.0	0.0	0.0	0.0	0.0	0.0	0.0	0.0	0.0	0.0	0.0	0.0	0.0	0.0	0.0	0.0	0.0	0.0	0.0	0.0	0.0	0.0	0.0	0.0	0.0	0.0	0.0	0.0	0.0
Streptococcus gordonii	0.0	0.0	0.0	0.0	0.00114313	0.0	0.0	0.00129096	0.00202155	0.0	0.0	0.0	0.0	0.0	0.0	0.0	0.0	0.0	0.0	0.0	0.0	0.0	0.0	0.0	0.0	0.0	0.0	0.0	0.0	0.0	0.0	0.0	0.0	0.0	0.00265923	0.0	0.0	0.0	0.0	0.0	0.0	0.0	0.0	0.0113307	0.00160922	0.0	0.0	0.00794328	0.0
Streptococcus infantarius	0.0	0.0	0.0	0.0	0.0	0.0	0.0	0.0	0.0	0.0	0.0	0.0	0.0	0.0	0.0	0.0	0.0	0.0	0.0	0.0	0.0	0.0	0.0	0.0	0.0	0.0	0.0	0.0	0.0	0.0	0.0	0.0	0.0	0.0	0.0	0.0	0.0	0.0	0.0	0.0	0.0	0.0	0.0	0.0	0.0	0.0	0.0	0.0	0.0
Streptococcus intermedius	0.0	0.0	0.0	0.0	0.0	0.0	0.0	0.0	0.0	0.0	0.0	0.0	0.0	0.0	0.0	0.0	0.0	0.0	0.0	0.0	0.0	0.0	0.0	0.0	0.0	0.0	0.0	0.0	0.0	0.0	0.0	0.0	0.0	0.0	0.0	0.0	0.0	0.0	0.0	0.0	0.0	0.0	0.0	0.00145702	0.0	0.0	0.0	0.00132751	0.0
Streptococcus lutetiensis	0.0	0.0	0.0	0.0	0.0	0.0	0.0	0.0	0.0	0.0	0.0	0.0	0.0	0.0	0.0	0.0	0.0	0.0	0.0	0.0	0.0	0.0	0.0	0.0	0.0	0.0	0.0	0.0	0.0	0.0	0.0	0.0	0.0	0.0	0.0	0.0	0.0	0.0	0.0	0.0	0.0	0.0	0.0	0.0	0.0	0.0	0.0	0.0	0.0
Streptococcus macedonicus	0.0	0.0	0.0	0.0	0.0	0.0	0.0	0.0	0.0	0.0	0.0	0.0	0.0	0.0	0.0	0.0	0.0	0.0	0.0	0.00190006	0.0	0.0	0.0	0.0	0.0	0.0	0.0	0.0	0.0	0.0	0.0	0.0	0.0	0.0	0.0	0.00694647	0.0	0.0	0.0	0.0	0.0	0.0	0.0	0.0	0.0	0.0	0.0	0.0	0.0
Streptococcus mitis	0.0	0.0	0.0	0.0	0.0	0.0	0.0	0.0	0.0019848	0.0	0.0	0.0	0.0	0.0	0.0	0.0	0.0	0.0	0.0	0.0	0.0	0.0	0.0	0.00264032	0.0	0.0	0.0	0.0	0.0	0.0	0.0	0.0	0.0	0.0	0.00505993	0.0	0.0	0.0	0.0	0.0	0.0	0.0	0.0	0.0067271	0.00141829	0.0	0.0	0.00615876	0.0
Streptococcus mutans	0.0	0.0	0.0	0.0	0.0	0.0	0.0	0.0	0.0	0.0	0.0	0.0	0.0	0.0	0.0	0.0	0.0	0.0	0.0	0.0	0.0	0.0	0.0	0.0	0.0	0.0	0.0	0.0	0.0	0.0	0.0	0.0	0.0	0.0	0.0	0.0	0.0	0.0	0.0	0.0	0.0	0.0	0.0	0.00852513	0.0	0.0	0.0	0.00282911	0.0
Streptococcus oligofermentans	0.0	0.0	0.0	0.0	0.0	0.0	0.0	0.0	0.0	0.0	0.0	0.0	0.0	0.0	0.0	0.0	0.0	0.0	0.0	0.0	0.0	0.0	0.0	0.0	0.0	0.0	0.0	0.0	0.0	0.0	0.0	0.0	0.0	0.0	0.0	0.0	0.0	0.0	0.0	0.0	0.0	0.0	0.0	0.00251104	0.0	0.0	0.0	0.00267678	0.0
Streptococcus oralis	0.0	0.0	0.0	0.0	0.0	0.0	0.0	0.00111083	0.00170913	0.0	0.0	0.0	0.0	0.0	0.0	0.0	0.0	0.0	0.0	0.0	0.0	0.0	0.0	0.00371295	0.0	0.00164917	0.0	0.0	0.0	0.0	0.0	0.0	0.0	0.0	0.00659268	0.0	0.0	0.0	0.0	0.0	0.0	0.0	0.0	0.0109432	0.00229109	0.0	0.0	0.0174099	0.0
Streptococcus parasanguinis	0.0	0.0	0.00135324	0.0	0.0	0.0	0.0	0.00165123	0.00170913	0.0	0.0	0.0	0.0	0.0	0.0	0.0	0.0	0.0	0.0	0.0	0.0	0.0	0.0	0.00297036	0.0	0.0010424	0.0	0.0	0.0	0.0	0.0	0.0	0.0	0.0	0.0157523	0.0	0.00339286	0.0	0.0	0.0	0.0	0.0	0.0	0.00999765	0.0	0.0	0.0	0.0112076	0.0
Streptococcus parauberis	0.0	0.0	0.0	0.0	0.0	0.0	0.0	0.0	0.0	0.0	0.0	0.0	0.0	0.0	0.0	0.0	0.0	0.0	0.0	0.0	0.0	0.0	0.0	0.0	0.0	0.0	0.0	0.0	0.0	0.0	0.0	0.0	0.0	0.0	0.0	0.0	0.0	0.0	0.0	0.0	0.0	0.0	0.0	0.0	0.0	0.0	0.0	0.0	0.0
Streptococcus pasteurianus	0.0	0.0	0.0	0.0	0.0	0.0	0.0	0.0	0.0	0.0	0.0	0.0	0.0	0.0	0.0	0.0	0.0	0.0	0.0	0.0	0.0	0.0	0.0	0.0	0.0	0.0	0.0	0.0	0.0	0.0	0.0	0.0	0.0	0.0	0.0	0.0	0.0	0.0	0.0	0.0	0.0	0.0	0.0	0.0	0.0	0.0	0.0	0.0	0.0
Streptococcus pneumoniae	0.0	0.0	0.0	0.0	0.0	0.0	0.0	0.0	0.0019848	0.0	0.0	0.0	0.0	0.0	0.0	0.0	0.0	0.0	0.0	0.0	0.0	0.0	0.0	0.00185648	0.0	0.0	0.0	0.0	0.0	0.0	0.0	0.0012278	0.0	0.0	0.00483833	0.0	0.0	0.0	0.0	0.0	0.0	0.0	0.0	0.00621559	0.00158194	0.0	0.0	0.00622405	0.0
Streptococcus pseudopneumoniae	0.0	0.0	0.0	0.0	0.0	0.0	0.0	0.0	0.0	0.0	0.0	0.0	0.0	0.0	0.0	0.0	0.0	0.0	0.0	0.0	0.0	0.0	0.0	0.0	0.0	0.0	0.0	0.0	0.0	0.0	0.0	0.0	0.0	0.0	0.00160662	0.0	0.0	0.0	0.0	0.0	0.0	0.0	0.0	0.00268154	0.0	0.0	0.0	0.00224153	0.0
Streptococcus pyogenes	0.0	0.0	0.0	0.0	0.0	0.0	0.0	0.0	0.0	0.0	0.0	0.0	0.0	0.0	0.0	0.0	0.0	0.0	0.0	0.0	0.0	0.0	0.0	0.0	0.0	0.0	0.0	0.0	0.0	0.0	0.0	0.0	0.0	0.0	0.0	0.0	0.0	0.0	0.0	0.0	0.0	0.0	0.0	0.0	0.0	0.0	0.0	0.0	0.0
Streptococcus salivarius	0.0	0.0	0.0	0.0	0.0	0.0	0.0	0.00258193	0.00180102	0.0	0.0	0.0	0.0	0.0	0.0	0.0	0.0	0.0	0.0	0.0	0.0	0.0	0.0	0.0018771	0.0	0.0	0.0	0.0	0.0	0.0	0.0	0.0	0.0	0.0	0.0226958	0.0	0.00101583	0.0	0.0	0.0	0.0	0.0	0.0	0.0139192	0.0	0.0	0.0	0.00602819	0.0
Streptococcus sanguinis	0.0	0.0	0.00132722	0.0	0.0	0.0	0.0	0.00112584	0.00135995	0.0	0.0	0.0	0.0	0.0	0.0	0.0	0.0	0.0	0.0	0.0	0.0	0.0	0.0	0.00158832	0.0	0.0	0.0	0.0	0.0	0.0	0.0	0.00109952	0.0	0.0	0.0116526	0.0	0.0	0.0	0.0	0.0	0.0	0.00124487	0.0	0.00899014	0.00220926	0.0	0.0	0.00870497	0.0
Streptococcus sp. I-G2	0.0	0.0	0.0	0.0	0.0	0.0	0.0	0.0	0.0	0.0	0.0	0.0	0.0	0.0	0.0	0.0	0.0	0.0	0.0	0.0	0.0	0.0	0.0	0.0	0.0	0.0	0.0	0.0	0.0	0.0	0.0	0.0	0.0	0.0	0.00374878	0.0	0.0	0.0	0.0	0.0	0.0	0.0	0.0	0.0	0.0	0.0	0.0	0.0	0.0
Streptococcus sp. I-P16	0.0	0.0	0.0	0.0	0.0	0.0	0.0	0.0	0.0	0.0	0.0	0.0	0.0	0.0	0.0	0.0	0.0	0.0	0.0	0.0	0.0	0.0	0.0	0.0	0.0	0.0	0.0	0.0	0.0	0.0	0.0	0.0	0.0	0.0	0.00456132	0.0	0.0	0.0	0.0	0.0	0.0	0.0	0.0	0.0	0.0	0.0	0.0	0.0	0.0
Streptococcus suis	0.0	0.0	0.0	0.0	0.0	0.0	0.0	0.0	0.0	0.0	0.0	0.0	0.0	0.0	0.0	0.0	0.0	0.0	0.0	0.0	0.0	0.0	0.0	0.0	0.0	0.0	0.0	0.0	0.0	0.0	0.0	0.0	0.0	0.0	0.0	0.0	0.0	0.0	0.0	0.0	0.0	0.0	0.0	0.0	0.0	0.0	0.0	0.0	0.0
Streptococcus thermophilus	0.0	0.0	0.00502261	0.0	0.0	0.0	0.0	0.0	0.00137833	0.0	0.0	0.0	0.0	0.0	0.0	0.0	0.0	0.0	0.0	0.0	0.0	0.0	0.0	0.00468245	0.0	0.00194478	0.0	0.0	0.0	0.0	0.0	0.0	0.0	0.0	0.0298425	0.0	0.0	0.0	0.0	0.0	0.0	0.0	0.0	0.00720761	0.00130919	0.0	0.0	0.0181934	0.0
Streptomyces albus	0.0	0.0	0.0	0.0	0.0	0.0	0.0	0.00785086	0.0	0.0	0.0	0.0	0.0	0.0	0.0	0.0	0.0	0.0	0.00209172	0.0	0.0	0.0	0.0	0.0	0.0	0.0	0.0	2.91606	0.0	0.0	0.0	0.0	0.0	0.0	0.0	0.0	0.0	0.0	0.0	0.0	0.0	0.00286056	0.0	0.0	0.00504585	0.0	0.0	0.0	0.0011845
Streptomyces avermitilis	0.0	0.0	0.0	0.0	0.0	0.0	0.0	0.0	0.0	0.0	0.0	0.0	0.0	0.0	0.0	0.0	0.0	0.0	0.0	0.0	0.0	0.0	0.0	0.0	0.0	0.0	0.0	0.00233251	0.0	0.0	0.0	0.0	0.0	0.0	0.0	0.0	0.0	0.0	0.0	0.0	0.0	0.0	0.0	0.0	0.0	0.0	0.0	0.0	0.0
Streptomyces bingchenggensis	0.0	0.0	0.0	0.0	0.0	0.0	0.0	0.0	0.0	0.0	0.0	0.0	0.0	0.0	0.0	0.0	0.0	0.0	0.0	0.0	0.0	0.0	0.0	0.0	0.0	0.0	0.0	0.00362902	0.0	0.0	0.0	0.0	0.0	0.0	0.0	0.0	0.0	0.0	0.0	0.0	0.0	0.0	0.0	0.0	0.0	0.0	0.0	0.0	0.00151024
Streptomyces cattleya	0.0	0.0	0.0	0.0	0.0	0.0	0.0	0.0	0.0	0.0	0.0	0.0	0.0	0.0	0.0	0.0	0.0	0.0	0.0	0.0	0.0	0.0	0.0	0.0	0.0	0.0	0.0	0.00139345	0.0	0.0	0.0	0.0	0.0	0.0	0.0	0.0	0.0	0.0	0.0	0.0	0.0	0.0	0.0	0.0	0.0	0.0	0.0	0.0	0.0
Streptomyces coelicolor	0.0	0.0	0.0	0.0	0.0	0.0	0.0	0.0	0.0	0.0	0.0	0.0	0.0	0.0	0.00204888	0.0	0.0	0.0	0.0	0.0	0.0	0.0	0.0	0.0	0.0	0.0	0.0	0.0071914	0.0	0.0	0.0	0.00984073	0.0	0.0	0.00140348	0.0	0.0	0.0	0.0	0.0	0.0	0.0021984	0.0	0.0	0.0	0.00110048	0.0	0.0	0.00148063
Streptomyces collinus	0.0	0.0	0.0	0.0	0.0	0.0	0.0	0.0	0.0	0.0	0.0	0.0	0.0	0.0	0.0	0.0	0.0	0.0	0.0	0.0	0.0	0.0	0.0	0.0	0.0	0.0	0.0	0.0	0.0	0.0	0.0	0.00157598	0.0	0.0	0.0	0.0	0.0	0.0	0.0	0.0	0.0	0.0	0.0	0.0	0.0	0.0	0.0	0.0	0.0
Streptomyces davawensis	0.0	0.0	0.0	0.0	0.0	0.0	0.0	0.0	0.0	0.0	0.0	0.0	0.0	0.0	0.0	0.0	0.0	0.0	0.0	0.0	0.0	0.0	0.0	0.0	0.0	0.0	0.0	0.0016479	0.0	0.0	0.0	0.0	0.0	0.0	0.0	0.0	0.0	0.0	0.0	0.0	0.0	0.0	0.0	0.0	0.0	0.0	0.0	0.0	0.0
Streptomyces fulvissimus	0.0	0.0	0.0	0.0	0.0	0.0	0.0	0.0	0.0	0.0	0.0	0.0	0.0	0.0	0.0	0.0	0.0	0.0	0.0	0.0	0.0	0.0	0.0	0.0	0.0	0.0	0.0	0.00358055	0.0	0.0	0.0	0.0	0.0	0.0	0.0	0.0	0.0	0.0	0.0	0.0	0.0	0.0	0.0	0.0	0.0	0.0	0.0	0.0	0.0
Streptomyces griseus	0.0	0.0	0.0	0.0	0.0	0.0	0.0	0.0	0.0	0.0	0.0	0.0	0.0	0.0	0.0	0.0	0.0	0.0	0.0	0.0	0.0	0.0	0.0	0.0	0.0	0.0	0.0	0.00241127	0.0	0.0	0.0	0.0	0.0	0.0	0.0	0.0	0.0	0.0	0.0	0.0	0.0	0.0	0.0	0.0	0.0	0.0	0.0	0.0	0.0
Streptomyces hygroscopicus	0.0	0.0	0.0	0.0	0.0	0.0	0.0	0.0	0.0	0.0	0.0	0.0	0.0	0.0	0.0	0.0	0.0	0.0	0.0	0.0	0.0	0.0	0.0	0.0	0.0	0.0	0.0	0.00155097	0.0	0.0	0.0	0.00179589	0.0	0.0	0.0	0.0	0.0	0.0	0.0	0.0	0.0	0.0	0.0	0.0	0.0	0.0	0.0	0.0	0.0
Streptomyces pratensis	0.0	0.0	0.0	0.0	0.0	0.0	0.0	0.0	0.0	0.0	0.0	0.0	0.0	0.0	0.00325927	0.0	0.0	0.0	0.0	0.0	0.0	0.0	0.0	0.0	0.0	0.0	0.0	0.0	0.0	0.0	0.0	0.0	0.0	0.0	0.0	0.0	0.0	0.0	0.00114161	0.0	0.0	0.0	0.0	0.0	0.0	0.0	0.0	0.0	0.0
Streptomyces scabiei	0.0	0.0	0.0	0.0	0.0	0.0	0.0	0.0	0.0	0.0	0.0	0.0	0.0	0.0	0.0	0.0	0.0	0.0	0.0	0.0	0.0	0.0	0.0	0.0	0.0	0.0	0.0	0.00251426	0.0	0.0	0.0	0.00205244	0.0	0.0	0.0	0.0	0.0	0.0	0.0	0.0	0.0	0.0	0.0	0.0	0.0	0.0	0.0	0.0	0.0
Streptomyces sp. PAMC26508	0.0	0.0	0.0	0.0	0.0	0.0	0.0	0.0	0.0	0.0	0.0	0.0	0.0	0.0	0.00312403	0.0	0.0	0.0	0.0	0.0	0.0	0.0	0.0	0.0	0.0	0.0	0.0	0.0	0.0	0.0	0.0	0.0	0.0	0.0	0.0	0.0	0.0	0.0	0.00163251	0.0	0.0	0.0	0.0	0.0	0.0	0.0	0.0	0.0	0.0
Streptomyces sp. SirexAA-E	0.0	0.0	0.0	0.0	0.0	0.0	0.0	0.0	0.0	0.0	0.0	0.0	0.0	0.0	0.0	0.0	0.0	0.0	0.0	0.0	0.0	0.0	0.0	0.0	0.0	0.0	0.0	0.0038653	0.0	0.0	0.0129327	0.00106287	0.0	0.0	0.0	0.0	0.0	0.0	0.0	0.0	0.0	0.0	0.0	0.0	0.0	0.0	0.0	0.0	0.0
Streptomyces venezuelae	0.0	0.0	0.0	0.0	0.0	0.0	0.0	0.0	0.0	0.0	0.0	0.0	0.0	0.0	0.0	0.0	0.0	0.0	0.0	0.0	0.0	0.0	0.0	0.0	0.0	0.0	0.0	0.00137527	0.0	0.0	0.0	0.0	0.0	0.0	0.0	0.0	0.0	0.0	0.0	0.0	0.0	0.0	0.0	0.0	0.0	0.0	0.0	0.0	0.0
Streptomyces violaceusniger	0.0	0.0	0.0	0.0	0.0	0.0	0.0	0.0	0.0	0.0	0.0	0.0	0.0	0.0	0.0	0.0	0.0	0.0	0.0	0.0	0.0	0.0	0.0	0.0	0.0	0.0	0.0	0.00239915	0.0	0.0	0.0	0.0	0.0	0.0	0.0	0.0	0.0	0.0	0.0	0.0	0.0	0.0	0.0	0.0	0.0	0.0	0.0	0.0	0.0
Streptosporangium roseum	0.0	0.0	0.0	0.0	0.0	0.0	0.0	0.0	0.0	0.0	0.0	0.0	0.0	0.0	0.0	0.0	0.0	0.0	0.0	0.0	0.0	0.0	0.0	0.0	0.0	0.0	0.0	0.00306558	0.0	0.0	0.0	0.00135608	0.0	0.0	0.0	0.0	0.0	0.0	0.0	0.0	0.0	0.0	0.0	0.00119352	0.0	0.0	0.0	0.0	0.00399769
Sulfuricella denitrificans	0.0	0.0	0.0	0.0	0.0	0.0	0.00105171	0.0	0.0	0.0	0.0	0.0	0.0	0.0	0.0	0.0	0.0	0.0	0.0	0.0	0.0	0.0	0.0	0.0	0.0	0.0	0.0	0.0	0.0	0.0	0.0	0.0	0.0	0.0	0.0	0.0	0.0	0.0	0.0	0.0	0.00109215	0.0	0.0	0.0	0.0	0.0	0.0	0.0	0.0
Sulfurihydrogenibium azorense	0.0	0.0	0.0	0.0	0.0	0.0	0.0	0.0	0.0	0.0	0.0	0.0	0.0	0.0	0.0	0.0	0.0	0.0	0.0	0.0	0.0	0.0	0.0	0.0	0.0	0.0	0.0	0.0	0.0	0.0	0.0	0.0	0.0	0.0	0.0	0.0	0.0	0.0	0.0	0.0	0.0	0.0	0.0	0.0	0.0	0.0	0.0	0.0	0.0
Synechococcus elongatus	0.0	0.0	0.0	0.0	0.0	0.0	0.0	0.0	0.0	0.0	0.0	0.0	0.0	0.0	0.0	0.0	0.0	0.0	0.0	0.0	0.0	0.0	0.0	0.0	0.0	0.0	0.0	0.0	0.0	0.0	0.0	0.0	0.0	0.0	0.0	0.0	0.0	0.0	0.0	0.0	0.0	0.0	0.0	0.0	0.0	0.0	0.0	0.0	0.0
Synechococcus sp. CC9605	0.0	0.0	0.0	0.0	0.0	0.0	0.0	0.0	0.0	0.0	0.0	0.0	0.0	0.0	0.0	0.0	0.0	0.0	0.0	0.0	0.0	0.0	0.0	0.0	0.0	0.0	0.0	0.0	0.0	0.0	0.0	0.0	0.0	0.0	0.0	0.0	0.0	0.0	0.0	0.0	0.0	0.0	0.0	0.0	0.0	0.0	0.0	0.0	0.0
Syntrophobacter fumaroxidans	0.0	0.0	0.0	0.0	0.0	0.0	0.0	0.0	0.0	0.0	0.0	0.0	0.0	0.0	0.0	0.0	0.0	0.0	0.0	0.0	0.0	0.0	0.0	0.0	0.0	0.0	0.0	0.0	0.0	0.0	0.0	0.0	0.0	0.0	0.0	0.0	0.0	0.0	0.0	0.0	0.0	0.0	0.0	0.0	0.0	0.0	0.0	0.0	0.0
Syntrophobotulus glycolicus	0.0	0.0	0.0	0.0	0.0	0.0	0.0	0.0	0.0	0.0	0.0	0.0	0.0	0.0	0.0	0.0	0.0	0.0	0.0	0.0	0.0	0.0	0.0	0.0	0.0354681	0.0	0.0	0.0	0.0	0.0	0.0	0.0	0.0	0.0	0.0	0.0	0.0	0.0	0.0	0.0	0.0	0.0	0.0	0.0	0.0	0.0	0.0	0.0	0.0
Syntrophomonas wolfei	0.0	0.0	0.0	0.0	0.0	0.0	0.0	0.0	0.0	0.0	0.0	0.0	0.0	0.0	0.0	0.0	0.0	0.0	0.0	0.0	0.0	0.0	0.0	0.0	0.0	0.0	0.0	0.0	0.0	0.0	0.0	0.0	0.0	0.0	0.0	0.0	0.0	0.0	0.0	0.0	0.0	0.0	0.0	0.0	0.0	0.0	0.0	0.0	0.0
Tannerella forsythia	0.0	0.0	0.0	0.0	0.0	0.0	0.0	0.0	0.0	0.0	0.0	0.0	0.0	0.0	0.0	0.0	0.0	0.0	0.0	0.0	0.0	0.0	0.0	0.0	0.0	0.0	0.0	0.0	0.0	0.0	0.0	0.0	0.0	0.0	0.0	0.0	0.0	0.0	0.0	0.0	0.0	0.0	0.0	0.0	0.0	0.0	0.0	0.0	0.0
Taylorella equigenitalis	0.0	0.0	0.0	0.0	0.0	0.0	0.0	0.0	0.0	0.0	0.0	0.0	0.0	0.0	0.0	0.0	0.0	0.0	0.0	0.0	0.0	0.0	0.0	0.0	0.0	0.0	0.0	0.0	0.0	0.0	0.0	0.0	0.0	0.0	0.0	0.0	0.0	0.0	0.0	0.0	0.0	0.0	0.0	0.0	0.0	0.0	0.0	0.0	0.0
Teredinibacter turnerae	0.0	0.0	0.0	0.0	0.0	0.0	0.0	0.0	0.0	0.0	0.0	0.0	0.0	0.0	0.0	0.0	0.0	0.0	0.0	0.0	0.00111733	0.0	0.0	0.0	0.0	0.0	0.0	0.0	0.0	0.0	0.0	0.0	0.0	0.0	0.0	0.0	0.0	0.0	0.0	0.0	0.0	0.0	0.0	0.0	0.0	0.0	0.0	0.0	0.0
Terriglobus roseus	0.0	0.0	0.0	0.0	0.0	0.0	0.0	0.0	0.0	0.0	0.0	0.0	0.0	0.0	0.0	0.0	0.0	0.0	0.0	0.0	0.0	0.0	0.0	0.0	0.0	0.0	0.0	0.0	0.0	0.0	0.0	0.0	0.0	0.0	0.0	0.0	0.0	0.0	0.0	0.0	0.0	0.0	0.0	0.0	0.0	0.0	0.0	0.0	0.0
Tetragenococcus halophilus	0.0	0.0	0.0	0.0	0.0	0.0	0.0	0.0	0.00200317	0.0	0.0	0.0	0.0	0.0	0.0	0.0	0.0	0.0	0.0	0.00201053	0.0	0.0	0.0	0.0	0.0	0.0	0.0	0.0	0.0	0.0	0.0	0.0	0.0	0.0	0.0	0.0	0.0	0.0	0.0	0.0	0.0	0.0	0.0	0.0	0.0	0.0	0.0	0.0	0.0
Thalassolituus oleivorans	0.0	0.0	0.0	0.0	0.0	0.0	0.0	0.0	0.0	0.0	0.0	0.0	0.0	0.0	0.0	0.0	0.0	0.0	0.0	0.0	0.0	0.0	0.0	0.0	0.0	0.0	0.0	0.0	0.0	0.0	0.0	0.0	0.0	0.0	0.0	0.0	0.0	0.0	0.0	0.0	0.0	0.0	0.0	0.0	0.0	0.0	0.0	0.0	0.0
Thauera sp. MZ1T	0.00448871	0.0018264	0.0	0.0	0.0	0.0	0.00548202	0.0	0.0	0.00157696	0.0	0.0011133	0.0	0.00403855	0.0	0.0	0.0	0.0	0.00124308	0.0	0.0	0.0	0.00321056	0.0	0.0	0.0	0.00237613	0.0	0.0015022	0.00217453	0.00289215	0.0	0.0	0.0	0.0	0.0	0.0	0.0018964	0.00149551	0.0011147	0.00301433	0.0	0.0	0.00396806	0.00188196	0.00138027	0.0	0.00626758	0.00177675
Thermanaerovibrio acidaminovorans	0.0	0.0	0.0	0.0	0.0	0.0	0.0	0.0	0.0	0.0	0.0	0.0	0.0	0.0	0.0	0.0	0.0	0.0	0.0	0.0	0.0	0.0	0.0	0.0	0.0	0.0	0.0	0.0	0.0	0.0	0.0	0.0	0.0	0.0	0.0	0.0	0.0	0.0	0.0	0.0	0.0	0.0	0.0	0.0	0.0	0.0	0.0	0.0	0.0
Thermobacillus composti	0.0	0.0	0.0	0.0	0.0	0.0	0.0	0.0	0.0	0.0	0.0	0.0	0.0	0.0	0.0	0.0	0.0	0.0	0.0	0.0	0.0	0.0	0.0	0.0	0.0	0.0	0.0	0.0	0.0	0.0	0.0	0.0	0.0	0.0	0.0	0.0	0.0	0.0	0.0	0.0	0.0	0.0	0.0	0.0	0.0	0.0	0.0	0.0	0.0
Thermobifida fusca	0.0	0.0	0.0	0.0	0.0	0.0	0.0	0.0	0.0	0.0	0.0	0.0	0.0	0.0	0.0	0.0	0.0	0.0	0.0	0.0	0.0	0.0	0.0	0.0	0.0	0.0	0.0	0.00111476	0.0	0.0	0.0	0.0012278	0.0	0.0	0.00145888	0.0	0.0	0.0	0.0	0.0	0.0	0.0	0.0	0.0	0.0	0.0	0.0	0.0	0.0
Thermobispora bispora	0.0	0.0	0.0	0.0	0.0	0.0	0.0	0.0	0.0	0.0	0.0	0.0	0.0	0.0	0.0	0.0	0.0	0.0	0.0	0.0	0.0	0.0	0.0	0.0	0.0	0.0	0.0	0.0	0.0	0.0	0.0	0.0	0.0	0.0	0.0	0.0	0.0	0.0	0.0	0.0	0.0	0.0	0.0	0.0	0.0	0.0	0.0	0.0	0.00233939
Thermomonospora curvata	0.0	0.0	0.0	0.0	0.0	0.0	0.0	0.0	0.0	0.0	0.0	0.0	0.0	0.0	0.0	0.0	0.0	0.0	0.0	0.0	0.0	0.0	0.0	0.0	0.0	0.0	0.0	0.0	0.0	0.0	0.0	0.0	0.0	0.0	0.0	0.0	0.0	0.0	0.0	0.0	0.0	0.0	0.0	0.0117337	0.0	0.0	0.0	0.0	0.0
Thermus scotoductus	0.0	0.0	0.0	0.0	0.0	0.0	0.0	0.0	0.0	0.0	0.0	0.0	0.0	0.0	0.0	0.0	0.0	0.0	0.0	0.0	0.0	0.0	0.0	0.0	0.0	0.0	0.0	0.0	0.0	0.0	0.0	0.0	0.0	0.0	0.0	0.0	0.0	0.0	0.0	0.0	0.0	0.0	0.0	0.0	0.0	0.0	0.0	0.0	0.0
Thioalkalimicrobium cyclicum	0.0	0.0	0.0	0.0	0.0	0.0	0.0	0.0	0.0	0.0	0.0	0.0	0.0	0.0	0.0	0.0	0.0	0.0	0.0	0.0	0.0	0.0	0.0	0.0	0.0	0.0	0.0	0.0	0.0	0.0	0.0	0.0	0.0	0.0	0.0	0.0	0.0	0.0	0.0	0.0	0.0	0.0	0.0	0.0	0.0	0.0	0.0	0.0	0.0
Thioalkalivibrio sp. K90mix	0.00190388	0.0	0.0	0.0	0.0	0.0	0.0	0.0	0.0	0.0	0.0	0.0	0.0	0.0	0.0	0.0	0.0	0.0	0.0	0.0	0.0	0.0	0.0	0.0	0.0	0.0	0.0	0.0	0.0	0.0	0.0	0.0	0.0	0.0	0.0	0.0	0.0	0.0	0.0	0.0	0.0	0.0	0.0	0.0	0.0	0.0	0.0	0.0	0.0
Thioalkalivibrio sulfidiphilus	0.0	0.0	0.0	0.0	0.0	0.0	0.0	0.0	0.0	0.0	0.0	0.00174347	0.0	0.0	0.0	0.00377684	0.0	0.0	0.00206183	0.0	0.0	0.0	0.0	0.0	0.0	0.0	0.0032106	0.0	0.0	0.0	0.0	0.0	0.0	0.0	0.0	0.0	0.0	0.0	0.0	0.00161013	0.0	0.0	0.0	0.0	0.0	0.0	0.0	0.0	0.0
Thiobacillus denitrificans	0.00373828	0.0	0.0	0.0	0.0	0.0	0.00236634	0.0	0.0	0.0	0.0	0.0	0.0	0.0	0.0	0.0	0.0	0.0	0.0	0.0	0.0	0.0	0.0	0.0	0.0	0.0	0.00103248	0.0	0.0	0.00118983	0.00182162	0.0	0.0	0.0	0.0	0.0	0.0	0.0	0.0	0.00106162	0.00120136	0.0	0.0	0.0	0.0	0.0	0.0	0.0	0.0
Thiocystis violascens	0.0	0.0	0.0	0.0	0.0	0.0	0.0	0.0	0.0	0.0	0.0	0.0	0.0	0.0	0.0	0.0	0.0	0.0	0.0	0.0	0.0	0.0	0.0	0.0	0.0	0.0	0.0	0.0	0.0	0.0	0.0	0.0	0.0	0.0	0.0	0.0	0.0	0.0	0.0	0.0	0.0	0.0	0.00121701	0.0	0.0	0.0	0.0	0.0	0.0
Thioflavicoccus mobilis	0.0	0.0	0.0	0.0	0.0	0.0	0.0	0.0	0.0	0.0	0.0	0.0	0.0	0.0	0.0	0.0	0.0	0.0	0.0	0.0	0.0	0.0	0.0	0.0	0.0	0.0	0.0	0.0	0.0	0.0	0.0	0.0	0.0	0.0	0.0	0.0	0.0	0.0	0.0	0.0	0.0	0.0	0.0	0.0	0.0	0.0	0.0	0.0	0.0
Thiomonas arsenitoxydans	0.0	0.0	0.0	0.0	0.0	0.0	0.0	0.0	0.0	0.0	0.0	0.0	0.0	0.0	0.0	0.0	0.0	0.0	0.0	0.0	0.0	0.0	0.0	0.0	0.0	0.0	0.0	0.0	0.0	0.0	0.0	0.0	0.0	0.0	0.0	0.0	0.0	0.0	0.0	0.0	0.0	0.0	0.0	0.0	0.0	0.0	0.0	0.0	0.0
Thiomonas intermedia	0.0	0.0	0.0	0.0	0.0	0.0	0.0	0.0	0.0	0.0	0.0	0.0	0.0	0.0	0.0	0.0	0.0	0.0	0.0	0.0	0.0	0.0	0.0	0.0	0.0	0.0	0.0	0.0	0.0	0.0	0.0	0.0	0.0	0.0	0.0	0.0	0.0	0.0	0.0	0.0	0.0	0.0	0.0	0.0	0.00414578	0.0	0.0	0.0025462	0.0
Tistrella mobilis	0.0	0.0	0.0	0.0	0.0	0.0	0.0	0.0	0.0	0.0	0.0	0.0	0.0	0.0	0.00154173	0.0	0.00237159	0.0	0.0	0.0	0.0	0.0	0.0	0.0	0.0	0.0	0.0	0.0	0.0	0.0	0.0	0.0	0.0	0.0	0.0	0.0	0.0	0.0	0.0	0.0	0.0	0.0	0.0	0.0	0.0	0.0	0.0	0.0	0.0
Tolumonas auensis	0.0	0.0	0.0	0.0	0.0	0.0	0.0	0.0	0.0	0.0	0.0	0.217765	0.0	0.0	0.0	0.0	0.0	0.0	0.0	0.0	0.0136111	0.0	0.0	0.0	0.0	0.0	0.0	0.0	0.0	0.0	0.0	0.0	0.0	0.00120454	0.0	0.0	0.0	0.0	0.0	0.00125625	0.0	0.0	0.0	0.0	0.0	0.0	0.0	0.0	0.0
Treponema denticola	0.0	0.0	0.0	0.0	0.0	0.0	0.0	0.0	0.0	0.0	0.0	0.0	0.0	0.0	0.0	0.0	0.0	0.0	0.0	0.0	0.0	0.0	0.0	0.0	0.0	0.0	0.0	0.0	0.0	0.0	0.0	0.0	0.0	0.0	0.0	0.0	0.0	0.0	0.0	0.0	0.0	0.0	0.0	0.0	0.0	0.0	0.0	0.0	0.0
Trichormus azollae	0.0	0.0	0.0	0.0	0.0	0.0	0.0	0.0	0.0	0.0	0.0	0.0	0.0	0.0	0.0	0.0	0.0	0.0	0.0	0.0	0.0	0.0	0.0	0.0	0.0	0.0	0.0	0.0	0.0	0.0	0.0	0.0	0.0	0.0	0.0	0.0	0.0	0.0	0.0	0.0	0.0	0.0	0.0	0.0	0.0	0.0	0.0	0.0	0.0
Truepera radiovictrix	0.0	0.0	0.0	0.0	0.0	0.0	0.0	0.0	0.0	0.0	0.0	0.0	0.0	0.0	0.0	0.0	0.0	0.0	0.0	0.0	0.0	0.0	0.0	0.0	0.0	0.0	0.0	0.0	0.0	0.0	0.0	0.0	0.0	0.0	0.0	0.0	0.0	0.0	0.0	0.0	0.0	0.0	0.0	0.0	0.0	0.0	0.0	0.0	0.0
Tsukamurella paurometabola	0.0	0.0	0.0	0.0	0.0	0.0	0.0	0.0	0.0	0.0	0.0	0.0	0.0	0.0	0.0	0.0	0.0	0.0	0.0	0.0	0.0	0.0	0.0	0.0	0.0	0.0	0.0	0.00216287	0.0	0.0	0.0	0.0	0.0	0.0	0.0	0.0011204	0.0	0.0	0.0	0.0	0.0	0.0	0.0	0.0	0.0	0.0	0.0	0.0	0.00192482
UNKNOWN	96.2503	90.7585	74.8431	86.2746	33.1823	95.8685	94.659	93.2308	91.6736	90.0692	95.2715	93.8922	96.4973	98.1464	97.6859	72.2806	94.4396	52.2607	97.1068	90.3057	94.5137	93.0297	77.0711	86.6046	85.7703	53.8774	57.9644	95.6331	89.0882	73.6858	81.6694	91.0305	38.4133	87.8391	96.3169	96.5013	29.3891	77.9144	77.5425	97.873	96.9718	94.7622	95.2906	92.1316	90.7753	93.9665	95.5479	91.1386	96.2152
Variovorax paradoxus	0.0228883	0.00107582	0.00106698	0.0117025	0.0	0.0	0.0221253	0.0	0.0	0.0	0.00221125	0.00333989	0.00188574	0.00982006	0.00433442	0.00152962	0.00476381	0.00315805	0.0106797	0.00240821	0.00220926	0.00274023	0.00139846	0.00198024	0.00381	0.0	0.00799114	0.0	0.00215533	0.0200631	0.0166191	0.0	0.00624187	0.00399219	0.00125575	0.00116308	0.0	0.00837125	0.00583364	0.0653252	0.0108778	0.0	0.00209596	0.00120902	0.00155467	0.00378641	0.00130482	0.00252444	0.00112528
Veillonella parvula	0.0	0.0	0.0	0.0	0.0	0.0	0.0	0.0020115	0.00172751	0.0	0.0	0.0	0.00100893	0.0	0.0	0.0	0.0	0.0	0.0	0.0	0.0	0.0	0.00183179	0.005095	0.0	0.00155582	0.0	0.0	0.0	0.0	0.0	0.0	0.0	0.0	0.00731289	0.0	0.00518072	0.0	0.0	0.0	0.0	0.0	0.0	0.0129737	0.00174559	0.0	0.0	0.0256361	0.0
Verminephrobacter eiseniae	0.0	0.0	0.0	0.00170262	0.0	0.0	0.00160385	0.0	0.0	0.0	0.0	0.0	0.0	0.0	0.0	0.0	0.0	0.0	0.0	0.0	0.0	0.0	0.0	0.0	0.0	0.0	0.00162652	0.0	0.0	0.0	0.0	0.0	0.00230998	0.0	0.0	0.0	0.0	0.0	0.0	0.00760829	0.00161638	0.0	0.0	0.0	0.00136374	0.0	0.0	0.0	0.0
Verrucosispora maris	0.0	0.0	0.0	0.0	0.0	0.0	0.0	0.0	0.0	0.0	0.0	0.0	0.0	0.0	0.0	0.0	0.0	0.0	0.0	0.0	0.0	0.0	0.0	0.0	0.0	0.0	0.0	0.001036	0.0	0.0	0.0	0.0	0.0	0.0	0.0	0.0	0.0	0.0	0.0	0.0	0.0	0.0	0.0	0.0	0.0	0.0	0.0	0.0	0.00130295
Vibrio antiquarius	0.0	0.0	0.0	0.0	0.0	0.0	0.0	0.0	0.0	0.0	0.0	0.0	0.0	0.0	0.0	0.0	0.0	0.0	0.0	0.0	0.0	0.0	0.0	0.0	0.0	0.0	0.0	0.0	0.0	0.0	0.0	0.0	0.0	0.0	0.0	0.0	0.0	0.0	0.0	0.0	0.0	0.0	0.0	0.0	0.0	0.0	0.0	0.0	0.0
Vibrio cholerae	0.0	0.0	0.0	0.0	0.0	0.0	0.0	0.0	0.0	0.0	0.0	0.0	0.0	0.0	0.0	0.0	0.0	0.0	0.0	0.0	0.0	0.0	0.0	0.0	0.0	0.0	0.0016548	0.0	0.0	0.0	0.0	0.0	0.0	0.0	0.0	0.0	0.0	0.0	0.0	0.0	0.0	0.0	0.0	0.0	0.0	0.0	0.0	0.0	0.0
Vibrio furnissii	0.0	0.0	0.0	0.0	0.0	0.0	0.0	0.0	0.0	0.0	0.0	0.0	0.0	0.0	0.0	0.0	0.0	0.0	0.0	0.0	0.0	0.0	0.0	0.0	0.0	0.0	0.0	0.0	0.0	0.0	0.0	0.0	0.0	0.0	0.0	0.0	0.0	0.0	0.0	0.0	0.0	0.0	0.0	0.0	0.0	0.0	0.0	0.0	0.0
Vibrio parahaemolyticus	0.0	0.0	0.0	0.0	0.0	0.0	0.0	0.0	0.0	0.0	0.0	0.0	0.0	0.0	0.0	0.0	0.0	0.0	0.0	0.0	0.0	0.0	0.0	0.0	0.0	0.0	0.0	0.0	0.0	0.0	0.0	0.0	0.0	0.0	0.0	0.0	0.0	0.0	0.0	0.0	0.0	0.0	0.0	0.0	0.0	0.0	0.0	0.0	0.0
Vibrio sp. EJY3	0.0	0.0	0.0	0.0	0.0	0.0	0.0	0.0	0.0	0.0	0.0	0.0	0.0	0.0	0.0	0.0	0.0	0.0	0.0	0.0	0.0	0.0	0.0	0.0	0.0	0.0	0.0	0.0	0.0	0.0	0.0	0.0	0.0	0.0	0.0	0.0	0.0	0.0	0.0	0.0	0.0	0.0	0.0	0.0	0.0	0.0	0.0	0.0	0.0
Vibrio tasmaniensis	0.0	0.0	0.0	0.0	0.0	0.0	0.0	0.0	0.0	0.0	0.0	0.0	0.0	0.0	0.0	0.0	0.0	0.0	0.0	0.0	0.0	0.0	0.0	0.0	0.0	0.0	0.0	0.0	0.0	0.0	0.0	0.0	0.0	0.0	0.0	0.0	0.0	0.0	0.0	0.0	0.0	0.0	0.0	0.0	0.0	0.0	0.0	0.0	0.0
Vibrio vulnificus	0.0	0.0	0.0	0.0	0.0	0.0	0.0	0.0	0.0	0.0	0.0	0.0	0.0	0.0	0.0	0.0	0.0	0.0	0.0	0.0	0.0	0.0	0.0	0.0	0.0	0.0	0.0	0.0	0.0	0.0	0.0	0.0	0.0	0.0	0.0	0.0	0.0	0.0	0.0	0.0	0.0	0.0	0.0	0.0	0.0	0.0	0.0	0.0	0.0
Weeksella virosa	0.0	0.0	0.0	0.0	0.0	0.0	0.0	0.0	0.0	0.0	0.0	0.0	0.0258478	0.0	0.0	0.0	0.0	0.0	0.0	0.0	0.0	0.0	0.0	0.0	0.0	0.0	0.0	0.0	0.0	0.0	0.0	0.0	0.0	0.0	0.0	0.0	0.0	0.0	0.0	0.0	0.0	0.0	0.0	0.00207703	0.00180014	0.0	0.0	0.00156689	0.00112528
Weissella koreensis	0.0	0.0	0.0	0.0	0.0	0.0	0.0	0.0	0.0	0.0	0.0	0.0	0.0	0.0	0.0	0.0	0.0	0.0	0.0	0.0	0.0	0.0	0.0	0.0	0.0	0.0	0.0	0.0	0.0	0.0	0.0	0.0	0.0	0.0	0.0	0.0136582	0.0	0.00113784	0.0	0.0	0.0	0.0	0.0	0.0	0.0	0.0	0.0	0.0	0.0
Wigglesworthia glossinidia	0.0	0.0	0.0	0.0	0.0	0.0	0.0	0.0	0.0	0.0	0.0	0.0	0.0	0.0	0.0	0.0	0.0	0.0	0.0	0.0	0.0	0.0	0.0	0.0	0.0	0.0	0.0	0.0	0.0	0.0	0.0	0.0	0.0	0.0	0.0	0.0	0.0	0.0	0.0	0.0	0.0	0.0	0.0	0.0	0.0	0.0	0.0	0.0	0.0
Wolinella succinogenes	0.0	0.0	0.0	0.0	0.0	0.0	0.0	0.0	0.0	0.0	0.0	0.0	0.0	0.0	0.0	0.0	0.0	0.0	0.0	0.0	0.0	0.0	0.0	0.0	0.0	0.0	0.0	0.0	0.0	0.0	0.0	0.0	0.0	0.0	0.0	0.0	0.0	0.0	0.0	0.0	0.0	0.0	0.0	0.0	0.0	0.0	0.0	0.0	0.0
Xanthobacter autotrophicus	0.0	0.0	0.0	0.0	0.0	0.0	0.0	0.0	0.0	0.0	0.0	0.00457923	0.0	0.0	0.0	0.0	0.0	0.0	0.0	0.0	0.0	0.0	0.0	0.0	0.0	0.0	0.0	0.0	0.0	0.0	0.0	0.0	0.00452167	0.0	0.0	0.0	0.0	0.0	0.0	0.0	0.0	0.0	0.0	0.00113152	0.0	0.0	0.0	0.0	0.0
Xanthomonas albilineans	0.0	0.0	0.0	0.007398	0.0	0.0	0.00157756	0.0	0.0	0.0	0.0	0.00562951	0.00213797	0.0	0.0	0.00500432	0.00358832	0.00348923	0.00129686	0.0013919	0.0	0.0	0.0	0.0	0.0	0.0	0.0	0.0	0.0518693	0.0	0.0	0.0	0.0118776	0.0	0.0	0.0	0.0	0.00368443	0.0250927	0.0	0.0	0.0	0.0	0.0	0.0	0.0	0.0	0.0	0.0
Xanthomonas alfalfae	0.0	0.0	0.0	0.00251796	0.0	0.0	0.0	0.0	0.0	0.0	0.0	0.0	0.0	0.0	0.0	0.00100086	0.0014642	0.0	0.0	0.0	0.0	0.0	0.0	0.0	0.0	0.0	0.0	0.0	0.00310236	0.0	0.0	0.0	0.00830611	0.0	0.0	0.0	0.0	0.0	0.00188366	0.0	0.0	0.0	0.0	0.0	0.0	0.0	0.0	0.0	0.0
Xanthomonas campestris	0.00250145	0.00330253	0.0115806	0.0291004	0.00175552	0.00231803	0.00684923	0.00132099	0.00900509	0.00176248	0.00149214	0.0209426	0.00697842	0.00265694	0.00200154	0.0199606	0.0196945	0.0112602	0.0052771	0.00658392	0.00147284	0.00140454	0.00275753	0.00874607	0.0	0.00287827	0.00148508	0.0013571	0.173438	0.00147704	0.00273675	0.00168593	0.0499186	0.0	0.00369338	0.00167526	0.0031897	0.0166341	0.0793535	0.0014155	0.00131058	0.00111244	0.00178043	0.313771	0.0454126	0.00248075	0.00181225	0.0169529	0.00467878
Xanthomonas citri	0.0	0.0	0.0	0.0	0.0	0.0	0.0	0.0	0.0	0.0	0.0	0.0	0.001081	0.0	0.0	0.0	0.0	0.0	0.0	0.0	0.0	0.0	0.0	0.0	0.0	0.0	0.0	0.0	0.0	0.0	0.0	0.0	0.0	0.0	0.0	0.0	0.00172691	0.0	0.0203321	0.0	0.0	0.0	0.0	0.0	0.0	0.0	0.0	0.0	0.0
Xanthomonas euvesicatoria	0.0	0.0	0.0	0.0	0.0	0.0	0.0	0.00114085	0.0	0.0	0.0	0.00157542	0.0	0.0	0.0	0.00511762	0.0	0.0	0.0	0.0	0.00276793	0.0	0.0137877	0.0	0.0	0.0	0.0	0.0	0.00387523	0.0	0.0	0.0	0.00524252	0.0	0.0	0.0	0.0	0.00111075	0.00133569	0.0	0.0	0.0	0.0	0.00271254	0.00182742	0.0	0.0	0.00106636	0.00100683
Xanthomonas fuscans	0.0	0.0	0.0	0.00218223	0.0	0.0	0.0	0.0	0.0	0.0	0.0	0.00237364	0.0	0.0	0.0	0.00128413	0.00134047	0.00105268	0.0	0.0	0.0	0.0	0.0	0.0	0.0	0.0	0.0221489	0.0	0.0123768	0.0	0.0	0.0	0.00190041	0.0	0.0	0.0	0.0	0.00105657	0.00535416	0.0	0.0	0.0	0.0	0.00106952	0.0	0.0	0.0	0.0	0.0
Xanthomonas oryzae	0.00205675	0.0	0.0	0.0138368	0.0	0.0	0.0014198	0.0	0.0	0.0	0.0	0.00279375	0.0	0.0	0.0	0.0128224	0.00251595	0.00217634	0.0	0.00101631	0.0	0.0	0.0	0.0	0.0	0.0	0.0	0.0	0.0236324	0.0	0.0	0.0	0.0153344	0.0	0.0	0.0	0.0	0.0028446	0.0148752	0.0	0.0	0.0	0.0	0.0	0.0	0.0	0.0	0.0	0.0
Xenorhabdus bovienii	0.0	0.0	0.001093	0.0	0.0	0.0	0.0	0.0	0.0	0.00139143	0.0	0.0	0.00200585	0.0	0.0	0.0	0.0	0.0	0.0	0.0	0.0	0.0	0.0	0.0	0.0	0.0	0.0	0.0	0.0	0.0	0.0	0.0	0.0	0.0	0.0	0.0	0.0	0.0	0.0	0.0	0.0	0.0	0.0	0.0	0.0	0.0	0.0	0.0	0.0
Xenorhabdus nematophila	0.0	0.0	0.0	0.0	0.0	0.0	0.0	0.0	0.0	0.0	0.0	0.0	0.0	0.0	0.0	0.0	0.0	0.0	0.0	0.0	0.0	0.0	0.0	0.0	0.0	0.0	0.0	0.0	0.0	0.0	0.0	0.0	0.0	0.00103246	0.0	0.0	0.0	0.0	0.0	0.00118548	0.0	0.0	0.0	0.0	0.0	0.0	0.0	0.0	0.0
Xylanimonas cellulosilytica	0.0	0.0	0.0	0.0	0.0	0.0	0.0	0.0	0.0	0.0	0.0	0.0	0.0	0.00386851	0.00150116	0.0	0.0	0.0	0.0	0.0	0.0	0.0	0.0	0.0	0.0	0.0	0.0	0.00947544	0.0	0.0	0.0	0.0118199	0.0	0.0	0.0	0.00248622	0.0	0.0	0.0	0.0	0.0	0.0	0.0	0.0	0.0	0.0	0.0	0.0	0.00479723
Xylella fastidiosa	0.0	0.0	0.0	0.0	0.0	0.0	0.0	0.0	0.0	0.0	0.0	0.0	0.0	0.0	0.0	0.0	0.0	0.0	0.0	0.0	0.0110463	0.0	0.0	0.0	0.0	0.0	0.0	0.0	0.0	0.0	0.0	0.0	0.0	0.0	0.0	0.0	0.0	0.0	0.00175808	0.0	0.0	0.0	0.0	0.0	0.0	0.00190253	0.0	0.0	0.0
Yersinia enterocolitica	0.0	0.00375287	0.00952475	0.0	0.0	0.018426	0.0	0.00355766	0.00501712	0.00106677	0.0	0.0	0.00105697	0.0	0.0	0.0	0.0	0.0	0.0	0.0	0.0	0.0	0.0029545	0.00969493	0.0	0.00267602	0.0	0.0	0.0	0.00112829	0.00135543	0.00344517	0.0	0.00309739	0.0600543	0.0	0.00215355	0.00292587	0.0	0.030734	0.002643	0.0043703	0.0	0.0177943	0.0206198	0.00147353	0.00157061	0.0307503	0.0
Yersinia pestis	0.0	0.0	0.00208191	0.0	0.0	0.0	0.0	0.0	0.0	0.0	0.0	0.0	0.0135725	0.0	0.0	0.0	0.0	0.0	0.0	0.0	0.0	0.0	0.0	0.0	0.0	0.0	0.0	0.0	0.0	0.0	0.0	0.0	0.0	0.00137662	0.0	0.0	0.0	0.00238405	0.0	0.0	0.0	0.0	0.0	0.0	0.0	0.0	0.011985	0.0	0.0
Yersinia pseudotuberculosis	0.0	0.0	0.0046843	0.0	0.0	0.00215246	0.0	0.0	0.0	0.0	0.0	0.0	0.0	0.0	0.0	0.0	0.0	0.0	0.0	0.0	0.0	0.0	0.0	0.0	0.0	0.0	0.0	0.0	0.0	0.0	0.0	0.0	0.0	0.00528277	0.00103415	0.0	0.0	0.0	0.0	0.0208255	0.0	0.0	0.0	0.0	0.0	0.0	0.00229551	0.0	0.0
Zunongwangia profunda	0.0	0.0	0.0	0.0	0.0	0.0	0.0	0.0	0.0	0.0	0.0	0.0	0.0	0.0	0.0	0.0	0.0	0.0	0.0	0.0	0.0	0.0	0.0	0.0	0.0	0.0	0.0	0.0	0.0	0.0	0.0	0.0	0.0	0.0	0.0	0.0	0.0	0.0	0.0	0.0	0.0	0.0	0.0	0.0	0.0	0.0	0.0	0.0	0.0
Zymomonas mobilis	0.0	0.0	0.0	0.0	0.0	0.0	0.0	0.0	0.0	0.0	0.0	0.0	0.0	0.0	0.0	0.0	0.0	0.0	0.0	0.0	0.0	0.0	0.0	0.0	0.0	0.0	0.0	0.0	0.0	0.0	0.0	0.0	0.0	0.0	0.0	0.0	0.0	0.0	0.0	0.0	0.0	0.0	0.0	0.0	0.0	0.0	0.0	0.0	0.0
[Bacillus] selenitireducens	0.0	0.0	0.0	0.0	0.0	0.0	0.0	0.0	0.0	0.0	0.0	0.0	0.0	0.0	0.0	0.0	0.0	0.0	0.0	0.0	0.0	0.0	0.0	0.0	0.0	0.0	0.0	0.0	0.0	0.0	0.0	0.0	0.0	0.0	0.0	0.0	0.0	0.0	0.0	0.0	0.0	0.0	0.0	0.0	0.0	0.0	0.0	0.0	0.0
[Clostridium] cellulolyticum	0.0	0.0	0.0	0.0	0.0	0.0	0.0	0.0	0.0	0.0	0.0	0.0	0.0	0.0	0.0	0.0	0.0	0.0	0.0	0.0	0.0	0.0	0.0	0.0	0.0	0.0	0.0	0.0	0.0	0.0	0.0	0.0	0.0	0.0	0.0	0.0	0.0	0.0	0.0	0.0	0.0	0.0	0.0	0.0	0.0	0.0	0.0	0.0	0.0
[Clostridium] saccharolyticum	0.0	0.0	0.0	0.0	0.0	0.0	0.0	0.0	0.0	0.0	0.0	0.0	0.0	0.0	0.0	0.0	0.0	0.0	0.0	0.00291637	0.0	0.0	0.0	0.0	0.0440824	0.0	0.0	0.0	0.0	0.0	0.0	0.0	0.0	0.0	0.0	0.0	0.0	0.0	0.00739765	0.0	0.0	0.0	0.0	0.0	0.0	0.0	0.0	0.0	0.0
[Clostridium] sticklandii	0.0	0.0	0.0	0.0	0.0	0.0	0.0	0.0	0.0	0.0	0.0	0.0	0.0	0.0	0.0	0.0	0.0	0.0	0.0	0.0	0.0	0.0	0.0	0.0	0.0	0.0	0.0	0.0	0.0	0.0	0.0	0.0	0.0	0.0	0.0	0.0	0.0	0.0	0.0	0.0	0.0	0.0	0.0	0.0	0.0	0.0	0.0	0.0	0.0
[Eubacterium] eligens	0.0	0.0	0.0	0.0	0.0	0.0	0.0	0.0	0.0	0.0	0.0	0.0	0.0	0.0	0.0	0.0	0.0	0.0	0.0	0.0	0.0	0.0	0.0	0.0	0.0	0.0	0.0	0.0	0.0	0.0	0.0	0.0	0.0	0.0	0.0	0.0	0.0	0.0	0.0	0.0	0.0	0.0	0.0	0.0	0.0	0.0	0.0	0.0	0.0
alpha proteobacterium HIMB59	0.0	0.0	0.0	0.0	0.0	0.0	0.0	0.0	0.0	0.0	0.0	0.0	0.0	0.0	0.0	0.0	0.0	0.0	0.0	0.0	0.0	0.0	0.0	0.0	0.0	0.0	0.0	0.0	0.0	0.0	0.0	0.0	0.0	0.0	0.0	0.0	0.0	0.0	0.0	0.0	0.0	0.0	0.0	0.0	0.0	0.0	0.0	0.0	0.00103644
gamma proteobacterium HdN1	0.0	0.0	0.0	0.0	0.0	0.0275562	0.0	0.0	0.0	0.0	0.0	0.00159643	0.0	0.0	0.0	0.00101975	0.0	0.0	0.0	0.0	0.0	0.0	0.0	0.0	0.0	0.0	0.00114563	0.0	0.0	0.0	0.0	0.0	0.0	0.0	0.0	0.0	0.0	0.0	0.0	0.0	0.0	0.0	0.0	0.0	0.0	0.0	0.0	0.0	0.0
secondary endosymbiont of Ctenarytaina eucalypti	0.0	0.0	0.0	0.0	0.0	0.0	0.0	0.0	0.0	0.0	0.0	0.0	0.0	0.0	0.0	0.0	0.0	0.0	0.0	0.0	0.0	0.0	0.0	0.0	0.0	0.0	0.0	0.0	0.0	0.0	0.0	0.0	0.0	0.0	0.0	0.0	0.0	0.0	0.0	0.0	0.0	0.0	0.0	0.0	0.0	0.0	0.0	0.0	0.0
[truncated: 350 more columns]
