# Supplementary material for: Metagenomic characterization of ambulances across the USA
Source: Microbiome. 2017 Sep 22;5:125. doi: 10.1186/s40168-017-0339-6 (PMC5610413; doi:10.1186/s40168-017-0339-6)
Supplement: Supplementary file 7 — Table S5. Total relative abundance, average relative abundance and standard deviation of the relative abundance for all species identified by both MetaPhlan2 and CLARK. (XLSX 380 kb) [file 40168_2017_339_MOESM7_ESM.xlsx]

## Sheet: synth_data_based_on_amb_results
sample	Propionibacterium_acnes	Pseudomonas_putida	Pseudomonas_stutzeri	Pseudomonas_syringae	Staphylococcus_saprophyticus	Stenotrophomonas_maltophilia	Pantoea_vagans	Psychrobacter_arcticus	Enterococcus_faecium	Kocuria_rhizophila	Micrococcus_luteus	Psychrobacter_cryohalolentis	Enterobacter_cloacae	Enterococcus_casseliflavus	Buchnera_aphidicola	Geodermatophilus_obscurus	Haemophilus_parainfluenzae	Rothia_mucilaginosa	Staphylococcus_epidermidis	Streptococcus_mitis	Streptococcus_salivarius	Streptococcus_sanguinis	Lactococcus_lactis	Acidovorax_ebreus	Acinetobacter_baumannii	Bacillus_cereus	Corynebacterium_kroppenstedtii	Staphylococcus_warneri	Brucella_pinnipedialis	Delftia_acidovorans	Bacillus_megaterium	Azospirillum_brasilense	Lysinibacillus_sphaericus	Klebsiella_oxytoca	Pseudomonas_aeruginosa	Cronobacter_sakazakii	Agrobacterium_tumefaciens	Chroococcidiopsis_thermalis	Pseudomonas_fulva	Staphylococcus_haemolyticus	Achromobacter_xylosoxidans	Enterococcus_faecalis	Caulobacter_vibrioides	Fusobacterium_nucleatum	Prevotella_melaninogenica	Rhodopseudomonas_palustris	Rothia_dentocariosa	Streptococcus_parasanguinis	Streptococcus_thermophilus
AE0003	0.00635	0.01714	0.0198	0.32551	0.19032	0.06658	0	0	0	0	0	0	0	0	0	0	0	0	0	0	0	0	0	0	0	0	0	0	0	0	0	0	0	0	0	0	0	0	0	0	0	0	0	0	0	0	0	0	0
AE0013	0	0	0	0	0	2.77661	5.52625	0.01557	0	0	0	0	0	0	0	0	0	0	0	0	0	0	0	0	0	0	0	0	0	0	0	0	0	0	0	0	0	0	0	0	0	0	0	0	0	0	0	0	0
AE0023	0.03443	0	0	0.03598	0	0.14838	0	0	0	0	0	0	0	0	0	0	0	0	0	0	0	0	0	0	0	0	0	0	0	0	0	0	0	0	0	0	0	0	0	0	0	0	0	0	0	0	0	0	0
AE0053	0	0	0	0	0	0	6.22125	0.0568	0.17317	0.01068	0.34517	0.01952	0	0	0	0	0	0	0	0	0	0	0	0	0	0	0	0	0	0	0	0	0	0	0	0	0	0	0	0	0	0	0	0	0	0	0	0	0
AE0103	0.05456	0	6.22861	0	0	0.0135	0	0	0.14727	0	0.02903	0	0.01339	0	0	0	0	0	0	0	0	0	0	0	0	0	0	0	0	0	0	0	0	0	0	0	0	0	0	0	0	0	0	0	0	0	0	0	0
AE0113	0	5.51196	0.33594	0	0	0	0	0	0	0	0.01637	0	0.00572	0.56459	0	0	0	0	0	0	0	0	0	0	0	0	0	0	0	0	0	0	0	0	0	0	0	0	0	0	0	0	0	0	0	0	0	0	0
AE0133	25.8602	0.0807	0	0	0	0	0	0	0	0	1.47894	0	0	0	38.429	0.61223	0.40532	0.50748	1.74118	1.17494	0.13827	0.10354	0	0	0	0	0	0	0	0	0	0	0	0	0	0	0	0	0	0	0	0	0	0	0	0	0	0	0
AS1343	0.00778	0	0	0	0	0	0	0	0	0	1.91697	0	0.26274	0	0	0	0	0	0	0	0	0	0	0	0	0	0	0	0	0	0	0	0	0	0	0	0	0	0	0	0	0	0	0	0	0	0	0	0
AS1383	4.86485	0.01704	0.44715	0	0	1.24834	0	0	0	0	0.02083	0	0	0	0	0	0	0	1.00957	0.0091	0	0	0	0.38164	0.01043	0.21202	0.11161	4.59147	0	0	0	0	0	0	0	0	0	0	0	0	0	0	0	0	0	0	0	0	0
AS1393	0	0	71.0548	0	0	19.4616	0	0	0	0	0	0	0	0	0	0	0	0	0	0	0	0	0	0	0	0	0	0	1.11133	5.5814	0	0	0	0	0	0	0	0	0	0	0	0	0	0	0	0	0	0	0
AS1403	0	14.4436	0.01199	0	0	37.8535	0	0	0	0	0	0	0	0	0	0	1.90754	0	0	0	0	0	0	0	0	2.25401	0	0	0	0	0.04221	0	0	0	0	0	0	0	0	0	0	0	0	0	0	0	0	0	0
AS1413	0	0	0.01327	0	0	77.5889	0	0	0	0	0	0	0	0	0	0	0	0	0	0	0	0	0	0	0	0	0	0	0	0	0	0	0	0	0	0	0	0	0	0	0	0	0	0	0	0	0	0	0
AS1423	0	2.34914	0.21365	0	0	0	0	0	0	0.13071	1.87854	0	3.06958	0	0	0	0	0	0	0	0	0	0	0	0	0	0	0	0	0	0	0	0	0	0	0	0	0	0	0	0	0	0	0	0	0	0	0	0
AS1433	0	7.27527	6.73809	0	0	67.7379	0	0	0	0	0	0	3.55566	0	0	0	0	0	0	0	0	0	0	0	0	0	0	0	0	0	0	0	0	0	0	0	0	0	0	0	0	0	0	0	0	0	0	0	0
AS1456	0	0.10604	24.4204	0	0	1.35266	0	0	0	0	0	0	1.9955	3.97927	0	0	0	0	0	0	0	0	0	0	0	0.02005	0	0	0	0	0	0.00319	9.11657	0	0	0	0	0	0	0	0	0	0	0	0	0	0	0	0
AS1463	0	0	8.2076	0	0	0	0	0	0	0	0	0	0.20795	0.36795	0	0	0	0	0	0	0	0	0	0	0	0	0	0	0	0	0	0	0.42281	18.6267	0	0	0	0	0	0	0	0	0	0	0	0	0	0	0
AS1473	0	0	73.9464	0	0	1.21485	0	0.03177	0	0	0	0.28002	0	0	0	0	0	0	0	0	0	0	0	0	0	0	0	0	0	0	0	0	0	0	0	0	0	0	0	0	0	0	0	0	0	0	0	0	0
AS1483	0	0	0	0	0	94.4029	0	0	0	0	0	0	0	0	0	0	0	0	0	0	0	0	0	0	0	0	0	0	0	0	0	0	0	0	0	0	0	0	0	0	0	0	0	0	0	0	0	0	0
AS1484	0.00665	0.01309	0.04848	0	0	0.6266	0	0	0	0	0	0	0.0182	0	0	0	0	0	0	0	0	0	0	0	0	0	0	0	0	0	0	0	0	0	0.0186	0	0	0	0	0	0	0	0	0	0	0	0	0	0
AS1485	0	6.70236	0.00211	0	0	76.0466	0	0	0	0	0	0	0.01199	0	0	0	0	0	0	0	0	0	0	0	0	0	0	0	0	0	0	0	0	0	0	0.00157	0	0	0	0	0	0	0	0	0	0	0	0	0
AS1487	0.01619	0.02177	44.935	0.01086	0	0.07457	0	0	0	0	0	0	0.05756	0	0	0	0	0	0	0	0	0	0	0.04004	0.85642	0	0	0	0	0	0	0	0	0	0.00628	47.5708	0.00227	0.00223	0.66776	0.01038	0	0	0	0	0	0	0	0	0
AS1492	0	0	5.2155	0	0	85.9133	0	0	0	0	0	0	0.11129	0	0	0	0	0	0	0	0	0	0	0	0	0	0	0	0	0	0	0	0	0	0	0	0	0	0	0	0	0	0	0	0	0	0	0	0
AS1493	0.04358	0.35424	1.20245	0	0	0	0	0	0	0.34962	0.00437	0	0	0	0	0	0	0	0	0	0	0	0	0.00195	0	0	0	0	0	0	0	0	0	0	0.00461	0	0	0	0	0	0	0	0	0	0	0	0	0	0
AS1496	0	0.18245	17.4803	0	0	11.9463	0	0	0.0365	0	0.00393	0	6.93936	0	0	0	0	0	0	0	0	0	0	0	0	0.72887	0	0	0	0	0	0.06983	10.2163	0	28.0173	0	0	0	0	0	0.00549	0.07421	0	0	0	0	0	0	0
AS1502	0.04875	0	31.4548	0	0	0.01075	0	0	0	0	0.01097	0	61.8024	0	0	0	0	0	0	0	0	0	0	0	0	0	0	0	0	0	0	0	0	0	0	0	0	0	0	0	0	0	0	0	0	0	0	0	0
AS1503	13.6776	0	2.0709	0	0	0.48937	0	0	0	0.02352	0.75525	0	0	0.26027	0	0	0.68727	0.40643	2.25885	2.94481	0.30576	0.12472	0.37815	0.03743	0	0	0	0	0	0	0	0	0	0	0	0	0	0	3.83351	0	0	0	0.29811	1.37465	0.25257	0.70203	0.79417	0.57983	0.4612
AS1504	0	27.5159	10.8404	0	0	25.2007	0	0	0.13346	0	0	0	0.00165	0	0	0	0	0	0	0	0	0	0	0	0	0	0	0	0	0	0	0	0	0	0	0.00028	0	0	0	0	0.0019	0	0	0	0	0	0	0	0
AS1509	7.66981	0.17023	0.33822	0.03002	0	2.24282	0.04349	0	0	0.01718	0.20094	0	0.0626	0	0	0	0.01696	0.05602	0.99693	0.14712	0	0.00903	0.02087	0.15835	0.01592	0	0.09511	0.07103	2.463	0	0	0	0	0	0.02555	0	0	0	0	0	0	0	0.69545	0	0	0.58691	0.02451	0	0
AS1510	0	0	0	0	0	0	0	0	0	0	0	0	0	0	0	0	0	0	0	0	0	0	0	0	0	0	0	0	0	0	0	0	0	0	0	0	0	0	0	0	0	0	0	0	0	0	0	0	0
AS1513	0	0	55.9794	0	0	0.00786	0	0	0	0	0.03602	0	0	0	0	0	0	0	0	0	0	0	0	0	0	2.56399	0	0	0	0	0.00657	0	0.52127	0	0	0	0	0	0	0	0	0	0	0	0	0	0	0	0
AS1517	9.67739	4.14088	4.4614	0	0	4.78772	0	0	0	0.2292	1.08439	0	0.39596	0	0	0.4552	0.03233	0.11743	0.8745	0.50659	0.19492	0.03226	0.24316	0.24472	0.00765	0.19454	1.42387	0	0	0	0.05762	0	0	0	0.4124	0	0	4.0928	0	0.02539	0	0	0.33616	0	0.13158	2.74891	0.05021	0.32429	0.04875
AS1518	0	0	6.33535	0	0	4.68529	0	0	0	0	0	0	3.22204	0	0	0	0	0	0	0	0	0	0	0	0	0	0	0	0	0	0	0	0	0	8.10718	0	0	0	0	0	0	0	0	0	0	0	0	0	0
AS1519	0	0	0	0	0	0.00141	0	0	0	0	0	0	0.0034	0	0	0	0	0	0.00771	0	0	0	0	0	0	0	0	0	0	0	0	0	0	0	0	0	0	0	0	0	0	0	0	0	0	0	0	0	0
AS1954	0.08629	0	0.15784	0	0	0.23714	0	0	0	0	0.02699	0	0.17329	0	0	0	0	0	30.3846	0.03105	0	0.06241	0	0.05965	0	8.05755	0	0	0	0	0.76448	0	0	0	0.01415	0	0	0	0	14.6108	0	0	0	0	0	0	0	0	0
AS1955	0.0886	0	0.57068	0	0	0	0	0	0	0	0.07713	0	0	0.0952	0	0	0	0	0	0	0	0	0	0.21558	0	0	0	0	0	0	5.38004	0	0	0	0	0	0	0	0	0	0	0	0	0	0	0.05636	0	0	0
AS1956	0.11991	0	0.0886	0	0	0.06792	0	0	0	0	4.60849	0	0.01075	0	0	0	0	0	6.87562	0	0	0	0	0.18268	0	1.01825	0	0	0	0	0.02718	0	0	0	0.01283	0	0	0	0	0	0	0	0	0	0	0	0	0	0
AS1957	0.23428	0	0.00851	0	0	1.19022	0	0	0	0	0.79122	0	0	0	0	0	0	0	0.72459	0	0	0	0	0.07973	0	24.8516	0	0	0	0	0.35605	0	0	0	0	0	0	0	0	0	0	0	0	0	0	0	0	0	0
AS1958	0.24626	0	0.07355	0	0	0.01151	0	0	0	0	66.725	0	0.00244	0	0	0	0	0	0.10536	0	0	0	0	0.06638	0	0	0	0	0	0	0.0131	0	0	0	0.01077	0	0	0	0	0.02894	0	0	0	0	0	0	0	0	0
AS1963	0	0	0	0	0	91.8391	0	0	0	0	0	0	0	0	0	0	0	0	0	0	0	0	0	0	0	0	0	0	0	0	0	0	0	0	0	0	0	0	0	0	0	0	0	0	0	0	0	0	0
AS1965	0	0	0	0	0	0	0	0	0	0	0	0	0	0	0	0	0	0	0	0	0	0	0	0	0	0	0	0	0	0	0	0	0	0	0	0	0	0	7.41688	0	0	0	0	0	0	0	0	0	0
AS1966	0.30889	1.61298	0	0	0	0	0	0	0	0	0.03307	0	0	0	0	0	0	0	0.01164	0	0	0	0	0.38679	0	0	0	0	0	0	0	0	0	0	0.29559	0	0	0	0	0	0	0	0	0	0	0	0	0	0
AS1967	7.7768	0	6.55288	0	0	0	0	0	0	0	0.3078	0	0.78641	0	0	0	0	0	0	0	0	0	0	4.64864	0	0	0	0	0	0	0	0	0	0	0	0	0	0	0	0	0	0	0	0	0	0	0	0	0
AS1969	0.08843	0	0	0	0	0.10198	0	0	0	0	0.21991	0	0	0	0	0	0	0	18.0716	0	0	2.80474	0	0	0	0	0	0	0	0	0	0	0	0	0	0	0	0	0	0	0	0	0	0	0	0	0	0	0
AW0253	0	0	2.05989	0	0	2.17305	0	0	1.01732	0	0	0	0.03819	0.08597	0	0	0	0	0	0	0	0	0	0	0	0	0	0	0	0	0	0	0	0	0	0	0	0	0	0	0	0	0	0	0	0	0	0	0
AW0254	0	0	14.0986	0	0	8.66614	0	0	0	0	0	0	2.48463	0	0	0	0	0	0	0	0	0	0	0	0	0	0	0	0	0	0	0	0	0	0	0	0	0	0	0	0	0	0	0	0	0	0	0	0
AW0258	0	4.3633	27.2654	0	0	0.05333	0	0	2.04553	0	0	0	0	0	0	0	0	0	0	0	0	0	0	0	0	0	0	0	0	0	0	0	0	0	0	0	0	0	0	0	0	0	0	0	0	0.01305	0	0	0
AW0262	0	0	20.6067	0.02696	0	2.50258	0	0	0	0	0	0.04352	0.02677	0.27529	0	0	0	0	0	0	0	0	0	0	0	0	0	0	0	0	0	0	0	0	0	0	0	0	0	0	0	0.35519	0	0	0	0	0	0	0
AW0263	0	0	44.1843	0	0	0	0	0	0	0	0	0	0.01042	0	0	0	0	0	0	0	0	0	0	0	0	0	0	0	0	0	0	0	0	0	0	0	0	0	0	0	0	0	0.02172	0	0	0	0	0	0
AW0264	0	15.6395	0	0	0	67.2977	0	0	0	0	0	0	2.64508	0	0	0	0	0	0	0	0	0	0	0	0	0	0	0	0	0	0	0	0	0	0	0	0	0	0	0	0	0	0	0	0	0	0	0	0
AW0265	0	0	13.5557	0	0	0.01049	0	0	0	0	0	0	0	0	0	0	0	0	0	0	0	0	0	0	0	0	0	0	0	0	0	0	0	0	0	0	0	0	0	0	0	0	0	0	0	0	0	0	0
AW0267	0	0.00909	20.219	0	0	1.06458	0	0	0	0	0	0	0	0	0	0	0	0	0	0	0	0	0	0.00712	0	0	0	0	0	0	0	0	0	0	0	0	0	0	0	0	0	0	0	0	0	0	0	0	0
AW0268	0	0	7.59385	0	0	3.25386	0	0	0	0	0	0	0	0	0	0	0	0	0	0	0	0	0	0.01421	0	0	0	0	0	0	0	0	0	0	0	0	0	0	0	0	0	0	0	0	0	0	0	0	0
AW0269	1.3274	0	0.83807	0	0	0.26058	0	0	0	0	0.051	0	0.33346	0.13904	0	0	0	0	0.11262	0	0	0	0	2.73131	0	0	0	0	0	0	0	0	0	0	0	0	0	0	0	0	0	0.05385	0	0	0	0.09468	0	0	0
AW0273	0	0	6.02169	0	0	0.19965	0	0	0	0	0	0	1.39619	0	0	0	0	0	0	0	0	0	0	0	0	0	0	0	0	0	0	0	0	0	0	0	0	0	0	0	0	0	0	0	0	0.05967	0	0	0
AW0277	0	0	0.22219	0	0	0.15217	0.0162	0	0	0	0	0	0.5554	0	0	0	0	0	0	0	0	0	0	0	0	0	0	0	0	0	0	0	0	0	0	0	0	0	0	0	0	2.2267	0	0	0	0	0	0	0
AW0283	0	0.34358	12.8375	0	0	0	0	0	0	0	0	0	0	0	0	0	0	0	0	0	0	0	0	0	0	0	0	0	0	0	0	0	0	0	0	0	0	0	0	0	0	0	0	0	0	0	0	0	0
AW0293	0.60659	0	0.74139	0	0	0.06572	0	0	0	0	0.29183	0	0.00545	0	0	0	0	0.01735	0.07251	0.05198	0	0	0	0.10107	0	0.02171	0	0	0	0	0	0	0	0	0	0	0	0	0	0	0	0.1061	0	0	0	0.02048	0	0	0
AW0301	0.31541	3.61507	7.47513	0	0	0	0	0	0	0	0	0	0	0	0	0	0	0	0	0	0	0	0	0	0	0	0	0	0	0	0	0	0	0	0	0	0	0	0	0	0	0	0	0	0	0	0	0	0
AW0302	0.02209	0	6.56129	0.01328	0	0	0	0	0	0	0.71026	0	0	0	0	0	0	0	0	0	0	0	0	0	0	0	0	0	0	0	0	0	0	0	0	0	0	0	0	0	0	0	0	0	0	0	0	0	0
AW0303	1.01741	0	0.28634	0	0	0.03927	0	0	0	22.2465	10.0169	0	0.14842	0	0	0	0	0	0	0	0	0	0	0.00833	0	0	0	0	0	0	0	0	0	0	0	0	0	0	0	0	0	0	0	0	0	0	0	0	0
AW0306	0.08356	0	0.82091	0	0	0.05215	0	0	0	0	0	0	0.44454	0	0	0	0	0	0	0	0	0	0	0	0	0	0	0	0	0	0	0	0	0	0	0	0	0	0	0	0	0	0	0	0	0.03133	0	0	0
AW0307	0	0	12.9087	0	0	0.18835	0	0	0	0	0	0	0	0	0	0	0	0	0	0	0	0	0	0	0	0	0	0	0	0	0	0	0	0	0	0	0	0	0	0	0	0	0	0	0	0	0	0	0
AW0308	35.1589	0	1.26238	0	0	0	0	0	0	0	0	0	0.5931	0	0	0	0	0	1.34937	0	0	0	0	5.97382	0	0	0	0	0	0	0	0	0	0	0	0	0	0	0	0	0	0	0	0	0	0	0	0	0
AW0313	0	0	59.4267	0	0	0.27309	0	0.20189	0	0	0	0.40411	0	9.47335	0	0	0	0	0	0	0	0	0	0	0	0	0	0	0	0	0	0	0	0	0	0	0	0	1.03292	0	0	0	0	0	0	0	0	0	0
AW0323	44.197	0	8.89363	0	0	1.77069	0	0	0	0	2.67589	0	0	0	0	1.22927	1.30846	0.27995	3.78827	1.75305	0.0804	0.76657	0	0.60925	0	0	0	0	0	0	0	0	0	0	0	0	0	0	0	0	0	0	0	0	0	0	0.03914	0	0.25345
AW0333	6.19991	0	0.12898	0	0	0.06602	0	0	0	0	1.0318	0	0	0	0	0.9686	0.21366	0.44908	2.88348	0.38474	0.45411	0.20333	0.08229	0	0	0	0.04794	0.33154	0	0	0	0	0	0	0	0	0	0	0	0.07518	0	0	0	0	0	0	0.06219	0.25103	0.39804
AW0343	0	0	0.07122	0	0	62.8665	0	0	0	0	0	0	1.60076	0	0	0	0	0	0	0	0	0	0	0	0	0	0	0	0	0	0	0	0	0	0	0	0	0	0	0	0.00612	2.54969	0	0	0	0	0	0	0
AW0353	0	0	0	0.06521	0	1.3431	0	0	0	0	0	0	0	0	0	0	0	0	0	0	0	0	0	0	0	0	0	0	0	0	0	0	0	0	0	0	0	0	0	0	0	0	0	0	0	0	0	0	0
AW0363	0	0	0	0.0807	0	0	0	0	0	0	0	0	0	0	0	0	0	0	0	0	0	0	0	0	0	0	0	0	0	0	0	0	0	0	0	0	0	0	0	0	0	0	0	0	0	0	0	0	0
AW0371	0	0.00204	77.7896	0.0255	0	2.07283	0	0	0	0	0	0	0	0	0	0	0	0	0	0	0	0	0	0	0	0	0	0	0	0	0	0	0	0	0	0	0	0	0	0	0	0	0	0	0	0	0	0	0
AW0372	0	7.44108	20.7118	0	0	15.0614	0	0	0	0	0	0	0.01252	0.12712	0	0	0	0	0	0	0	0	0	0	0.2454	0.19799	0	0	0	0	0.03901	0.09254	0	0	0	0	0	0	0	0	0	0	0	0	0	0	0	0	0
AW0373	22.0248	0	0	0	0	0.68561	0	0	0	0.03677	0.47273	0	0	0	0	1.2294	0.19002	0.6522	1.09364	1.03515	0.27284	0.01236	0.02757	0	0	0	0	0	0	0	0	0	0	0	0	0	0	0	0	0.06377	0	0	0	0	0.04432	0	0.07545	0.32645	0.09061
AW0375	0.1588	0	1.52507	0.07856	0	1.60749	0	0	0	0	0	0.01218	0.0573	2.96689	0	0	0	0	0	0	0	0	0	0.05949	0	0	0	0	0	0	0	0	0	0	0	0	0	0	0	0	0	0.02091	0	0	0	0.05975	0	0	0
AW0377	0	0	0	0	0	29.5495	0	0	0	0	0	0	0.16111	0.83249	0	0	0	0	0	0	0	0	0	0	0	1.65778	0	0	0	0	0	0	0	0	0	0	0	0	0	0	0	0	0	0	0	0	0	0	0
AW0378	15.8508	0	2.23791	0	0	14.6222	0	0	0	0.16233	1.57119	0	0	0	0	0	0.6168	1.17438	4.61706	1.58688	0.58401	0.2385	0.10122	0.15946	0	0	0	0.20917	0	0	0	0	0	0	0	0	0	0	0	0.36292	0	0	0.28407	0.90782	0.12176	0.71494	0.68738	0.61966	0
AW0383	34.9551	0.69394	3.32782	0	0	0.64286	0	0	0	0.01188	0.56082	0	0	0	0	0.99047	0.0982	0.40348	4.73563	0.85029	0.26252	0.0681	0.21799	0.07304	0	0	0	0	0	0	0	0	0	0	0	0	0	0	0	0	0	0	0	0	0	0	0.09924	0.12745	0.16182
AW0401	0	0.01072	0.01033	1.00855	0	0.21902	0.00207	0	0	0.00664	0.03462	0	0	0	0	0	0	0	0	0	0	0	0	0	0	0	0	0	0	0	0	0	0	0	0	0	0	0	0	0	0	0	0	0	0	0	0	0	0
AW0402	0.11631	0	0	0	0	0	0	0	0	0	4.1144	0	0	0	0	0	0	0	0.03753	0	0	0	0	0	0	0	0	0	0	0	0	0	0	0	0	0	0	0	0	0	0	0	0	0	0	0	0	0	0
AW0404	0	0	0.32293	3.06307	0	0.10508	0	0	0.14773	0.35344	0.2569	0.02821	0	0	0	0	0	0	0	0	0	0	0	0	0	0	0	0	0	0	0	0	0	0	0	0	0	0	0	0	0	0	0	0	0	0	0	0	0
AW0405	0	0	15.6162	0	0	0.16423	0	0.00326	0	0	0.24894	0.06878	9.55308	0	0	0	0	0	0	0	0	0	0	0	0	0	0	0	0	0	0	0	0	0	0	0	0	0	0	0	0	1.6021	0	0	0	0	0	0	0
AW0406	0	1.85209	19.5892	0	0	21.5011	0	0.00393	0	0	0.00225	0.03923	29.2509	0.02549	0	0	0	0	0	0	0	0	0	0	0	0	0	0	0	0	0	0	0	0	0	0	0	0	0	0	0	0	0	0	0	0	0	0	0
AW0407	0	1.7193	1.12312	0	0	0.00616	2.07049	0	0	0	0	0	0	0	0	0	0	0	0	0	0	0	0	0	0	0	0	0	0	0	0	0	0	0	0	0	0	0	0	0	0	0	0	0	0	0	0	0	0
AW0408	0	0	8.50308	0	0	0	0	0	0	0	0.12114	0.00137	0	0	0	0	0	0	0	0	0	0	0	0	0	0	0	0	0	0	0	0	0	0	0	0	0	0	0	0	0	0	0	0	0	0	0	0	0
AW0409	6.04666	0	4.85961	0	0	1.58067	0	0	0	0	0.47179	0	0.03362	0	0	0	0.45889	0.30153	1.63655	0.75705	0.08877	0.2074	0.27424	0.44882	0	0	0	0	0	0	0	0	0	0	0	0	0	0	1.49764	0	0	0	0.6407	0.12092	0	0.79553	0.39099	0.2761	0.48966
AW0411	0	0	1.02627	0.04007	0	0	0	0.21146	0	0.67803	1.65652	0.09278	0	0	0	0	0	0	0	0	0	0	0	0	0	0	0	0	0	0	0	0	0	0	0	0	0	0	0	0	0	0.0214	0	0	0	0	0	0	0
AW0412	0	0	25.4703	0	0	0.05048	0	0	0	0	0	0.00301	0	0	0	0	0	0	0	0	0	0	0	0	0	0	0	0	0	0	0	0	0	0	0	0	0	0	0	0	0.0235	0	0	0	0	0	0	0	0
AW0413	0	0.01216	0.01263	0.84869	0	0	0	0	0	0	0	0	0	0	0	0	0	0	0	0	0	0	0	0	0	0	0	0	0	0	0	0	0	0	0	0	0	0	0	0	0	0	0	0	0	0	0	0	0
AW0414	0	0	0.09733	0.052	0	2.14668	0	0	0	0	0	0	0	0	0	0	0	0	0	0	0	0	0	0	0	0	0	0	0	0	0	0	0	0	0	0	0	0	0	0	0	0	0	0.01601	0	0	0	0	0
AW0415	0	0	0.0116	0.2117	0	30.7524	0	0.00859	0	0	0	0.0559	0	0	0	0	0	0	0	0	0	0	0	0	0	0	0	0	0	0	0	0	0	0	0	0	0	0	0	0	0	0	0	0	0	0	0	0	0
AW0416	0.03714	0.12462	0.54602	0.04812	0	0.40231	0	0.00266	0	0	0	0.04349	0	0	0	0	0	0	0	0	0	0	0	0	0	0	0	0	0	0	0	0	0	0	0	0	0	0	0	0	0	0	0	0.12313	0	0	0	0	0
AW0417	0	0	0.01099	0.09889	0.03224	0	0	0	0	0.13946	0.01437	0	0	0	0	0	0	0	0	0	0	0	0	0	0	0	0	0	0	0	0	0	0	0	0	0	0	0	0	0	0	0	0	0.02001	0	0	0	0	0
AW0418	0	0	0	0.2009	0	0.1294	0	0.01909	0	0	0.43896	0.04984	0	0	0	0	0	0	0	0	0	0	0	0	0	0	0	0	0	0	0	0	0	0	0	0	0	0	0	0	0	0	0	0	0	0	0	0	0
AW0419	0.03114	0	0	0	0.76075	0	0	0	0	0.02962	0.02948	0	0	0	0	0	0	0	0	0	0	0	0	0	0	0	0	0	0	0	0	0	0	0	0	0	0	0	0	0	0	17.2484	0	0	0	0	0	0	0
AW0421	0.00589	0	5.96957	0	0	0	0	0.09739	0	0	0	0.09664	0	0	0	0	0	0	0	0	0	0	0	0	0	0	0	0	0	0	0	0	0	0	0	0	0	0	0	0	0	0	0	0	0	0	0	0	0
AW0422	0.18894	0	1.26398	0.28974	0	0	0	0	0	0.08602	0.04736	0	0	0	0	0	0	0	0.00612	0	0	0	0	0	0	0	0	0	0	0	0	0	0	0	0	0	0	0	0	0	0	0.13257	0	0	0	0.01706	0	0	0
AW0424	0	0	65.955	0	0.65646	1.87391	0	0.00302	0	0	0	0	0	0	0	0	0	0	0	0	0	0	0	0	0	0	0	0	0	0	0	0	0	0	0	0	0	0	0	0	0	0	0	0	0	0	0	0	0
AW0425	0	0	3.02457	0	0	0	0	0	0	0	0	0.0286	0	0	0	0	0	0	0	0	0	0	0	0	0	0	0	0	0	0	0	0	0	0	0	0	0	0	0	0	0	10.1958	0.0086	0	0	0	0	0	0
AW0426	0	0	0.2753	0	0	2.54557	0	0.08212	0	0	0.04867	1.41444	0	0	0	0	0	0	0	0	0	0	0	0	0	0	0	0	0	0	0	0	0	0	0	0	0	0	0	0	0	0	0	0	0	0	0	0	0
AW0427	0.13495	0	0.17834	0	0	0.04078	0	0	0	92.5995	5.54257	0	0	0	0	0	0	0	0.00262	0	0	0	0	0	0	0	0	0	0	0	0	0	0	0	0	0	0	0	0	0	0	0	0	0	0	0	0	0	0
AW0428	0	0	37.0615	0.17269	0	0	0	0	0	0	0.025	0	0	0	0	0	0	0	0	0	0	0	0	0	0	0	0	0	0	0	0	0	0	0	0	0	0	0	0	0	0	0	0	0	0	0	0	0	0
AW0429	0	0.02489	0.01875	0.02169	0	0	0	0	0	0	0	0.07089	0	0	0	0	0	0	0	0	0	0	0	0	0	0	0	0	0	0	0	0	0	0	0	0	0	0	0	0	0	0	0	0	0	0	0	0	0
AW0431	0	0.00647	0	0.05374	0	0	0	0	0	0.17268	0	0	19.1064	0	0	0	0	0	0	0	0	0	0	0	0	0	0	0	0	0	0	0	0	0	0	0	0	0	0	0	0	0	0	0	0	0	0	0	0
AW0432	0.08379	0	0.53072	0.04723	0	0	0	0	0	0.01873	0	0.00636	0.0055	0	0	0	0	0	0	0	0	0	0	0	0	0	0	0	0	0	0	0	0	0	0	0	0	0	0	0	0	0	0	0	0	0	0	0	0
AW0434	0	0	14.1148	0	0	0	0	0	0	0.06415	0.20216	0.00509	0	0	0	0	0	0	0	0	0	0	0	0	0	0	0	0	0	0	0	0	0	0	0	0	0	0	0	0	0	0	0	0	0	0	0	0	0
AW0435	0	0.2832	0.00862	0	0	73.3387	0	0	0	0	0	0	0	0	0	0	0	0	0	0	0	0	0	0	0	0	0	0	0	0	0	0	0	0	0	0	0	0	0	0	0	0	0	0	0	0	0	0	0
AW0436	0.02033	16.9202	2.19066	0.02263	0	0.34324	0	0	0	0	0	0.04133	0.19219	0	0	0	0	0	0	0	0	0	0	0	0	0	0	0	0	0	0	0	0	0	0	0	0	0	0	0	0	0	0	0	0	0	0	0	0
AW0437	3.32799	0	1.52057	0	0	0.25098	0	0	0	4.59064	68.4213	0.02149	0.02703	0	0	0	0	0	0.26987	0.01108	0	0	0	0	0	0	0	0	0	0	0	0	0	0	0	0	0	0	0	0	0	0	0	0	0	0	0	0	0
AW0438	0.86137	5.58604	0.41531	0	0	2.6192	0	0	0	0	0.11124	0.03551	0.0462	25.4854	0	0	0	0	0.10683	0.05404	0	0.0247	0.06121	0.33872	0	0	0	0	0	0	0	0	0	0	0	0	0	0	0	0	0	0	0	0	0	0.1136	0	0	0
AW0439	12.9768	3.7272	0.36474	0	0	0.16479	0	0.01486	0	0.00431	0.27979	0.09573	0.02936	0	0	0	0.05137	0.05257	2.30166	0.31425	0.03829	0.06071	0.12811	0.67207	0	0	0	0	0	0	0	0	0	0	0	0	0	0	0	0	0	0	0	0	0	0.16862	0	0.00941	0.3268
AW0441	14.8477	0	0.51941	0	0	0	0	0	0	0	0.36912	0	0	0	0	0.37367	0	0.12669	1.07894	0.03739	0.02831	0	0	0.72554	0	0	0	0	0	0	0	0	0	0	0	0	0	0	0	0	0	0	0	0	0	0.72199	0	0	0
AW0442	0	0	98.3785	0	0	0	0	0	0	0.01466	0.015	0	0	0	0	0	0	0	0	0	0	0	0	0	0	0	0	0	0	0	0	0	0	0	0	0	0	0	0	0	0	0	0	0	0	0	0	0	0
AW0444	0	0	2.21191	0	0	0.00765	0	0	0	0.05791	0	0.00539	0	0	0	0	0	0	0	0	0	0	0	0	0	0	0	0	0	0	0	0	0	0	0	0	0	0	0	0	0	0	0	0	0	0	0	0	0
AW0445	8.47818	0	2.73793	0	0	37.4282	0	0	0	0	0.91611	0	0.11076	0	0	0.88155	0.08024	0.13865	1.94545	0.53722	0	0	0	0.15575	0	0	0	0	0	0	0	0	0	4.41625	0	0	0	0	0	0	0	0	0.2857	0	0	0.52454	0.1717	0	0
AW0446	0	0.98461	0	0.04286	0	0.16494	0	0	0	0	0	0	0	0	0	0	0	0	0	0	0	0	0	0	0	0	0	0	0	0	0	0	0	0	0	0	0	0	0	0	0	0	0	0	0	0	0	0	0
AW0447	0.12339	0	0.16664	0	0	0.02479	0	0	0	5.53818	6.57911	0	0	0	0	0	0	0	0	0	0	0	0	0	0	0	0	0	0	0	0	0	0	0	0	0	0	0	0	0	0	0	0	0	0	0	0	0	0
AW0448	2.82479	0.03628	4.71961	0	0	1.94102	0	0	0	11.4407	0.15594	0	1.12818	0.10393	0	0	0	0.01364	0.44703	0.09379	0	0	0.15067	0.2156	0	0	0	0.62861	0	0	0	0	0	0.02259	0	0	0	0	0	0	0	0.0571	0	0	0.07259	0	0	0.11724	2.77609
AW0449	0	0.00663	0	0	0	0	0	0	0	0.01794	0	0	0	0	0	0	0	0	0	0	0	0	0	0	0	0	0	0	0	0	0	0	0	0	0	0	0	0	0	0	0	0	0	0	0	0	0	0	0
AW0451	0	0	0.00541	0	0	0.00738	0	0.18438	0	0.05783	0.07863	0.03822	0	0	0	0	0	0	0	0	0	0	0	0	0	0	0	0	0	0	0	0	0	0	0	0	0	0	0	0	0	0	0	0	0	0	0	0	0
AW0452	0.00148	0	0.0176	0	0	0	0	0	0	0	0	0	0	0	0	0	0	0	0	0	0	0	0	0	0	0	0	0	0	0	0	0	0	0	0	0	0	0	0	0	0	0	0	0	0	0	0	0	0
AW0454	0.0255	2.52477	2.5326	0	0	0	0	0	0.01224	0.07593	0.0263	0	0.04375	0.00925	0	0	0	0	0	0	0	0	0	0	0	0	0	0	0	0	0	0	0	0	0	0	0	0	0	0	0	0	0	0	0	0	0	0	0
AW0455	0	0.00963	0	0.07135	0	0	0	0	0	0	0	0.00242	0	0	0	0	0	0	0	0	0	0	0	0	0	0	0	0	0	0	0	0	0	0	0	0	0	0	0	0	0	0	0	0	0	0	0	0	0
AW0456	0	0	3.3177	0.09374	0	0	0	0.00813	0.00442	0	0	0.01431	0	0	0	0	0	0	0	0	0	0	0	0	0	0	0	0	0	0	0	0	0	0	0	0	0	0	0	0	0	0	0	0	0	0	0	0	0
AW0457	0.03453	0	0.16468	0	0	0.15448	0	0	0	26.0587	1.52632	0	0	0	0	0	0	0	0	0	0	0	0	0	0	0	0	0	0	0	0	0	0	0	0	0	0	0	0	0	0	0	0	0	0	0	0	0	0
AW0459	0	1.25621	0.03835	0.01282	0	0	0	0	0	0.2292	1.41553	0	0	0	0	0	0	0	0	0	0	0	0	0	0	0	0	0	0	0	0	0	0	0	0	0	0	0	0	0	0	0	0	0	0	0	0	0	0
AW0461	0.01506	0	1.70628	0	0	0	0	0	0	11.542	3.42245	0	0	0	0	0	0	0	0	0	0	0	0	0	0	0	0	0	0	0	0	0	0	0	0	0	0	0	0	0	0	0	0	0	0	0.02871	0	0	0
AW0462	0	0	1.51417	0	0	0.25946	0	0.00323	0	42.6495	6.61153	0.08867	0	0	0	0	0	0	0	0	0	0	0	0	0	0	0	0	0	0	0	0	0	0	0	0	0	0	0	0	0	0	0	0	0	0	0	0	0
AW0464	33.2046	0	0.70109	0	0	0.11936	0	0	0	0.08396	2.90939	0	0	0	0	0.83762	0	0.17266	2.69279	0.89786	0	0	0	0.99967	0	0	0	0.07956	0	0	0	0	0	0	0	0	0	0	0	0.18735	0	0	1.36252	0	0	0	0	0.04653	0.42262
AW0465	4.9826	4.75002	1.6376	0	0	3.82815	0	0	0	0	0.16907	0	0	0	0	0	0	0	0	0	0	0	0	1.47677	0	0	0	0	0	0	0	0	0	0	0	0	0	0	0	0	0	0	0	0	0	0	0	0	0
AW0466	0	0	90.0534	0	0	0	0	0	0.01674	0.02286	0	0	0	0	0	0	0	0	0	0	0	0	0	0	0	0	0	0	0	0	0	0	0	0	0	0	0	0	0	0	0	3.36068	0	0	0	0	0	0	0
AW0467	0.03134	0.03087	0.15877	0	0	0.09491	0	0	0	0	0	0	0	0	0	0	0	0	0	0	0	0	0	0	0	0	0	0	0	0	0	0	0	0	0	0	0	0	0	0	0	0	0	0	0	0	0	0	0
AW0468	0	0	0.46756	0	0	91.9713	0	0	0.05979	0	0	0	0.00271	0	0	0	0	0	0	0	0	0	0	0	0	0	0	0	0	0	0	0	0	0	0	0	0	0	0	0	0	0	0	0	0	0	0	0	0
AW0472	0.06686	0	0.00968	0	0	0.0897	0	0	0	0.0454	0.10381	0.00383	0	0	0	0	0	0	0	0	0	0	0	0	0	0	0	0	0	0	0	0	0	0	0	0	0	0	0	0	0	0	0	0	0	0	0	0	0
AW0474	0	0.02	0	0.04294	0	14.0576	0	0	0	0	0	0	0	0.02736	0	0	0	0	0	0	0	0	0	0	0	0	0	0	0	0	0	0	0	0	0	0	0.11309	0	0	0	0	0	0	0	0	0	0	0	0
AW0475	0	0	11.7166	0	0	0	0	0	0	0	0	0	0	0	0	0	0	0	0	0	0	0	0	0	0	0	0	0	0	0	0	0	0	0	0	0	0	0	0	0	0	0	0	0	0	0	0	0	0
AW0476	0	0.57905	72.9473	0.04077	0	0	0	0	0	0	0	0.06075	1.27205	0	0	0	0	0	0	0	0	0	0	0	0	0	0	0	0	0	0	0	0	0	0	0	0	0	0	0	0	0	0	0	0	0	0	0	0
AW0477	0	0.0033	0.00665	0.14387	0	5.77694	0	0	0	0	0	0	0	0	0	0	0	0	0	0	0	0	0	0	0	0	0	0	0	0	0	0	0	0	0	0	0	0	0	0	0	0	0	0	0	0	0	0	0
AW0478	9.7371	7.90725	0	0	0	0	0	0	0	0	0.03974	0	0	0	0	0	0	0	0.78227	0.03415	0	0	0	0	0	0	0	0	0	0	0	0	0	0	0	0	0	0	0	0	0	0	0	0	0	0	0	0	0
AW0479	1.24589	0.92687	8.80764	0	0	0.16539	0	0	0	0	0.67015	0	0.67995	0.04688	0	0	0	0	0	0	0	0	0.12522	0.85911	0	0	0	0	0	0	0	0	0	0	0	0	0	0	0	0	0	0	0	0	0	0.75821	0	0	0.25458
AW0481	1.56851	0	1.70685	0.07372	0	0	0	0.01139	0	0	0.03041	2.75246	0	0	0	0	0	0	0	0	0	0	0	0	0	0.09873	0	0	0	0	0	0	0	0	0	0	0	0	0	0	0	0.06061	0	0	0	0	0	0	0
AW0482	0.00772	0	0	0.04052	0	0.04849	0	0	0	0	0.0513	0.03196	0	0	0	0	0	0	0	0	0	0	0	0	0	0	0	0	0	0	0	0	0	0	0	0	0	0	0	0	0	0	0	0	0	0	0	0	0
AW0484	0.00987	0	84.9131	0	0	0.0426	0	0.00784	0	0	0.25524	12.6697	0	0	0	0	0	0	0	0	0	0	0	0	0	0	0	0	0	0	0	0	0	0	0	0	0	0	0	0	0	0	0	0	0	0	0	0	0
AW0485	0	0.00144	0.00856	0.00864	0	0.0015	0	0	0	0	0	0.2824	0.00518	0	0	0	0	0	0	0	0	0	0	0	0	0	0	0	0	0	0	0	0	0	0	0	0	0	0	0	0	0	0	0	0	0	0	0	0
AW0486	0	0	0.01076	0	0	4.94903	0.15389	0.03172	0.0383	0	0	0.0668	0	0	0	0	0	0	0	0	0	0	0	0	0	0	0	0	0	0	0	0	0	0	0	0	0	0	0	0	0	0.29852	0	0	0	0	0	0	0
AW0487	0.01194	0.03395	0	0.07251	0	2.1694	0	0	0	0	0	0	0	0	0	0	0	0	0	0	0	0	0	0.00845	0	0	0	0	0	0	0	0	0	0	0	0	0	0	0	0	0	0	0	0	0	0.03831	0	0	0
AW0488	1.12059	0	5.04478	0	0	0.9441	0.55834	0	0.51109	0	63.0458	0	0	0	0	0	0	0	0	0	0	0	0	0	0	0	0	0	0	0	0	0	0	0	0	0	0	0	0	0	0	0	0	0	0	0	0	0	0
AW0489	0.40854	0.0045	3.59004	0	0	0.23801	0	0	0	0.01134	83.926	0	0.04538	0	0	0	0	0	0.01278	0	0	0	0	0.09561	0	0	0	0	0	0	0	0	0	0	0	0	0	0	0	0	0	0	0	0	0	0.02224	0	0	0
AW0491	0	0	0.05829	0	0	34.3508	0	0	0	0	0	0	0	0	0	0	0	0	0	0	0	0	0	0	0	0	0	0	0	0	0	0	0	0	0	0	0	0	0	0	0	0	0	0	0	0	0	0	0
AW0492	0.21179	0	0.17021	0	0	0.15231	0	0	0	0	0	0	0	0	0	0	0	0	0	0	0	0	0	0.02108	0	0	0	0	0	0	0	0	33.1885	0	0	0	0	0	0	0	0	0	0	0	0	0	0	0	0
AW0494	0.00887	0.00733	0.05349	0.02164	0	0	0	0	0	0	0	0	0	0	0	0	0	0	0	0	0	0	0	0	0	0	0	0	0	0	0	0	0	0	0	0	0	0	0.00452	0	0	0	0	0	0	0	0	0	0
AW0495	0	0	0	0	0	96.6238	0	0	0	0	0	0	0	0	0	0	0	0	0	0	0	0	0	0	0	0	0	0	0	0	0	0	0	0	0	0	0	0	0	0	0	0	0	0	0	0	0	0	0
AW0496	0.09626	0.01792	0.03082	0.20146	0	8.76027	0	0.02153	0	0	0	0.06341	0.73379	0	0	0	0	0	0	0	0	0	0	0.00761	0	0	0	0	0	0	0	0	0	0	0	0	0	0	0	0	0	0.51131	0	0	0	0	0	0	0
AW0497	0	0	0	0	0	0	0	0	0	0	0.03308	0	0	0	0	0	0	0	0	0	0	0	0	0	0	0	0	0	0	0	0	0	0	0	0	0	0	0	0	0	0	0	0	0	0	0	0	0	0
AW0498	0	0	71.5481	0	0	0	0	0	0	0	0.02664	0	0	0	0	0	0	0	0	0	0	0	0	0	0	0	0	0	0	0	0	0	0	0	0	0	0	0	0	0	0	0	0	0	0	0	0	0	0
AW0499	8.94192	0.3167	12.2738	0	0	1.70648	0	0	0	0.02592	0.55993	0.295	2.74335	0.03952	0	0	0	0	0.43877	0.06077	0	0	0	0.30829	0	0.07994	0	0	0	0	0	0	0	0	0	0	0	0	0	0	0	1.83074	0	0	0	0.10075	0	0	0.05571
AW0501	0.45735	0	3.12379	0	0	0.11174	0	0	0	0	0	0	0.21142	0	0	0	0	0	0	0	0	0	0	0	0	0	0	0	0	0	0	0	0	0	0	0	0	0	0	0	0	0	0	0	0	0.4411	0	0	0
AW0502	65.6587	0	0	0	0	0	0	0	0	0	0	0	0	0	0	0	0	0.07563	0.58706	0.05099	0	0	0	0.18458	0	0	0	0	0	0	0	0	0	0	0	0	0	0	0	0	0	0	0	0	0	0	0	0	0
AW0503	0.09457	0	0	0	0	0.04206	0	0	0	0.0541	5.83589	0	0	0	0	0	0	0	0	0	0	0	0	0	0	0	0	0	0	0	0	0	0	0	0	0	0	0	0	0	0	0	0	0	0	0	0	0	0
AW0505	0	0	0.29039	0	0	0	0	0	0	0	0	0	89.6112	0	0	0	0	0	0	0	0	0	0	0	0	0	0	0	0	0	0	0	0	0	0	0	0	0	0	0	0	0	0	0	0	0	0	0	0
AW0506	0	0	0	3.0945	0	0	0	0	0	0	0	0	0	0	0	0	0	0	0	0	0	0	0	0	0	0	0	0	0	0	0	0	0	0	0	0	0	0	0	0	0	0.0113	0	0	0	0	0	0	0
AW0507	0	0	0.12575	0	0	0	0	0	0	0	0	0	0	0	0	0	0	0	0	0	0	0	0	0	0	0	0	0	0	0	0	0	0	0	0	0	0	0	0	0	0	0	0	0	0	0	0	0	0
AW0508	1.02845	0	0	0	0	0	0	0	0	0	0	0	0	0	0	0	0	0	0	0	0	0	0	3.86585	0	0	0	0	0	0	0	0	0	0	3.38291	0	0	0	0	0	0	0	0	0	0	0	0	0	0
AW0509	0.13274	0	0.40311	0	0	4.6963	0	0	0	0.00993	93.3511	0	0.0034	0	0	0	0	0	0.00653	0	0	0	0	0	0	0	0	0	0	0	0	0	0	0	0	0	0	0	0	0	0	0.01235	0.02026	0	0	0.00636	0	0	0
AW0511	0	0	0	0	0	0.02751	0	0.01255	0	0.00613	0.23273	0.06324	0.12376	0	0	0	0	0	0	0	0	0	0	0	0	0	0	0	0	0	0	0	0	0	0	0	0	0	0	0	0	0	0	0	0	0	0	0	0
AW0513	7.64214	0.6247	11.1382	0.13045	0	1.6932	0	0	0	0	0.17182	0.11369	0.80961	0	0	0	0.07514	0.23646	23.0617	0.23835	0.00777	0	0.10541	0.13432	0	0	0	0	0	0	0	0	0	0	0	0	0	0	0	0	0	0.0872	0	0	0	0	0.07818	0.0226	0
AW0514	0	0.39799	1.15024	0	0	0	0	0	0	0.10109	0	0.00114	0	0	0	0	0	0	0	0	0	0	0	0	0	0	0	0	0	0	0	0	0	0	0	0	0	0	0	0	0	0	0	0	0	0	0	0	0
AW0515	0	0.21233	0.87324	0	0	1.34049	0	0	0	0	0	0.00312	0	0	0	0	0.05026	0	0	0	0	0	0	0	0	0.05225	0	0	0	0	0	0	0	0	0	0	0	0	0	0	0	0	0	0	0	0	0	0	0
AW0516	0	0.04654	3.95836	0.01516	0	3.89824	0	0	0	0	0	0.00748	0.01649	0	0	0	0	0	0	0	0	0	0	0	0.08302	0	0	0	0	0	0	0	0	0	0	0	0	0	0.03551	0	0	0	0	0	0	0	0	0	0
AW0518	0	0.01298	0	0.05183	0	0.22672	0	0	0	0	0.43632	0	0	0	0	0	0	0	0	0	0	0	0	0	0	0	0	0	0	0	0	0	0	0	0	0	0	0	0	0	0	0	0	0	0	0	0	0	0
AW0519	0.41116	0.00167	0.2695	0	0	0.13042	0.03712	0	0.07512	3.46665	93.0882	0	0	0	0	0	0	0	0.56769	0	0	0	0	0	0	0	0	0	0	0	0	0	0	0	0	0	0	0	0	0	0	0	0	0	0	0	0	0	0
AW0521	0	0	4.70506	0	0	22.1237	0	0.22993	0	0	0	0.15167	0	0	0	0	0	0	0	0	0	0	0	0	0	0	0	0	0	0	0	0	0	0	0	0	0	0	0	0	0	0	0	0	0	0	0	0	0
AW0522	0.57189	0	0	0	0	1.14076	0	0	0	0	0	0	0	0	0	0	0	0	0	0	0	0	0	0	0	0	0	0	0	0	0	0	0	0	0	0	0	0	0	0	0	0	0	0	0	0	0	0	0
AW0523	0.00553	0	0	0.67015	0.02267	0.00835	0	0.11518	0	0.02234	1.88192	0.19999	0	0	0	0	0	0.02829	0	0	0	0	0	0	0	0	0	0	0	0	0	0	0	0	0	0	0	0	0	0	0	0.78973	0	0	0	0	0	0	0
AW0524	0.00447	0	0	0.04916	0	0.28609	0	0.02097	0.00193	0	0	0.02281	0	0	0	0	0	0	0	0	0	0	0	0	0	0	0	0	0	0	0	0	0	0	0	0	0	0	0	0	0	0.01714	0	0	0	0	0	0	0
AW0525	8.18587	0	0.42806	0	0	0	0	0	0	0	0	0	0	0	0	0	0	0	0	0	0	0	0	2.4695	0	0	0	0	0	0	0	0	0	0	0	0	0	0	0	0	0	0	0	0	0	0	0	0	0
AW0526	0.10463	0	10.25	0	0	0	0	0.00119	0	0	0	0.00221	0	0	0	0	0	0	0	0	0	0	0	0	0	0	0	0	0	0	0	0	0	0	0	0	0	0	0	0	0	0.33445	0	0	0	0	0	0	0
AW0527	0.00851	2.66365	0.21489	0	0	0	0	0	0	0	0	0	0	0	0	0	0	0	0	0	0	0	0	0	0	0	0	0	0	0	0	0	0	0	0	0	0	0	0	0	0	0	0.00742	0	0	0	0	0	0
AW0528	0	0	0.24678	0	0	0.29118	0	0.03727	0	0	0.02474	0.00975	0	0	0	0	0	0	0	0	0	0	0	0	0	0	0	0	0	0	0	0	0	0	0	0	0	0	0	0	0	0	0	0	0	0.03283	0	0	0
AW0529	0	0	0	0.14717	0	34.9413	0	0	0	0	0	0.07123	0	0	0	0	0	0	0	0	0	0	0	0	0	0	0	0	0	0	0	0	0	0	0	0	0	0	0	0	0	0	0	0	0	0	0	0	0
AW0531	0.01171	0.02986	0	0	0	0	0	0	0	0	0	0	0	0	0	0	0	0	0	0	0	0	0	0	0	0	0	0	0	0	0	0	0	0	0	0	0	0	0	0	0	0	0	0	0	0	0	0	0
AW0532	0.22734	0	0.05564	0	0	0.04058	0	0	0	0	0	0	0	0	0	0	0	0	0.00397	0	0	0	0	0	0	0	0	0	0	0	0	0	0	0	0	0	0	0	0	0	0	0	0	0	0	0	0	0	0
AW0533	0.07909	1.36085	6.10898	0.04367	0	0.22378	0	0.00734	0	0	7.03643	0.03205	0.05042	0	0	0	0	0	0	0	0	0	0	0	0	0	0	0	0	0	0	0	0	0	0	0	0	0	0	0	0	0	0	0	0	0	0	0	0
AW0534	0.03998	0	0.93522	0	0	0.11262	0	0	0	0	0	0	0	0	0	0	0	0	0	0	0	0	0	0.00721	0	0	0	0	0	0.07073	0	0	0	0	0	0	0	0	0	0	0	0	0	0	0	0.01561	0	0	0
AW0535	0	0.00987	0	0.01187	0	0	0	0	0	0	0	0	0	0	0	0	0	0	0	0	0	0	0	0	0	0	0	0	0	0	0	0	0	0	0	0	0	0	0	0	0	0	0	0	0	0	0	0	0
AW0536	0.0255	0.01924	0.03946	0.0196	0	0.03018	0	0	0	0	0	0	0	0	0	0	0	0	0	0	0	0	0	0	0	0	0	0	0	0	0	0	0	0	0	0	0	0	0	0	0	0	0	0	0	0	0	0	0
AW0537	0	0.00981	0.08971	1.08149	0	0.37223	0.01189	0	0.22154	0.08067	0.07452	0	0	0	0	0	0	0	0	0	0	0	0	0	0	0	0	0	0	0	0	0	0	0	0	0	0.04849	0	0	0	0	0	0	0	0	0	0	0	0
AW0538	0	0	0.04317	0	0	0	0	0	0	0	0	0	0	0	0	0	0	0	0	0	0	0	0	0	0	0	0	0	0	0	0	0	0	0	0	0	0	0	0	0	0	0	0	0	0	0	0	0	0
AW0539	0.16468	0	0.35774	0	0	0.81951	0	0	44.9204	0	2.53361	0	0	0	0	0	0	0	0	0	0	0	0	0	0	0	0	0	0	0	0	0	0	0	0	0	0	0	0	0	0	0	0	0	0	0	0	0	0
AW0543	0.04393	0	0	0	0	0	0	0	0	25.3568	63.0216	1.96669	0	0	0	0	0	0	0	0	0	0	0	0	0	0	0	0	0	0	0	0	0	0	0	0	0	0	0	0	0	0	0	0	0	0	0	0	0
AW0553	0.01225	0	0.07211	0.01756	0	0	0	0	0	0	0	0	0	0	0	0	0	0	0	0	0	0	0	0	0	0.08261	0	0	0	0	0	0	0	0	0	0	0	0	0	0	0	0.00938	0	0	0	0	0	0	0
AW0563	0	0	0	0	0	0	0	0	0	1.01219	3.10389	0	0	0	0	0	0	0	0	0	0	0	0	0	0	0	0	0	0	0	0	0	0	0	0	0	0	0	0	0	0	0	0	0	0	0	0	0	0
AW0573	5.25816	0	3.23454	0	0	0.0313	0	0	0	0	0.15589	0	0.23479	0	0	0	0.29551	1.6067	1.89734	0.25998	0.02423	0.00643	0	0.29448	0	0	0	0	0	0	0	0	0	0	0	0	0	0	0	0	0	0	0	0	0	0.06109	0	0	0.19445
AW0593	0.9702	0	5.01402	0.09716	0	0.13965	0.01094	0	0	0	0.18644	0	0	0	0	0	0	0	1.58757	0	0	0	0	0	0	0.41729	0	0	0	0	0	0	0	0	0	0	0	0	0	0.69548	0	0.05746	0	0	0	0.40526	0	0	0
AW0603	0.80464	0	0.69746	0	0	0.25377	0	0	0	0	0	0	0	0	0	0	0	0	0	0	0	0	0	0	0	0	0	0	0	0	0	0	0	0	0	0	0	0	0	0	0	0	0	0	0	0.39753	0	0	0
AW0613	0.0199	0.18688	0	0	0	0.15778	0	0	0	0	0	0	0.00388	0	0	0	0	0	0	0	0	0	0	0.01107	0	0	0	0	0	0	0	0	0	0	0.01503	0	0	0	0	0	0	0	0	0	0	0	0	0	0
AW0623	0.52074	0.07979	0.33859	0	0	0.04707	0	0	0	0	0	0	0	0	0	0	0	0.00923	0.47984	0	0	0	0.00355	0.16924	0	0	0	0	0	0	0	0	0	0	0.0421	0	0	0	0	0	0	0	0	0	0	0	0	0	0
AW0633	0.62935	0	0.16942	0	0	0.08494	0.00998	0	0	0	0	0	0	0	0	0	0	0	0.04485	0	0	0	0	0.23607	0	0	0	0	0	0	0	0	0	0	0	0	0	0	0	0	0	0	0	0	0	0.03292	0	0	0
AW0643	0.12695	0	6.43848	0	0	0.35624	0	0	0	0	87.748	0	0	0	0	0	0	0	0	0	0	0	0	0.06744	0	0	0	0	0	0	0	0	0	0	0	0	0	0	0	0	0	0	0	0	0	0	0	0	0
AW0653	0.19827	0	0.4461	0	0	0	0	0	0	0	0	0	0	0	0	0	0	0	0	0	0	0	0	0	0	0	0	0	0	0	0	0	0	0	0	0	0	0	0	0	0	0	0	0	0	0	0	0	0
AW0673	3.49686	0.11181	8.78168	0	0	0.97055	0.14071	0	0	0.00924	0.20015	0	0.6147	0	0	0	0.066	0.19176	0.56509	0.40976	0.14847	0.0179	0	1.72579	0	0	0	0	0	0.22163	0	0	0	0	0	0	0	0	0	0	0	0.0615	0	0	0	0.62834	0	0	0
AW0683	1.76018	0.43763	0.32068	0	0	58.5299	0.02654	0	0	0	0.04116	0	0.78405	0	0	0	0.01243	0.0758	0.43061	0.19807	0	0.28108	0	0.63748	0	0	0	0	0	0	0	0	0	0	0	0	0	0	0	0	0	0	0	0	0	0.29774	0.16273	0	0
AW0691	1.88412	0	0	0	0	8.10887	0	0	0	0	16.7297	0	0	0	0	0	0	0	0	0	0	0	0	0	0	0	0	0	0	0	0	0	0	0	0	0	0	0	0	0	0	0	0	0	0	0	0	0	0
AW0695	0	0	0	0	0	50.1046	0	0	0	0	0	0	0.04058	0	0	0	0	0	0	0	0	0	0	0	0	0	0	0	0	0	0	0	0	0	0	0	0	0	0	0	0	0	0	0	0	0	0	0	0
AW0698	0	0	2.01141	0	0	1.224	0	0	0	0	66.1142	0	0	0	0	0	0	0	0	0	0	0	0	0	0	0	0	0	0	0	0	0	0	0	0	0	0	0	0	0	0	1.18546	0	0	0	0	0	0	0
AW0699	0	0	0	0	0	0	0	0	0	0	98.8405	0	0	0	0	0	0	0	0	0	0	0	0	0	0	0	0	0	0	0	0	0	0	0	0	0	0	0	0	0	0	0	0	0	0	0	0	0	0
AW0701	0	0	14.8764	0	0	1.73666	0	0	1.74391	0	0	0	0	0	0	0	0	0	0	0	0	0	0	0	0	0	0	0	0	0	0	0	0	0	0	0	0.00968	0	0	0	0	0.04619	0	0	0	0	0	0	0
AW0704	0	0.00166	0	0.02093	0	0	0	0	0	0	0	0	0	0	0	0	0	0	0	0	0	0	0	0	0	0	0	0	3.18755	0	0	0	0	0	0	0	0	0	0	0	0	0	0	0	0	0	0	0	0
AW0705	0	0.00944	0	0.12796	0	0.62685	0	0	0	0	0	0	0	0	0	0	0	0	0	0	0	0	0	0	0	0	0	0	0	0	0	0	0	0	0	0	0	0	0	0	0	0	0	0	0	0	0	0	0
AW0706	0	0.02331	0	0	0	80.7625	0	0	0	0	0	0	2.51915	0	0	0	0	0	0	0	0	0	0	0	0	0	0	0	0	0	0	0	0	0	0	0	0	0	0	0	0	3.36927	0	0	0	0	0	0	0
AW0707	0	0	0.00309	0.00814	0	63.2017	0	0	0	0	0	0	0	0	0	0	0	0	0	0	0	0	0	0	0	0	0	0	0	0	0	0	0	0	0	0	0	0	0	0	0	0	0	0	0	0	0	0	0
AW0708	0	0	0	0.21062	0	0.0689	0	0	0	0	0.40793	0	0	0	0	0	0	0	0	0	0	0	0	0	0	0	0	0	0	0	0	0	0	0	0	0	0	0	0	0	0	0	0	0	0	0	0	0	0
AW0709	0.03016	0	0.01414	0	0	0.12698	0	0	0	0	0.22716	0	0	0	0	0	0	0	0	0	0	0	0	0	0	0	0	0	0	0	0	0	0	0	0	0	0	0	0	0	0	0	0	0	0	0	0	0	0
AW0712	0	0	0	0.57227	0	0.15227	0	0	0	0	0	0	0	0	0	0	0	0	0	0	0	0	0	0	0	0	0	0	0	0	0	0	0	0	0	0	0	0	0	0	0	0	0	0	0	0	0	0	0
AW0713	0.03183	0.59354	0.07929	0	0	0	0	0	0	0	0	0	0.17601	0	0	0	0	0	0.07982	0	0	0	0	0	0	0	0	0	0	0	0	0	0	0	0	0	0	0	0	0	0	0	0	0	0	0	0	0	0
AW0714	0	0	0	0.77207	0	0.0135	0	0	0	0	0	0	0	0	0	0	0	0	0	0	0	0	0	0	0	0	0	0	0	0	0	0	0	0	0	0	0	0	0	0	0	15.7009	0	0	0	0	0	0	0
AW0715	0	0.00094	0	0.05864	0	1.19884	0	0	0	0	0.03525	0	0	0	0	0	0	0	0	0	0	0	0	0	0	0	0	0	3.48249	0	0	0	0	0	0	0	0.02042	0	0.00626	0	0	0	0	0	0	0	0	0	0
AW0716	0	0	0.6621	0	0	33.7338	0.00792	0.01508	0	0.02009	0.00515	0.01988	0	0	0	0	0	0	0	0	0	0	0	0	0	0	0	0	0	0	0	0	0	0	0	0	0	0	0	0	0	0.0292	0	0	0	0	0	0	0
AW0717	0	0	0.26324	0	0	0.01399	0	0	0	0	0.2386	0	0	0	0	0	0	0	0	0	0	0	0	0	0	0	0	0	0	0	0	0	0	0	0	0	0	0	0	0	0	0	0	0	0	0	0	0	0
AW0718	0	0	0	0	0	0	0	0	0	0.00373	0.07053	0	0	0	0	0	0	0	0	0	0	0	0	0	0	0	0	0	0	0	0	0	0	0	0	0	0	0	0	0	0	0	0	0	0	0	0	0	0
AW0719	0	0	0.05371	0	0	6.28222	0	0	0	0	0.08946	0	0.08171	0	0	0	0	0	0	0	0	0	0	0	0	0	0	0	0	0	0	0	0	0	0	0	0	0	0	0	0	0	0	0	0	0	0	0	0
AW0721	0	0.05943	0.06914	0	0	0.48051	0	0	0.15146	0.08882	0.11268	0	0.02352	0	0	0	0	0	0	0	0	0	0	0	0	0	0	0	0	0	0	0	0	0	0	0	0	0	0	0	0	0	0	0	0	0	0	0	0
AW0722	0.00607	0	0.23048	0	0	0.09382	0	0	0	0	0.12662	0	0	0	0	0	0	0	0.0658	0	0	0	0	0	0	0	0	0.48544	0	0	0	0	0	0	0	0	0.16105	0	0	0	0	0	0	0	0	0	0	0	0
AW0723	0.93574	0	0.22991	0	0	1.1945	0	0	0	0	0	0	0	0	0	0	0	0.05324	0.00262	0.07953	0.0214	0	0	0	0	0	0	0	0	0	0	0	0	0	0	0	0	0	0	0	0	0	0	0	0	0	0	0.00458	0
AW0724	0	0	11.7405	0	0	5.21541	0	0	0	0	0	0	0	0	0	0	0	0	0	0	0	0	0	0	0	0	0	0	0	0	0	0	0	0	0	0	0	0	0	0	0	0	0	0	0	0	0	0	0
AW0725	0.82496	0.84138	2.01578	0	0	1.60271	0	0	0	0.01816	3.28604	0	0.01274	0.05197	0	0	0	0	0.02457	0.01988	0	0	0	0.0831	0	0	0	0	0	0	0	0	0	0	0	0	0	0	0.02868	0	0	0	0	0	0	0.01915	0	0	0
AW0726	0	1.73443	25.4156	0	0	1.10027	0	0	0	0	0	0	18.6233	0	0	0	0	0	0	0	0	0	0	0	0	0	0	0	0	0	0	0	0	0	0	0	0	0	0	0	0	0	0	0	0	0	0	0	0
AW0727	3.53234	0	4.49299	0	0	18.1008	0	0	0	0	0	0	1.73454	0	0	0	0	0	0.10896	0	0	0	0	0.2795	0	0	0	0	0	0	0	0	0	0	0	0	0	0	0	0	0	3.77284	0	0	0	0	0	0	0
AW0728	0	0	69.9516	0	0	0.00508	0	0	0	0	0	0	0	0	0	0	0	0	0	0	0	0	0	0	0	0	0	0	0	0	0	0	0	0	0	0	0	0	0	0	0	0	0	0	0	0	0	0	0
AW0729	0	3.00158	0.02509	0	0	0	0	0	0	0	0	0	0	0	0	0	0	0	0	0	0	0	0	0	0	0	0	0	0	0	0	0	0	0	0	0	0	0	0	0	0	0	0	0	0	0	0	0	0
AW0731	0	3.63055	0.07773	0	0	71.2772	0	0	0.15033	0	0	0	0	0	0	0	0	0	0	0	0	0	0	0	0	0	0	0	0	0	0	0	0	0	0	0	0	0	0	0	0	0	0	0	0	0	0	0	0
AW0732	0	0.00403	0	0	0	33.6386	0	0	0	0	0	0	0	0	0	0	0	0	0	0	0	0	0	0	0	0	0	0	0	0	0	0	0	0	0	0	0.20791	0	0	0	0	0	0	0	0	0	0	0	0
AW0734	0	0	0	0	0	3.87201	0.24629	0	0	0	0	0	0	0	0	0	0	0	0	0	0	0	0	0	0	0	0	0	0	0	0	0	0	0	0	0	0.86689	0	0	0	0.06671	0	0	0	0	0	0	0	0
AW0735	0	0.40945	1.41793	0.03553	0	0.03053	0	0	0	0	0	0	0	0	0	0	0	0	0	0	0	0	0	0	0	0	0	0	0	0	0	0	0	0	0	0	0	0	0	0	0	0	0	0	0	0	0	0	0
AW0736	0	9.65749	21.6063	0	0	15.0944	0.01028	0	0	0	0	0	3.69651	0	0	0	0	0	0	0	0	0	0	0	0	0	0	0	0	0.39926	0	0	0	0	0	0	0	0	0	0	0	0	0	0	0	0	0	0	0
AW0738	0.38149	0.11564	0.14295	0	0	0.50371	0	0	0	12.2558	1.65893	0	0	0	0	0	0	0	0	0	0	0	0	0	0	0	0	0	0	0	0	0	0	0	0	0	0	0	0	0	0	0	0	0	0	0	0	0	0
AW0739	0.79185	0	0.19791	0	0	0	0	0	0	0	92.9609	0	0	0	0	0	0	0	0	0	0	0	0	0	0	0	0	0	0	0	0	0	0	0	0	0	0	0	0	0	0	0	0	0	0	0	0	0	0
AW0742	0	0.00416	0	0	0	0	0	0	0	0	0	0	0	0	0	0	0	0	0	0	0	0	0	0	0	0	0	0	0	0	0	0	1.13945	0	0	0	0	0	0	0	0	0	0	0	0	0	0	0	0
AW0743	0.00833	0	47.7683	0	0	0	0	0	0.66837	0	0	0	0.10239	0	0	0	0	0	0	0	0	0	0	0	0	0	0	0	0	0	0	0	0	0	0	0	0	0	0	0	0	0	0	0	0	0.07661	0	0	0
AW0744	0	0	0.0026	0.3719	0	0.00298	0	0	0	0.2103	0	0	0	0	0	0	0	0	0	0	0	0	0	0	0	0	0	0	0	0	0	0	0	0	0	0	0	0	0	0	0	0	0.02758	0	0	0	0	0	0
AW0745	0	0.00801	0	0.23341	0	20.7652	0	0	0	0	0	0.00392	0	0	0	0	0	0	0	0	0	0	0	0	0	0	0	0	0	0	0	0	0	0	0	0	0	0	0	0	0	0	0	0	0	0	0	0	0
AW0746	0	0.63263	9.21807	0.01701	0	1.70722	0	0	0	0	0.03892	0	0	0	0	0	0	0	0	0	0	0	0	0	0	0.08337	0	0	0	0	0	0	0	0	0	0	0	0	0	0	0	2.43924	0	0	0	0	0	0	0
AW0747	0	0.01039	0.00587	0.0956	0	0.10274	0	0	0	0.74074	0.70775	0	0	0	0	0	0	0	0	0	0	0	0	0	0	0	0	0	0	0	0	0	0	0	0	0	0	0	0	0	0	0	0	0	0	0	0	0	0
AW0749	15.2589	0	0	0	0	16.9676	0	0	0	0	23.4549	0	0	0	0	0	0	0	0	0	0	0	0	0	0	0	0	0	0	0	0	0	0	0	0	0	0	0	0	0	0	0	0	0	0	0	0	0	0
AW0751	0	0	20.9804	0	0	0.08672	0	0	0	0	0	0	0	0	0	0	0	0	0	0	0	0	0	0	0	0	0	0	0	0	0	0	0	0	0	0	0	0	0	0	0	0	0	0	0	0	0	0	0
AW0752	0	0	0	0	0	31.8189	0	0	0	0	0	0	0	2.84821	0	0	0	0	0	0	0	0	0	0	0	0	0	0	0	0	0	0	0	0	0	0	0	0	0	0	0	0	0	0	0	0	0	0	0
AW0753	0.009	0	0	0	0	3.80577	0	0	0	0.01868	0.01336	0	0	0	0	0	0	0	0	0	0	0	0	0	0	0	0	0	0	0	0	0	0	0	0	0	0	0	0	0	0	3.67059	0	0	0	0	0	0	0
AW0755	0.00197	0	0.00728	0.235	0	0.03344	0	0	0	0	0.01475	0.63832	0	0	0	0	0	0	0	0	0	0	0	0	0	0	0	0	0	0	0	0	0	0	0	0	0	0	0	0	0	0	0	0	0	0	0	0	0
AW0758	0.22615	0	0.1554	0	0	0.16238	0	0	0	0	0.00427	0	0.08844	0	0	0	0	0	0	0	0	0	0	0.0519	0	0	0	0	0	0	0	0	0	0	0	0	0	0	0	0	0	0	0	0	0	0	0	0	0
AW0759	0.04363	0	0	0	0	2.55415	0	0	0	0	0.42053	0	0	0	0	0	0	0	0	0	0	0	0	0	0	0	0	0	0	0	0	0	0	0	0	0	0	0	0	0	0	47.6752	0	0	0	0	0	0	0
AW0761	0	0.08916	0.79718	0	0	1.79165	0	0	0	0	0	0	0	0	0	0	0	0	0	0	0	0	0	0	0	0	0	0	0	0	0	0	0	0	0	0	0.28972	0	0	0	0	0	0	0	0	0	0	0	0
AW0762	0	43.5399	0.80731	0	0	0.87262	0	0	0	0	0	0	0	0	0	0	0	0	0	0	0	0	0	0	0	0	0	0	0	0	0	0	0	0	0	0	0	0	0	0	0	0	0	0	0	0	0	0	0
AW0763	0.00806	0	0.0163	0	0	0	0	0	0	0.01632	0	0	0	0	0	0	0	0	0	0	0	0	0	0	0	0	0	0	0	0	0.00706	0	0	0	0	0	0	0	0	0	0	0	0	0	0	0	0	0	0
AW0764	0	0	0	0	0	60.4483	0	0	0	0	0	0	0	0	0	0	0	0	0	0	0	0	0	0	0	0	0	0	0	0	0	0	0	0	0	0	0	0	0	0	0	0	0	0	0	0	0	0	0
AW0765	0	0	1.10292	0	0	0	0	0	0	0	0	0	0	0	0	0	0	0	0	0	0	0	0	0	0	0	0	0	0	0	0	0	0	0	0	0	0	0	0	0	0	2.2501	0	0	0	0	0	0	0
AW0766	0	11.7708	3.49027	0	0	32.2806	0.02176	0	0	0	0	0	0.35885	0	0	0	0	0	0	0	0	0	0	0	0	0	0	0	0	0	0	0	0	0	0	0	0	0	0	0	0	0	0	0	0	0	0	0	0
AW0767	0	0	6.89719	0.01262	0	39.7585	0	0	0	0	0	0	0	0	0	0	0	0	0	0	0	0	0	0	0	0	0	0	0	0	0	0	0	0	0	0	0	0	0	0	0.00459	0	0	0	0	0	0	0	0
AW0768	3.22075	0.39385	9.94827	0	0	7.05305	0	0	0.17545	0.27261	0.31433	0.02837	0.65948	1.67402	0	0	0	0.00407	0.19245	0.01809	0	0	0.4315	0.6801	0	0	0.02166	0	0	0	0	0	0	0	0	0	0.34336	0	0	0	0	2.20093	0	0	0	0.35877	0	0	0
AW0769	0.00925	0	9.70874	0	0	0.01786	0	0	0	0	50.5642	0	0.00902	0	0	0	0	0	0	0	0	0	0	0.06984	0	0	0	0	0	0	0	0	0	0	0	0	0	0	0	0	0	5.58637	0	0	0	0	0	0	0
AW0771	0	0	0	0	0	0	0	0	0	0	0	0.13112	41.0069	0	0	0	0	0	0	0	0	0	0	0	0	0	0	0	0	0	0	0	0	0	0	0	0	0	0	0	0	0	0	0	0	0	0	0	0
AW0772	0	0	0.02218	0.05364	0	45.0641	0	0	0	0	0	0	0	0	0	0	0	0	0	0	0	0	0	0	0	0	0	0	0	0	0	0	0	0	0	0	0	0	0	0	0	0	0	0	0	0	0	0	0
AW0773	0.00194	0.01256	0	0	0	0	0	0	0	0	0	0	0	0	0	0	0	0	0	0	0	0	0	0	0	0	0	0	0	0	0	0	0	0	0	0	0	0	0	0	0	0	0	0	0	0	0	0	0
AW0774	0	0	0	0	0	23.2727	0	0	0	0	0	0	0	0	0	0	0	0	0	0	0	0	0	0	0	0	0	0	0	0	0	0	0	0	0	0	0	0	0	0	0	0	0	0	0	0	0	0	0
AW0775	0	0	3.01006	0.02201	0	0.00169	0	0	0	0.01497	0.01137	0	0	0	0	0	0	0	0	0	0	0	0	0	0	0	0	0	0	0	0	0	0	0	0	0	0	0	0	0	0	0	0	0	0	0	0	0	0
AW0776	0	0	10.2165	0	0	8.63896	0	0	0	0	0	0	3.12932	7.24433	0	0	0	0	0	0	0	0	0	0	0	0	0	0	0	0	0	0	0	0	0	0	0	0	0	0	0	0.03421	0	0	0	0	0	0	0
AW0777	0	0	0.01157	0.05315	0	0.01708	0	0	0	0	0	0	0	0	0	0	0	0	0	0	0	0	0	0	0	0	0	0	0	0	0	0	0	0	0	0	0	0	0	0	0	0	0	0	0	0	0	0	0
AW0778	0	0	0	0	0	0.04024	0	0	0	21.8176	1.90154	0	0	0	0	0	0	0	0	0	0	0	0	0	0	0	0	0	0	0	0	0	0	0	0	0	0	0	0	0	0	0	0	0	0	0	0	0	0
AW0779	0	0	0	0.15508	0	0.05382	0	0	0	0.11967	0	0	0	0	0	0	0	0	0	0	0	0	0	0	0	0	0	0	0	0	0	0	0	0	0	0	0	0	0	0	0	0.54966	0	0	0	0	0	0	0
AW0781	0	0	0	0.03948	0	0.20161	0.39202	0	0	0	0	0	0	0	0	0	0	0	0	0	0	0	0	0	0	0	0	0	0	0	0	0	0	0	0	0	0	0	1.012	0	0	0	0	0	0	0	0	0	0
AW0782	0.00493	0	0	0.90519	0	0	0	0	0	0	0	0	0	0	0	0	0	0	0	0	0	0	0	0	0	0	0	0	0	0	0	0	0	0	0	0	0	0	0	0	0	0	0	0	0	0	0	0	0
AW0783	0	0	3.6134	0.01954	0	0.08799	0	0	0	0	0	0	0	0	0	0	0	0	0	0	0	0	0	0	0	0	0	0	0	0	0	0	0	0	0	0	0	0	0	0	0	0	0	0	0	0	0	0	0
AW0784	0	3.16335	0.01393	0	0	0.07913	0	0	0	0.43261	16.141	0	7.94596	0	0	0	0	0	0	0	0	0	0.05138	0	0	0	0	0	0	0	0	0	0	0	0	0	0	0	0	0	0	0	0	0	0	0	0	0	0
AW0785	0	0	0	0	0	0.84482	0	0	0	0.10777	0.08315	5.66023	0	0	0	0	0	0	0	0	0	0	0	0	0	0	0	0	0	0	0	0	0	0	0	0	6.31847	0	0	0	0	0	0	0	0	0	0	0	0
AW0786	0	0.04162	0.03682	0.01561	0	44.9743	0	0.01416	0	0	0.09284	0.25488	0.05712	0	0	0	0	0	0	0	0	0	0	0	0	0	0	0	0	0	0	0	0	0	0	0	0	0	0	0	0.56727	0	0	0	0	0	0	0	0
AW0787	0	0	0	0	0	0	0	0	0	0	0	0	0	0	0	0	0	0	0	0	0	0	0	0	0	0	0	0	0	0	0	0	0	0	0	0	0	0	0	0	0	0	0	0	0	0	0	0	0
AW0788	0	0	0.09601	0	0	0.00305	0.0146	0	0	0	0	0	0	1.24688	0	0	0	0	0	0	0	0	0	0	0	0	0	0	0	0	0	0	0	0	0	0	0	0	0	0	0	0	0	0	0	0	0	0	0
AW0789	0	0.01051	0	0	0	0	0	0	0	0	3.28341	0	0	0	0	0	0	0	0	0	0	0	0	0	0	0	0	0	0	0	0	0	0	0	0	0	0	0	0	0	0	0	0	0	0	0	0	0	0
AW0792	0.01369	0	0.06903	0.02018	0	3.92401	0	0.00174	0	0.28213	0.04073	0.00658	0	0	0	0	0	0	0	0	0	0	0	0	0	0	0	0	0	0	0	0	0	0	0	0	0	0	0	0	0	0	0	0	0	0	0	0	0
AW0793	0.03554	0	0.06401	0	0	8.69811	0	0	0	0.02017	0	0.00147	0	0	0	0	0	0	0	0	0	0	0	0	0	0	0	0	0	0	0	0	0	0	0	0	0	0	0	0	0	1.43147	0	0	0	0	0	0	0
AW0794	0	0.07256	93.2018	0	0	0.95124	0	0	0	0	0	0.00086	0	0	0	0	0	0	0	0	0	0	0	0	0	0	0	0	0	0	0	0	0	0	0	0	0	0	0	0	0	0	0	0	0	0	0	0	0
AW0795	0	0	2.65689	0.01974	0	0	0	0	0.34315	0	0	0.28855	0	0	0	0	0	0	0	0	0	0	0	0	0	0	0	0	0	0	0	0	0	0	0	0	0	0	0	0	0	0	0	0	0	0	0	0	0
AW0796	0	0	21.2192	0.03367	0	5.96434	0	0	0	0	0	0.0299	0	0.46621	0	0	0	0	0	0	0	0	0	0	0	0	0	0	0	0	0	0	0	0	0	0	0	0	0	0	0	0	0	0	0	0	0	0	0
AW0797	0	0	0	0.15	0	19.7685	0	0	0	0	0	0	0	0	0	0	0	0	0	0	0	0	0	0	0	0	0	0	0	0	0	0	0	0	0	0	0	0	0	0	0	0	0	0	0	0	0	0	0
AW0798	0	0.01358	2.91467	0	0	0.00764	0	0	0	0	0	0	0	0	0	0	0	0	0	0	0	0	0	0	0	0	0	0	0	0	0	0	0	0	0	0	0	0	0	0	0	0	0	0	0	0	0	0	0
AW0799	0	0	1.03455	0	0	0	0	0	0	34.2032	13.6384	0	0	0	0	0	0	0	0	0	0	0	0	0	0	0	0	0	0	0	0	0	0	0	0	0	0	0	0	0	0	0	0	0	0	0	0	0	0
AW0803	0.01152	0	1.48481	0	0	2.85179	0	0	0	0	0	0.06787	0	0	0	0	0	0	0	0	0	0	0	0	0	0	0	0	0	0	0	0	0	0	0	0	0	0	0.61498	0	0	0	0	0	0	0	0	0	0
AW0804	0	0	0	0	0	32.6509	0.04628	0	0	0	0	0	0	0	0	0	0	0	0	0	0	0	0	0	0	0	0	0	0	0	0	0	0	0	0	0	0	0	0	0	0	0	0	0	0	0	0	0	0
AW0805	0	0	0	0	0	0.00212	0	0	0	0	0	0	0	0	0	0	0	0	0	0	0	0	0	0	0	0	0	0	0	0	0	0	0	0	0	0	0	0	0	0	0	0	0	0	0	0	0	0	0
AW0806	0	0	1.70203	0	0	22.6668	0	0	0	0	0.00111	0	0	0	0	0	0	0	0	0	0	0	0	0	0	0	0	0	0	0	0	0	0	0	0	0	0	0	0	0	0	0.23783	0	0	0	0	0	0	0
AW0807	0.03318	0	0	0	0	0.13928	0	0	0	0	2.10353	0.01771	0	0	0	0	0	0	0	0	0	0	0	0	0	0	0	0	0	0	0	0	0	0	0	0	0	0	0	0	0	0	0	0	0	0	0	0	0
AW0808	0	0	0.01081	0	0	0.04224	0	0	0	0.2528	0.00661	0	0	0	0	0	0	0	0	0	0	0	0	0	0	0	0	0	0	0	0	0	0	0	0	0	0	0	0	0	0	0	0	0	0	0	0	0	0
AW0811	0	0.41865	2.87542	0	0	0	0	0	0.1736	0	0	0	0	0	0	0	0	0	0	0	0	0	0	0	0	0	0	0	0	0	0	0	0	0	0	0	0	0	0	0	0	0	0	0	0	0	0	0	0
AW0812	0	0.37864	0	0	0	0	0	0	0	0	0	0.00173	0	0	0	0	0	0	0	0	0	0	0	0	0	0	0	0	0	0	0	0	0	0	0	0	0	0	0	0	0	0	0	0	0	0	0	0	0
AW0813	0	0	77.392	0	0	0	0	0	0	0	0	0	0	0.66847	0	0	0	0	0	0	0	0	0	0	0	2.55304	0	0	0	0	0.06052	0	0	0	0	0	0	0	0	0	0	1.43077	0	0	0	0	0	0	0
AW0817	0	0	0	0	0	0.00407	0	0	0	0	0	0	0.35646	0	0	0	0	0	0	0	0	0	0	0	0	0	0	0	0	0	0	0	0	0	0	0	0	0	0	0	0	0	0	0	0	0	0	0	0
AW0819	0.05221	0	0.01947	0	0	0.17713	0	0	0	0	0.06734	0	0	0	0	0	0	0	0	0	0	0	0	0	0	0	0	0	0	0	0	0	0	0	0	0	0	0	0	0	0	0	0	0	0	0	0	0	0
AW0821	0	0	0.0045	0	0	0.14177	0	0	0	0	0	0	0	0	0	0	0	0	0	0	0	0	0	0	0	0	0	0	0	0	0	0	0	0	0	0	0	0	9.47766	0	0	0	0	0	0	0	0	0	0
AW0822	0	0	53.955	0.28074	0	0.4219	0	0	0	0	0	0	0	0	0	0	0	0	0	0	0	0	0	0	0	0	0	0	0	0	0	0	0	0	0	0	0	0	0	0	0	0	0	0	0	0	0	0	0
AW0823	0.01451	0	0	0	0	0	0	0	0	0	0	0	0	0	0	0	0	0	0	0	0	0	0	0	0	0	0	0	0	0	0	0	0	0	0	0	0	0	0	0	0	0	0	0	0	0	0	0	0
AW0824	1.03298	0.03967	7.85794	0	0	2.58201	0	0	0	0	0	0	0.05351	0.01725	0	0	0	0	0	0	0	0	0	0.39101	0	0	0	0	0	0	0	0	0	0	0	0	0	0	0.68048	0	0	0	0	0	0	0	0	0	0
AW0825	0	0.29788	34.2343	0	0	0	0	0	0	0	0	0	3.15344	0	0	0	0	0	0	0	0	0	0	0	0	0	0	0	0	0	0	0	0	0	0	0	0.26316	0	2.1119	0	0	0.74854	0	0	0	0	0	0	0
AW0826	0	0.40099	7.96718	0.02197	0	0.15619	0	0	0	0	0	0	0.04282	3.77929	0	0	0	0	0	0	0	0	0	0	0	0	0	0	0	0	0	0	0	0	0	0	0	0	0	0	0	0	0	0	0	0	0	0	0
AW0827	0	0.89671	0	0.08152	0	0.08085	0	0	0	0	0	0	0.14562	0.00365	0	0	0	0	0	0	0	0	0	0	0	0	0	0	0	0	0	0	0	0	0	0	0	0	0	0	0	0	0	0	0	0	0	0	0
AW0828	0.00631	0.02482	0.08233	0	0	0	0	0	0	0	0	0	0.00234	0.07665	0	0	0	0	0	0	0	0	0	0	0	0	0	0	0	0	0	0	0	0	0	0	0	0	0	0	0	0	0	0	0	0	0	0	0
AW0829	1.37814	0.9338	0.20381	0	0	22.9535	0.03423	0	0.01789	0	0.04149	0	0	0.62053	0	0	0.04533	0	0.11603	0	0	0	0	0.00986	0	0	0.05362	0	0	0	0	0	0	0	0	0	0	0	0	0	0	0	0	0	0	0.07458	0	0	0
AW0831	0	0	0.00614	0	0	0.00827	0	0	0	0	0	0	0	0	0	0	0	0	0.01854	0	0	0	0	0	0	0	0	0	0	0	0	0	0	0	0	0	0	0	0	0	0	0	0	0	0	0	0	0	0
AW0832	0	0	0.02109	0	0	0.02939	0	0	0	0	0	0	0	0	0	0	0	0	0	0	0	0	0	0	0	0	0	0	0	0	0	0	0	0	0	0	0	0	0	0	0	0	0	0	0	0	0	0	0
AW0833	0	0.33878	22.1146	0	0	0	0	0	0	0	0.18595	0	2.21854	12.4998	0	0	0	0	0	0	0	0	0	0	0	0	0	0	0	0	0	0	0	0	0	0	0	0	0	0	0	0	0	0	0	0	0	0	0
AW0834	4.22917	0.18896	8.97841	0	0	15.7227	0	0	0.11726	0.257	0.38749	0.01324	0.78668	0.40542	0	0	0	0.02474	0.18644	0.14956	0	0	0.08797	1.19321	0	0	0	0	0	0	0	0	0	0.01112	0.08231	0	0	0	0	0	0	0.09607	0.21953	0	0	0.17469	0.0046	0	0.05588
AW0835	0	0.07912	0	0	0	41.8283	0	0	0	0	0	0	0	0	0	0	0	0	0	0	0	0	0	0	0	0	0	0	0	0	0	0	0	0	0	0	0.12515	0	0	0	0	0	0	0	0	0	0	0	0
AW0836	0	0.10732	15.6572	0	0	1.28074	0	0	0	0	0	0	0.16736	0.40983	0	0	0	0	0	0	0	0	0	0	0	0	0	0	0	0	0	0	0	6.57588	0	0	0	0	0	0	0	0	0	0	0	0	0	0	0
AW0837	0	0.07985	0	0	0	0.05382	0	0	0	0	0.03503	0	0	0	0	0	0	0	0	0	0	0	0	0	0	0	0	0	0	0	0	0	0	0	0	0	0.52873	0	0	0	0	0.13708	0	0	0	0	0	0	0
AW0838	0	0.54812	0	0	0	0	0	0	0	0	0.12699	0	0	0	0	0	0	0	0	0	0	0	0	0	0	0	0	0	0	0	0	0	0	0	0	0	0	0	0	0	0	0	0	0	0	0	0	0	0
AW0839	1.39194	0.06707	0.03946	0	0	38.208	0	0	0	0	0	0	0	0	0	0	0	0	0.32097	0	0	0	0	0.36899	0	0	0	0	0	0	0	0	0	0	0	0	0	0	0	0	0	0	0	0	0	0	0	0	0
AW0842	0.05889	0	0.05137	0	0	0	0	0	3.46187	0	0.25538	0	0	0	0	0	0	0	0	0	0	0	0	0	0	0	0	0	0	0	0	0	0	0	0	0	0	0	0	0	0	0	0	0	0	0	0	0	0
AW0843	17.7751	0	0.94351	0	0	3.90886	0	0	0	0	0.79133	0	0	0	0	0.98903	0	0.30554	1.01106	1.44616	0	0	0	7.13152	0	0	0	0	0	0	0	0	0	0	6.05867	0	0	0	0	0	0	0	0	0	0	0	0	0	0
AW0845	1.97515	0.11984	2.19472	0	0.12128	0.24552	0	0	1.31894	3.38572	0.06084	0	0.42183	2.93345	0	0	0	0	0.02046	0.01638	0	0	0	1.9432	0	0	0	0	0	0	0	0	0	0	0.0905	0	0	0	0	0	0	0	0	0	0	0	0	0	0
AW0846	0	0	33.8732	0	0	0.04453	0	0	0	0.34702	0.05786	0	0	0	0	0	0	0	0.96262	0	0	0	0	0	0	0	0	0	0	0	0	0	0	0	0	0	0	0	0	0.0324	0	0	0	0	0	0	0	0	0
AW0853	0	2.34598	4.85739	0.09153	0	0	0	0	0.01264	0	0.07044	0	0.11343	0	0	0	0	0	0	0	0	0	0	0	0	0	0	0	0	0	0	0	0	0	0	0	0	0	0	0	0	0	0	0	0	0	0	0	0
AW0863	0	0	5.31454	0.22314	0	0.02083	0	0	0	0.00439	0.02891	0	0.05884	0	0	0	0	0	0	0	0	0	0	0	0	0	0	0	0	0	0	0	0	0	0	0	0	0	1.28467	0	0	0	0	0	0	0	0	0	0
AW0873	0.0527	1.13631	5.2196	0.01761	0	0.82411	0	0	0	0	0.07674	0	0.00684	0	0	0	0	0	0	0	0	0	0	0	0	0	0	0	0	0	0	0	0	0	0	0	0	0	0	0	0	0	0	0	0	0	0	0	0
AW0883	0.0983	8.29311	0	0	0	4.97832	0	0	0	0	0	0	0.42312	0	0	0	0	0	0	0	0	0	0	0	0	0	0	0	0	0	0	0	0	0	0	0	0	0	0.91452	0	0	0	0	0	0	0	0	0	0
AW0893	2.19919	0	0.6694	0	0	0	0	0	0	0	0	0	24.9692	0	0	0	0	0	0	0	0	0	0	0	0	0	0	0	0	0	0	0	0	0	0	0	0	0	0	0	0	0	0	0	0	0	0	0	0
AW0906	0	0	1.80821	0	0	0.18042	0	0	1.06939	0	0.01564	0.43918	0.1258	0.04191	0	0	0	0	0.02821	0	0	0	0	0.11617	0	0	0	0	0	0	0	0	0.12912	0	0	0	0	0	0	0	0	0.06519	0	0	0	0.06454	0	0	0
AW0925	0	0.30724	33.024	0	0	3.9465	0	0	0	0	0	0	0	0	0	0	0	0	0	0	0	0	0	0	0	0	0	0	0	0	0	0	0	0	0	0	0	0	0	0	0	0	0	0	0	0	0	0	0
AW0927	0	0.03435	14.0208	0	0	20.3598	0	0	0.0619	0	0	0	0	0	0	0	0	0	0	0	0	0	0	0	0	0	0	0	0	0	0	0	0	0	0	0	0	0	0	0	0	0	0	0	0	0	0	0	0
AW0941	0	0	0	0	0	0	0	0	0	0	0	0	0	0	0	0	0	0	0	0	0	0	0	0	0	0	0	0	0	0	0	0	0	0	0	0	0	0	0	0	0	0	0	0	0	0	0	0	0
AW0943	0	0.02063	0.02219	0	0	4.30357	0	0	0	0	0	0	0	12.1902	0	0	0	0	0	0	0	0	0	0	0	0	0	0	0	0	0	0	0	0	0	0	0	0	0.08996	0	0	0	0	0	0	0	0	0	0
AW0964	0.00683	0	0	0.03655	0	0	0	0	0	0	0.15741	0	0	0	0	0	0	0	0.01027	0	0	0	0	0	0	0	0	0	0	0	0	0	0	0	0	0	0	0	0	0	0	0	0	0	0	0	0	0	0
AW0965	0	0	0	0.06067	0	3.76504	0	0	0	0	0	0	0	0	0	0	0	0	0	0	0	0	0	0	0	0	0	0	0	0	0	0	0	0	0	0	0	0	0	0	0	12.0363	0	0	0	0	0	0	0
AW0966	0.05663	0	0.06181	0	0	0	0	0	0	0	2.68298	0	0	0	0	0	0	0	0	0	0	0	0	0	0	0	0	0	0	0	0	0	0	0	0	0	0	0	0	0	0	0	0	0	0	0	0	0	0
AW0969	0	0	0	0	0	0.10108	0	0	0	0	0	0	0	0	0	0	0	0	0	0	0	0	0	0	0	0	0	0	0	0	0	0	0	0	0	0	0	0	0	0	0	5.53307	0	0	0	0	0	0	0
AW0971	0	0	0	0	0	0.01934	0	0	39.9817	8.04595	23.5546	0	0	0	0	0	0	0	0	0	0	0	0	0	0	0	0	0	0	0	0	0	0	0	0	0	0	0	0	0	0	0	0	0	0	0	0	0	0
AW0972	0	0.19577	0	0.04129	0	18.8547	0	0	0	0	0.01033	0	0	0	0	0	0	0	0	0	0	0	1.95361	0	0	0	0	0	0	0	0	0	0	0	0	0	0.18071	0	0	0	0	0.00987	0	0	0	0	0	0	0
AW0973	0	0	0.23155	0.10148	0	74.4298	0	0	0	0	0	0	0	0	0	0	0	0	0	0	0	0	0	0	0	0	0	0	0	0	0	0	0	0	0	0	0	0	0	0	0	0	0	0	0	0	0	0	0
AW0974	0	0	0	0	0	0.00354	0	0	13.2451	8.83903	3.25966	0	0	0	0	0	0	0	0.00928	0	0	0	0	0	0	0	0	0	0	0	0	0	0	0	0	0	0	0	0	0	0	0	0	0	0	0	0	0	0
AW0978	0.78696	0	0.04265	0	0	0.18552	0	0	0	0	0.40518	0	0	0	0	0	0	0	0.07592	0.05922	0.02505	0	0	0.63231	0	0	0	0	0	0	0	0	0	0	0	0	0	0	0	0	0	0	0	0	0	0	0	0	0
AW0982	0	0	0	0	0	0.005	0	0	0	1.96575	0	0	0	0	0	0	0	0	0	0	0	0	0	0	0	0	0	0	0	0	0	0	0	0	0	0	0	0	0	0	0	0	0	0	0	0	0	0	0
AW0983	0	0	0.5639	0	0	0	0	0	0	0	0	0	0	0	0	0	0	0	0	0	0	0	0	0	0	0	0	0	0	0	0	0	0	0	0	0	0	0	0	0	0	0	0	0	0	0	0	0	0
AW0984	10.4984	0	0	0	0	5.69155	0	0	0	0	0	0	0	0	0	0	0	0	0	0	0	0	0	0	0	0	0	0	0	0	0	0	0	0	0	0	0	0	0	0	0	0	0	0	0	0	0	0	0
AW0989	0	0	0.01892	0	0	0	0	0	0	0	0	0	0	0	0	0	0	0	0	0	0	0	0	0	0	0	0	0	0	0	0	0	0	0	0	0	0	0	0	0	0	0	0	0	0	0	0	0	0
AW0993	0	0	0	0	0	0	0	0	0	0	0.01423	0	0	0	0	0	0	0	0	0	0	0	0	0	0	23.799	0	0	0	0	0	0	0	0	0	0	0	0	0	0	0	23.5933	0	0	0	0	0	0	0
AW0997	0.03421	0	0.06653	0	0	0.72068	0	0	0	3.76043	1.3443	0	0.55941	0	0	0	0	0	0	0	0	0	0	0	0	0	0	0	0	0	0	0	0	0	0	0	0	0	0	0	0	0	0	0	0	0	0	0	0
AW0999	1.50921	0	0.26278	0	0	0	0	0	0	0	0	0	0.07383	0	0	0	0	0	0.1432	0	0	0	0	0.0483	0	0	0	0	0	0	0	0	0	0	0	0	0	0	0	0	0	0	0	0	0	0	0	0	0
AW1003	0	0.30189	17.6452	0	0	0.03082	0	0	0	0	0	0	0.06219	0	0	0	0	0	0	0	0	0	0	0	0	0	0	0	0	0	0	0	0	0	0	0	0	0	0	0	0	0	0	0	0	0	0	0	0
AW1013	0	0.41427	6.30926	0	0	0.24736	0	0	0	0	0	0	0	0	0	0	0	0	0	0	0	0	0	0	0	0	0	0	0	0	0	0	0	0	0	0	0	0	0	0	0	0	0	0	0	0	0	0	0
AW1063	0	0	2.04292	0	0	0.00968	0	0	0	0	0	0	0	0	0	0	0	0	0	0	0	0	0	0.00928	0	0	0	0	0	0	0	0	0	0	0	0	0	0	0	0	0	0	0	0	0	0	0	0	0
AW1083	1.06558	0	15.5928	0	0	0.33277	0	0	0	0	0.01094	0	0.21939	0	0	0	0	0	0.01125	0	0	0	0	0.15833	0	0	0	0	0	0	0	0	0	0	0.19412	0	0	0	0	0	0	0	0	0	0	0	0	0	0
AW1103	7.9486	2.02097	1.22261	0	0	0.88485	0	0	0	0	0.4873	0	0.74597	0	0	0	0	0	1.35691	0.04033	0	0	0	2.56189	0	0	0	0	0	0	0	0	0	0	0	0	0	0	0	0	0	0	0	0	0	0	0	0	0
AW1111	0	0	0.17502	0	0	0	0	0	0	0	0	0	0	0	0	0	0	0	0	0	0	0	0	0	0	0	0	0	0	0	0	0	0	0	0	0	0	0	0	0	0	0	0	0	0	0	0	0	0
AW1112	0	0	0	0	0	0	0	0	0	0	0	0	0	0	0	0	0	0	0	0	0	0	0	0	0	0	0	0	0	0	0	0	0	0	0	0	0	0	0	0	0	0	0	0	0	0	0	0	0
AW1115	0	0	0	0	0	0	0	0	0	0	0.05123	0	0	0	0	0	0	0	0	0	0	0	0	0	0	0	0	0	0	0	0	0	0	0	0	0	0	0	0	0	0	0	0	0	0	0	0	0	0
AW1116	0	14.753	0.01705	0	0	9.72648	0	0	0	0	0	0	1.85515	0	0	0	0	0	0	0	0	0	0	0	0	0	0	0	0	0	0	0	0	0	0	0	0	0	0	0	0	0	0	0	0	0	0	0	0
AW1117	0.29056	0.30129	0	0	0	0.49685	0	0	0	0.32985	0.70095	0	0.66146	0	0	0	0	0	0	0	0	0	0	0	0	0	0	0	0	0	0	0	0	0	0	0	0	0	0	0	0	0	0	0	0	0	0	0	0
AW1118	0.01817	0.14689	0.19918	0	0	0.17076	0	0	0	0.02763	8.69297	0	0.07378	0	0	0	0	0	0.01272	0	0	0	0	0	0	0	0	0	0	0	0	0	0	0	0	0	0	0	0	0	0	0	0	0	0	0.02531	0	0	0
AW1119	0.05382	0.14558	0.04614	0	0	0.11399	0	0	0	0	0	0	0.07974	0	0	0	0	0	0	0	0	0	0	0.18974	0	0	0	0	0	0	0	0	0	0	0	0	0	0	0	0	0	0	0	0	0	0	0	0	0
AW1123	0.01282	0	5.82886	0	0	0.01532	0	0	0	0	0	0	0	0	0	0.08686	0	0	0	0	0	0	0	0	0	0	0	0	0	0	2.73148	0	0	0	0	0	0	0	0	0	0	0	0	0	0	0	0	0	0
AW1133	0	0.00659	0	0.1679	0	0	0	0.00678	0	0	0	0.02591	0	0	0	0	0	0	0	0	0	0	0	0	0	0	0	0	0	0	0	0	0	0	0	0	0	0	0	0	0	0	0	0	0	0	0	0	0
AW1143	0	0	0.61578	0	0	0	0	0	0	0	6.14027	0	0	0	0	0	0	0	0	0	0	0	0	0	0	0	0	0	0	0	0	0	0	0	0	0	0	0	0	0	0	0	0	0	0	0	0	0	0
AW1153	0.21942	0	0.66469	0	0	0.01434	0	0	0	0	0	0	0	0	0	0	0	0	0	0	0	0	0	0.23367	0	0	0	0	0	0	0	0	0	0	0.16715	0	0	0	0	0	0	0	0	0	0	0	0	0	0
AW1163	0	0.26439	17.1953	0	0	36.8524	0	0	0.12377	0	0	0	0.72061	0	0	0	0	0	0	0	0	0	0	0	0	0	0	0	0	0	0	0	0	0	0	0	0	0	0	0	0	0	0	0	0	0	0	0	0
AW1173	0.03041	0.11498	67.2399	0	0	18.8969	0	0	0.01176	0	0.00719	0	0	0	0	0	0	0	0	0	0	0	0	0	0	0	0	0	0	0	0	0	0	0	0	0	0	0	0	0	0	0	0	0	0	0	0	0	0
AW1183	0	0	0	0	0	0	0	0	0	2.87753	0.34631	0.03428	0	0	0	0	0	0	0	0	0	0	0	0	0	0	0	0	0	0	0	0	0	0	0	0	0	0	0	0	0	0	0	0	0	0	0	0	0
AW1193	0.00786	0	9.08751	0	0	0	0	0	0	1.16275	4.40371	0.0903	0	0	0	0	0	0	0	0	0	0	0	0	0	0	0	0	0	0	0	0	0	0	0	0	0	0	0	0	0	0	0	0	0	0	0	0	0
AW1203	5.7008	4.95602	0.15707	0	0	25.0669	0	0	0	0.08336	0.42641	0	0.08006	0	0	0.20918	1.60886	0.48592	0.7885	0.47646	0.17847	0.11587	0.06453	1.73607	0	1.78453	0.05662	0.09789	0	0	0	0	0	0	0.80912	0	0	0	0	0.01618	0	0	0	0.01054	0.01348	0.4209	0.16684	0.24392	0.04619
AW1213	0	0	80.6828	0	0	1.39917	0	0	0	0	0	0	1.30476	0	0	0	0	0	0	0	0	0	0	0	1.4958	0	0	0	0	0	0	0	0	0	0	0	0	0	0	0	0	0	0	0	0	0	0	0	0
AW1223	1.65232	0	0.0514	0	0	0	0	0	0	0.0129	26.0349	0.05351	0	0	0	0	0	0	0.10692	0	0	0	0	0.00668	0	0	0	0	0	0	0	0	0	0	0	0	0	0	0	0	0	0	0	0	0	0	0	0	0
AW1253	0.056	0	0	0	0	0.07839	0	0	9.49026	0	0	0	0	0	0	0	0	0	0	0	0	0	0	0	0	0	0	0	0	0	0	0	0	0	0	0	0	0	0	0	0	0	0	0	0	0	0	0	0
AW1263	1.04753	0	1.25093	0	0	0.4033	0	0	0	0.13466	1.1325	0	0.01547	0	0	0	0	0	0.09978	0	0	0	0	0	0	0	0	0	0	0	0	0	0	0	0	0	0	0	0	0	0	0	0	0	0	0	0	0	0
AW1273	0.07742	0	0.08085	0.01884	0	0.00944	0	0	0	0	0	0	0	0	0	0	0	0	0	0	0	0	0	0.00588	0	0	0	0	0	0	0	0	0	0	0	0	0	0	0	0	0.02772	6.00579	0	0	0	0	0	0	0
AW1283	0	0.93163	9.54198	0	0	0.19511	0	0	0	0	0	0	0	0	0	0	0	0	0	0	0	0	0	0	0	0	0	0	0	0	0	0	3.84767	0	0	0	0	0	0	0	0	0	0	0	0	0	0	0	0
AW1293	0.30838	0	0.01497	0	0	16.27	0.06917	0	0.01868	0	0	0	0	8.10984	0	0	0	0	0	0	0	0	0	0	0	0	0	0	0	0	0	0	0	0	0	0	0	0	0	0	0	0	0	0	0	0	0.00698	0	0
AW1303	0.06104	0	0.11043	0	0	0.00588	0	0	0	0	4.09281	0	0.11132	0	0	0	0	0	0	0	0	0	0	0	0	0	0	0	0	0	0	0	0	0	0	0	0	0	0	0	0	0	0	0	0	0	0	0	0
AW1313	0.05165	0	2.65597	0	0	0.64069	0	0	0	0	31.6005	0	0	0	0	0	0	0	0	0	0	0	0	0	0	0	0	0	0	0	0	0	0	0	0	0	0	0	0	0	0	0	0	0	0	0	0	0	0
AW1323	18.6567	0	0	0	0	0	0	0	0	0	0.36069	0	0	0	0	0.58484	0.05008	0.17771	4.34413	0.32912	0	0	0.01546	0	0	0	0	0.3608	0	0	0	0	0	0	0.42776	0	0	0	3.41722	0	0	0	0	0	0	0	0.01055	0	0
AW1333	45.5376	0	3.0031	0	0	0	0	0	0	0	0.92607	0	0	0	0	2.04856	0.36072	0.25127	1.10752	1.77767	0.18098	0	0	0	0	0	0	0	0	0	0	0	0	0	0	0	0	0	0	0	0	0	0	0	0	0	0.02624	0	0
AW1901	14.2815	0	0	0	0	0	0	0	0	0	1.28846	0	0	0	0	0	0	0.27321	0.94318	0	0	0	0	8.71731	0	0	0	0	0	0	0	0	0	0	7.83981	0	0	0	0	0	0	0	0	0	0	0	0.22773	0	0
AW1902	30.3239	0.73218	1.65028	0	0	5.17777	0	0	0	0	0.76585	0	0.24463	0.01816	0	0	0.10018	0.13077	2.73688	1.00226	0.04025	0	0	1.35644	0	0	0.06368	0	0	0	0	0	0	0	0	0	0	0	0	0	0	0	0	0	0	1.43965	0.20058	0.10218	0.01539
AW1903	0	0	0	0	0	62.4673	0	0	0	0.00132	0	0	0	0	0	0	0	0	0	0	0	0	0	0	0	0	0	0	0	0	0	0	0	0	0	0	0	0	0	0	0	0	0	0	0	0	0	0	0
AW1904	0.06166	0	0	0	0	0	0	0	0	27.5548	1.31882	0	0	0	0	0	0	0	0	0	0	0	0	0	0	0	0	0	0	0	0	0	0	0	0	0	0	0	0	0	0	0	0	0	0	0	0	0	0
AW1913	0	0	0	0.02781	0	27.9553	0	0	0	0	0	2.25149	0	0	0	0	0	0	0	0	0	0	0	0	0	0	0	0	0	0	0	0	0	0	0	0	0	0	0	0	0	0	0	0	0	0	0	0	0
AW1915	0.03198	0	0.59522	0	0	0.05469	0	0	0	0	0	0	0.00951	0	0	0	0	0	0	0.00628	1.3503	0	0	0	0	91.8135	0	0	0	0	0.75309	0	0	0	0	0	0	0	0	0	0	0	0	0	0	0	0	0	0
AW1919	10.2596	0	6.11045	0	0	0	0	0	0	0	0	0	0.88114	0	0	0	0	0	0	0	0	0	0	0	0	0	0	0	0	0	0	0	0	0	0	0	0	0	0	0	0	0	0	0	0	0	0	0	0
AW1921	1.79074	2.99911	1.15496	0	0	7.35453	0	0	0	0	0	0	0.37273	0	0	0	0	0	0	0	0	0	0	2.4122	0	0	0	0	0	0	0	0	0	0	0	0	0	0	0	0	0	0	0	0	0	0	0	0	0
AW1924	12.5254	0	1.1817	0	0	4.99131	0	0	0	0	0.01124	0	0.20102	0	0	0	0	0.51256	0.76858	0.25983	0.63377	0.25856	0	2.08567	0	1.29114	0	0	0	0	0	0	0	0	0	0	0	0	0	0	0	0.39975	0	0	0	0.43065	0.6752	0.31466	0
AW1926	13.3743	0.20221	16.8119	0	0	2.8637	0	0	0.82324	0.12952	0.75007	0	1.00706	0	0	0	0	0.01936	1.00866	0.11649	0	0	0.12668	3.53003	0	0	0.65692	0	0	0.1502	0	0	0	0	0.11221	0	0	0	0	0	0	0.07115	0.739	0.02934	0	0.92644	0.01111	0	0.52832
AW1931	8.81063	0	5.57266	0	0	1.35044	0	0	0	1.30609	3.91898	0.1477	0	0	0	0	0	0	0.66406	0	0	0	0	1.00088	0	0	0	0	0	0	0	0	0	0.02056	0	0	0	0	0	0	0	0	0	0	0	0.34388	0	0	0
AW1932	0	0	0	0	0	0	0	0	0	0	0.02414	0	0	0	0	0	0	0	0	0	0	0	0	0	0	0	0	0	0	0	0.03994	0	0	0	0	0	0	0	0	0	0	0	0	0	0	0	0	0	0
AW1933	0.00256	0	0	0	0	0	0	0	0	0	0	0	0	0	0	0	0	0	0	0	0	0	0	0.17599	0	0	0	0	0	0	0	0	0	0	0.16957	0	0	0	0	0	0	0	0	0	0	0	0	0	0
AW1934	0	1.47085	1.00606	0	0	0.19031	0	0	0	0	0	0	26.3002	0	0	0	0	0	0	0	0	0	0.84386	0	0.08587	0	0	0	0	0	0.02239	0	0	0	0	0	0	0	0	0	0	0	0	0	0	0	0	0	0
AW1935	0	0	0	0	0.00942	0.00631	0	0	0	9.07952	2.73187	0	0	0	0	0	0	0	0	0	0	0	0	0	0	0	0	0	0	0	0	0	0	0	0	0	0	0	0	0	0	0	0	0	0	0	0	0	0
AW1936	0	0	0.01744	0	0	0	0	0	0	0	0	0	0	0	0	0	0.00538	0.06479	2.23303	0.04218	4.1928	0.01985	0	0	0	34.944	0	0	0	0	2.31287	0	0	0	0	0	0	0	0	1.0855	0	0	0	0	0	0	0	0	0
AW1937	25.8118	0	0.33412	0	0	1.07433	0	0	0	0.21329	1.92584	0	0	0	0	0	0	0	0.9176	0.59612	0	0	0	1.0027	0	0	0	0	0	0	0	0	0	0	0	0	0	0	0	0	0	0	0	2.42737	0	0	0	0.02203	0
AW1940	0.02338	0	99.8165	0	0	0	0	0	0	0	0.06849	0	0	0	0	0	0	0	0	0	0	0	0	0	0	0	0	0	0	0	0	0	0	0	0	0	0	0	0	0	0	0	0	0	0	0	0	0	0
AW1941	0.0534	0	0	0	0	0	0	0	0	0	0	0	0	0	0	0	0	0	0	0	0	0	0	0	0	0	0	0	0	0	0	0	0	0	0	0	0	0	0	0	0	0	0	0	0	0	0	0	0
AW1945	28.1706	2.62103	0.23004	0	0	2.33003	0.0324	0	0	0	0.44586	0	0.37605	0	0	0	0.21053	0.3056	1.20351	0.45387	0	0.26132	0.22922	0.88804	0	0	0	0	0	0	0	0	0	0	0	0	0	0	0.17011	0	0	0	0	0	0	1.53497	0.25609	0.02892	0.06681
AW1946	25.5655	0	2.23698	0	0	0.17168	0	0	0	0.02574	0.99083	0	0	0	0	1.63641	0	0.26211	3.55956	0.60427	0.23692	0.20849	0	0.59545	0	0	0.01133	0.01874	0	0	0	0	0	0	0.70368	0	0	0	0	0	0	0	0	0	0	0.32822	0.22432	0.16753	0.11692
AW1947	1.93813	0	1.72036	0	0	44.4662	0	0	0	0	0.12165	0	0	0	0	0	0	0.05095	0.41002	0	0	0	0	1.1407	0	0.60647	0	0	0	0	0	0	0	0	0	0	0	0	0	0	0	0.02148	0	0	0	0	0	0	0
AW1948	4.59701	0	1.17264	0	0	1.06	0	0	0	0	0.05653	0	0	0	0	0	0	0	0	0	0	0	0.31717	3.10793	0	0	0	0	0	0	0	0	0	0	3.10161	0	0	0	0	0	0	0	0	0	0	1.10305	0	0	0
AW1949	0	33.0798	0	0.02408	0	0.00518	0	0	0	0	0	0	0	0	0	0	0	0	0	0	0	0	0	0	0	0	0	0	0	0	0	0	0	0	0	0	0	0	0	0	0	0	0	0	0	0	0	0	0
SUM	774.248	321.075	2641.04	18.623	1.79314	2783.69	15.7041	1.48282	122.723	390.393	1239.29	32.1854	399.963	100.211	38.429	13.1329	8.94748	10.0153	148.356	21.9241	9.48861	5.88787	6.04104	76.2907	2.80051	199.384	2.54236	6.87425	10.2444	6.42322	12.6136	0.16556	58.5817	29.6731	60.1218	47.5727	9.4791	4.09503	34.2972	17.1943	0.7033	182.414	4.94682	5.02979	0.6363	18.0179	4.44613	3.58441	6.76329
AVE	1.94535	0.80672	6.63579	0.0467915	0.00450538	6.99419	0.0394576	0.00372568	0.30835	0.980887	3.11378	0.0808678	1.00493	0.251787	0.0965552	0.0329972	0.0224811	0.0251639	0.372754	0.0550858	0.0238407	0.0147936	0.0151785	0.191685	0.00703646	0.500965	0.00638784	0.017272	0.0257396	0.0161387	0.0316925	0.00041598	0.14719	0.0745556	0.15106	0.119529	0.0238168	0.010289	0.0861738	0.0432016	0.00176709	0.458327	0.0124292	0.0126377	0.00159874	0.045271	0.0111712	0.00900606	0.0169932
[truncated: 78 more columns]

## Sheet: Sheet1
sample	Stenotrophomonas_maltophilia	Pseudomonas_stutzeri	Micrococcus_luteus	Propionibacterium_acnes	Enterobacter_cloacae	Kocuria_rhizophila	Pseudomonas_putida	Bacillus_cereus	Enterococcus_faecalis	Staphylococcus_epidermidis	Klebsiella_pneumoniae	Enterococcus_faecium	Enterococcus_casseliflavus	Erwinia_billingiae	Acidovorax_ebreus	Serratia_liquefaciens	Pseudomonas_aeruginosa	Staphylococcus_aureus	Lysinibacillus_sphaericus	Cronobacter_sakazakii	Sanguibacter_keddieii	Leuconostoc_mesenteroides	Buchnera_aphidicola	Pseudomonas_fulva	Psychrobacter_cryohalolentis	Klebsiella_oxytoca	Streptococcus_mitis	Pseudomonas_syringae	Rhodopseudomonas_palustris	Staphylococcus_haemolyticus	Pantoea_vagans	Paenibacillus_polymyxa	Geodermatophilus_obscurus	Bacillus_megaterium	Pantoea_ananatis	Streptomyces_albus	Brucella_pinnipedialis	Rothia_mucilaginosa	Streptococcus_salivarius	Agrobacterium_tumefaciens	Exiguobacterium_sibiricum	Macrococcus_caseolyticus	Haemophilus_parainfluenzae	Streptococcus_anginosus	Staphylococcus_warneri	Streptococcus_thermophilus	Delftia_acidovorans	Lactococcus_lactis	Streptococcus_sanguinis
AE0003	0.06658	0.0198	0	0.00635	0	0	0.01714	0	0	0	0	0	0	0	0	0	0	0	0	0	0	0	0	0	0	0	0	0.32551	0	0	0	0	0	0	0	0	0	0	0	0	0	0	0	0	0	0	0	0	0
AE0013	2.77661	0	0	0	0	0	0	0	0	0	0	0	0	0	0	0	0	0	0	0	0	0	0	0	0	0	0	0	0	0	5.52625	0	0	0	0	0	0	0	0	0	0	0	0	0	0	0	0	0	0
AE0023	0.14838	0	0	0.03443	0	0	0	0	0	0	0	0	0	0	0	0	0	0	0	0	0	0	0	0	0	0	0	0.03598	0	0	0	0	0	0	0	0	0	0	0	0	0	0	0	0	0	0	0	0	0
AE0053	0	0	0.34517	0	0	0.01068	0	0	0	0	0	0.17317	0	0	0	0	0	0	0	0	0	0	0	0	0.01952	0	0	0	0	0	6.22125	0	0	0	0	0	0	0	0	0	0	0	0	0	0	0	0	0	0
AE0103	0.0135	6.22861	0.02903	0.05456	0.01339	0	0	0	0	0	0	0.14727	0	0	0	0	0	0	0	0	0	0	0	0	0	0	0	0	0	0	0	0	0	0	0	0	0	0	0	0	0	0	0	0	0	0	0	0	0
AE0113	0	0.33594	0.01637	0	0.00572	0	5.51196	0	0	0	0	0	0.56459	0	0	0	0	0	0	0	0	0	0	0	0	0	0	0	0	0	0	0	0	0	0	0	0	0	0	0	0	0	0	0	0	0	0	0	0
AE0133	0	0	1.47894	25.8602	0	0	0.0807	0	0	1.74118	0	0	0	0	0	0	0	0	0	0	0	0	38.429	0	0	0	1.17494	0	0	0	0	0	0.61223	0	0	0	0	0.50748	0.13827	0	0	0	0.40532	0	0	0	0	0	0.10354
AS1343	0	0	1.91697	0.00778	0.26274	0	0	0	0	0	0	0	0	0	0	0	0	0	0	0	0	0	0	0	0	0	0	0	0	0	0	0	0	0	0	0	0	0	0	0	0	0	0	0	0	0	0	0	0
AS1383	1.24834	0.44715	0.02083	4.86485	0	0	0.01704	0.21202	0	1.00957	0	0	0	0	0.38164	0	0	0	0	0	0	0	0	0	0	0	0.0091	0	0	0	0	0	0	0	0	0	0	0	0	0	0	0	0	0	4.59147	0	0	0	0
AS1393	19.4616	71.0548	0	0	0	0	0	0	0	0	0	0	0	0	0	0	0	0	0	0	0	0	0	0	0	0	0	0	0	0	0	0	0	0	0	0	1.11133	0	0	0	0	0	0	0	0	0	5.5814	0	0
AS1403	37.8535	0.01199	0	0	0	0	14.4436	2.25401	0	0	0	0	0	0	0	0	0	0	0	0	0	0	0	0	0	0	0	0	0	0	0	0	0	0.04221	0	0	0	0	0	0	0	0	1.90754	0	0	0	0	0	0
AS1413	77.5889	0.01327	0	0	0	0	0	0	0	0	0	0	0	0	0	0	0	0	0	0	0	0	0	0	0	0	0	0	0	0	0	0	0	0	0	0	0	0	0	0	0	0	0	0	0	0	0	0	0
AS1423	0	0.21365	1.87854	0	3.06958	0.13071	2.34914	0	0	0	0	0	0	0	0	0	0	0	0	0	0	0	0	0	0	0	0	0	0	0	0	0	0	0	0	0	0	0	0	0	0	0	0	0	0	0	0	0	0
AS1433	67.7379	6.73809	0	0	3.55566	0	7.27527	0	0	0	0	0	0	0	0	0	0	0	0	0	0	0	0	0	0	0	0	0	0	0	0	0	0	0	0	0	0	0	0	0	0	0	0	0	0	0	0	0	0
AS1456	1.35266	24.4204	0	0	1.9955	0	0.10604	0.02005	0	0	0	0	3.97927	0	0	0	0	0	9.11657	0	0	0	0	0	0	0	0	0	0	0	0	0	0	0	0	0	0	0	0	0	0	0	0	0	0	0	0	0	0
AS1463	0	8.2076	0	0	0.20795	0	0	0	0	0	0	0	0.36795	0	0	0	0	0	0.42281	0	0	0	0	0	0	18.6267	0	0	0	0	0	0	0	0	0	0	0	0	0	0	0	0	0	0	0	0	0	0	0
AS1473	1.21485	73.9464	0	0	0	0	0	0	0	0	0	0	0	0	0	0	0	0	0	0	0	0	0	0	0.28002	0	0	0	0	0	0	0	0	0	0	0	0	0	0	0	0	0	0	0	0	0	0	0	0
AS1483	94.4029	0	0	0	0	0	0	0	0	0	0	0	0	0	0	0	0	0	0	0	0	0	0	0	0	0	0	0	0	0	0	0	0	0	0	0	0	0	0	0	0	0	0	0	0	0	0	0	0
AS1484	0.6266	0.04848	0	0.00665	0.0182	0	0.01309	0	0	0	0	0	0	0	0	0	0.0186	0	0	0	0	0	0	0	0	0	0	0	0	0	0	0	0	0	0	0	0	0	0	0	0	0	0	0	0	0	0	0	0
AS1485	76.0466	0.00211	0	0	0.01199	0	6.70236	0	0	0	0	0	0	0	0	0	0	0	0	0.00157	0	0	0	0	0	0	0	0	0	0	0	0	0	0	0	0	0	0	0	0	0	0	0	0	0	0	0	0	0
AS1487	0.07457	44.935	0	0.01619	0.05756	0	0.02177	0	0	0	0	0	0	0	0.04004	0	0.00628	0	0	47.5708	0	0	0	0.66776	0	0	0	0.01086	0	0.01038	0	0	0	0	0	0	0	0	0	0.00227	0	0	0	0	0	0	0	0	0
AS1492	85.9133	5.2155	0	0	0.11129	0	0	0	0	0	0	0	0	0	0	0	0	0	0	0	0	0	0	0	0	0	0	0	0	0	0	0	0	0	0	0	0	0	0	0	0	0	0	0	0	0	0	0	0
AS1493	0	1.20245	0.00437	0.04358	0	0.34962	0.35424	0	0	0	0	0	0	0	0.00195	0	0.00461	0	0	0	0	0	0	0	0	0	0	0	0	0	0	0	0	0	0	0	0	0	0	0	0	0	0	0	0	0	0	0	0
AS1496	11.9463	17.4803	0.00393	0	6.93936	0	0.18245	0.72887	0.07421	0	0	0.0365	0	0	0	0	28.0173	0	10.2163	0	0	0	0	0	0	0	0	0	0	0	0	0	0	0	0	0	0	0	0	0	0	0	0	0	0	0	0	0	0
AS1502	0.01075	31.4548	0.01097	0.04875	61.8024	0	0	0	0	0	0	0	0	0	0	0	0	0	0	0	0	0	0	0	0	0	0	0	0	0	0	0	0	0	0	0	0	0	0	0	0	0	0	0	0	0	0	0	0
AS1503	0.48937	2.0709	0.75525	13.6776	0	0.02352	0	0	0	2.25885	0	0	0.26027	0	0.03743	0	0	0	0	0	0	0	0	3.83351	0	0	2.94481	0	0.70203	0	0	0	0	0	0	0	0	0.40643	0.30576	0	0	0	0.68727	0	0	0.4612	0	0.37815	0.12472
AS1504	25.2007	10.8404	0	0	0.00165	0	27.5159	0	0	0	0	0.13346	0	0	0	0	0	0	0	0.00028	0	0	0	0	0	0	0	0	0	0	0	0	0	0	0.01128	0	0	0	0	0	0	0	0	0	0	0	0	0	0
AS1509	2.24282	0.33822	0.20094	7.66981	0.0626	0.01718	0.17023	0	0	0.99693	0	0	0	0.06685	0.15835	0	0.02555	0	0	0	0	0	0	0	0	0	0.14712	0.03002	0.58691	0	0.04349	0	0	0	0.29926	0	2.463	0.05602	0	0	0	0	0.01696	0	0.07103	0	0	0.02087	0.00903
AS1510	0	0	0	0	0	0	0	0	0	0	0	0	0	0	0	0	0	0	0	0	0	0	0	0	0	0	0	0	0	0	0	0	0	0	0	0	0	0	0	0	0	0	0	0	0	0	0	0	0
AS1513	0.00786	55.9794	0.03602	0	0	0	0	2.56399	0	0	0	0	0	0	0	0	0	0	0.52127	0	0	0	0	0	0	0	0	0	0	0	0	0	0	0.00657	0	0	0	0	0	0	0	0	0	0	0	0	0	0	0
AS1517	4.78772	4.4614	1.08439	9.67739	0.39596	0.2292	4.14088	0.19454	0	0.8745	0	0	0	0	0.24472	0	0.4124	0	0	0	0	0	0	0	0	0	0.50659	0	2.74891	0.02539	0	0	0.4552	0.05762	0	0	0	0.11743	0.19492	0	0	0.07286	0.03233	0	0	0.04875	0	0.24316	0.03226
AS1518	4.68529	6.33535	0	0	3.22204	0	0	0	0	0	0	0	0	0	0	0	8.10718	0	0	0	0	0	0	0	0	0	0	0	0	0	0	0	0	0	0	0	0	0	0	0	0	0	0	0	0	0	0	0	0
AS1519	0.00141	0	0	0	0.0034	0	0	0	0	0.00771	0	0	0	0	0	0	0	0	0	0	0	0	0	0	0	0	0	0	0	0	0	0	0	0	9.76547	0	0	0	0	0	0	0	0	0	0	0	0	0	0
AS1954	0.23714	0.15784	0.02699	0.08629	0.17329	0	0	8.05755	0	30.3846	0	0	0	0	0.05965	0	0.01415	0	0	0	0	0	0	0	0	0	0.03105	0	0	14.6108	0	0	0	0.76448	0	0	0	0	0	0	0	0	0	0	0	0	0	0	0.06241
AS1955	0	0.57068	0.07713	0.0886	0	0	0	0	0	0	0	0	0.0952	0	0.21558	0	0	0	0	0	0	0	0	0	0	0	0	0	0.05636	0	0	0	0	5.38004	0	0	0	0	0	0	0	0	0	0	0	0	0	0	0
AS1956	0.06792	0.0886	4.60849	0.11991	0.01075	0	0	1.01825	0	6.87562	0	0	0	0	0.18268	0	0.01283	0	0	0	0	0	0	0	0	0	0	0	0	0	0	0	0	0.02718	0	0	0	0	0	0	0	0	0	0	0	0	0	0	0
AS1957	1.19022	0.00851	0.79122	0.23428	0	0	0	24.8516	0	0.72459	0	0	0	0	0.07973	0	0	0	0	0	0	0	0	0	0	0	0	0	0	0	0	0	0	0.35605	0	0	0	0	0	0	0	0	0	0	0	0	0	0	0
AS1958	0.01151	0.07355	66.725	0.24626	0.00244	0	0	0	0	0.10536	0	0	0	0	0.06638	0	0.01077	0	0	0	0	0	0	0	0	0	0	0	0	0.02894	0	0	0	0.0131	0	0	0	0	0	0	0	0	0	0	0	0	0	0	0
AS1963	91.8391	0	0	0	0	0	0	0	0	0	0	0	0	0	0	0	0	0	0	0	0	0	0	0	0	0	0	0	0	0	0	0	0	0	0	0	0	0	0	0	0	0	0	0	0	0	0	0	0
AS1965	0	0	0	0	0	0	0	0	0	0	0	0	0	0	0	0	0	0	0	0	0	0	0	7.41688	0	0	0	0	0	0	0	0	0	0	0	0	0	0	0	0	0	0	0	0	0	0	0	0	0
AS1966	0	0	0.03307	0.30889	0	0	1.61298	0	0	0.01164	0	0	0	0	0.38679	0	0.29559	0	0	0	0	0	0	0	0	0	0	0	0	0	0	0	0	0	0	0	0	0	0	0	0	0	0	0	0	0	0	0	0
AS1967	0	6.55288	0.3078	7.7768	0.78641	0	0	0	0	0	0	0	0	0	4.64864	0	0	0	0	0	0	0	0	0	0	0	0	0	0	0	0	0	0	0	0	0	0	0	0	0	0	0	0	0	0	0	0	0	0
AS1969	0.10198	0	0.21991	0.08843	0	0	0	0	0	18.0716	0	0	0	0	0	0	0	0	0	0	0	0	0	0	0	0	0	0	0	0	0	0	0	0	0	0	0	0	0	0	0	0	0	0	0	0	0	0	2.80474
AW0253	2.17305	2.05989	0	0	0.03819	0	0	0	0	0	0	1.01732	0.08597	0	0	0	0	0	0	0	0	0	0	0	0	0	0	0	0	0	0	0	0	0	0	0	0	0	0	0	0	0	0	0	0	0	0	0	0
AW0254	8.66614	14.0986	0	0	2.48463	0	0	0	0	0	0	0	0	0	0	0	0	0	0	0	0	0	0	0	0	0	0	0	0	0	0	0	0	0	0	0	0	0	0	0	0	0	0	0	0	0	0	0	0
AW0258	0.05333	27.2654	0	0	0	0	4.3633	0	0	0	0	2.04553	0	0	0	0	0	0	0	0	0	0	0	0	0	0	0	0	0.01305	0	0	0	0	0	0	0	0	0	0	0	0	0	0	0	0	0	0	0	0
AW0262	2.50258	20.6067	0	0	0.02677	0	0	0	0.35519	0	0	0	0.27529	0	0	0	0	0	0	0	0	0	0	0	0.04352	0	0	0.02696	0	0	0	0	0	0	0	0	0	0	0	0	0	0	0	0	0	0	0	0	0
AW0263	0	44.1843	0	0	0.01042	0	0	0	0	0	0	0	0	0	0	0	0	0	0	0	0	0	0	0	0	0	0	0	0	0	0	0	0	0	0	0	0	0	0	0	0	0	0	0	0	0	0	0	0
AW0264	67.2977	0	0	0	2.64508	0	15.6395	0	0	0	0	0	0	0	0	0	0	0	0	0	0	0	0	0	0	0	0	0	0	0	0	0	0	0	0	0	0	0	0	0	0	0	0	0	0	0	0	0	0
AW0265	0.01049	13.5557	0	0	0	0	0	0	0	0	0	0	0	0	0	0	0	0	0	0	0	0	0	0	0	0	0	0	0	0	0	0	0	0	0	0	0	0	0	0	0	0	0	0	0	0	0	0	0
AW0267	1.06458	20.219	0	0	0	0	0.00909	0	0	0	0	0	0	0	0.00712	0	0	0	0	0	0	0	0	0	0	0	0	0	0	0	0	0	0	0	0	0	0	0	0	0	0	0	0	0	0	0	0	0	0
AW0268	3.25386	7.59385	0	0	0	0	0	0	0	0	0	0	0	0	0.01421	0	0	0	0	0	0	0	0	0	0	0	0	0	0	0	0	0	0	0	0	0	0	0	0	0	0	0	0	0	0	0	0	0	0
AW0269	0.26058	0.83807	0.051	1.3274	0.33346	0	0	0	0.05385	0.11262	0	0	0.13904	0	2.73131	0	0	0	0	0	0.02495	0	0	0	0	0	0	0	0.09468	0	0	0	0	0	0	0	0	0	0	0	0	0	0	0	0	0	0	0	0
AW0273	0.19965	6.02169	0	0	1.39619	0	0	0	0	0	0	0	0	0	0	0	0	0	0	0	0	0	0	0	0	0	0	0	0.05967	0	0	0	0	0	0	0	0	0	0	0	0	0	0	0	0	0	0	0	0
AW0277	0.15217	0.22219	0	0	0.5554	0	0	0	2.2267	0	0	0	0	0	0	0	0	0	0	0	0	0	0	0	0	0	0	0	0	0	0.0162	0	0	0	0	0	0	0	0	0	0	0	0	0	0	0	0	0	0
AW0283	0	12.8375	0	0	0	0	0.34358	0	0	0	0	0	0	0	0	0	0	0	0	0	0	0	0	0	0	0	0	0	0	0	0	0	0	0	0	0	0	0	0	0	0	0	0	0	0	0	0	0	0
AW0293	0.06572	0.74139	0.29183	0.60659	0.00545	0	0	0.02171	0.1061	0.07251	0	0	0	0	0.10107	0	0	0	0	0	0	0	0	0	0	0	0.05198	0	0.02048	0	0	0	0	0	0	0	0	0.01735	0	0	0	0	0	0	0	0	0	0	0
AW0301	0	7.47513	0	0.31541	0	0	3.61507	0	0	0	0	0	0	0	0	0	0	0	0	0	0	0	0	0	0	0	0	0	0	0	0	0	0	0	0	0	0	0	0	0	0	0	0	0	0	0	0	0	0
AW0302	0	6.56129	0.71026	0.02209	0	0	0	0	0	0	0	0	0	0	0	0	0	0	0	0	0	0	0	0	0	0	0	0.01328	0	0	0	0	0	0	0	0	0	0	0	0	0	0	0	0	0	0	0	0	0
AW0303	0.03927	0.28634	10.0169	1.01741	0.14842	22.2465	0	0	0	0	0	0	0	0	0.00833	0	0	0	0	0	0	0	0	0	0	0	0	0	0	0	0	0	0	0	0	0	0	0	0	0	0	0	0	0	0	0	0	0	0
AW0306	0.05215	0.82091	0	0.08356	0.44454	0	0	0	0	0	0	0	0	0	0	0	0	0	0	0	0	0	0	0	0	0	0	0	0.03133	0	0	0	0	0	0	0	0	0	0	0	0	0	0	0	0	0	0	0	0
AW0307	0.18835	12.9087	0	0	0	0	0	0	0	0	0	0	0	0	0	0	0	0	0	0	0	0	0	0	0	0	0	0	0	0	0	0	0	0	0	0	0	0	0	0	0	0	0	0	0	0	0	0	0
AW0308	0	1.26238	0	35.1589	0.5931	0	0	0	0	1.34937	0	0	0	0	5.97382	0	0	0	0	0	0	0	0	0	0	0	0	0	0	0	0	0	0	0	0	0	0	0	0	0	0	0	0	0	0	0	0	0	0
AW0313	0.27309	59.4267	0	0	0	0	0	0	0	0	0	0	9.47335	0	0	0	0	0	0	0	0	0	0	1.03292	0.40411	0	0	0	0	0	0	0	0	0	0	0	0	0	0	0	0	0	0	0	0	0	0	0	0
AW0323	1.77069	8.89363	2.67589	44.197	0	0	0	0	0	3.78827	0	0	0	0	0.60925	0	0	0	0	0	0	0	0	0	0	0	1.75305	0	0	0	0	0	1.22927	0	0	0	0	0.27995	0.0804	0	0	0	1.30846	0	0	0.25345	0	0	0.76657
AW0333	0.06602	0.12898	1.0318	6.19991	0	0	0	0	0	2.88348	0	0	0	0	0	0	0	0	0	0	0	0	0	0	0	0	0.38474	0	0	0.07518	0	0	0.9686	0	0	0	0	0.44908	0.45411	0	0	0	0.21366	0	0.33154	0.39804	0	0.08229	0.20333
AW0343	62.8665	0.07122	0	0	1.60076	0	0	0	2.54969	0	0	0	0	0	0	0	0	0	0	0	0	0	0	0	0	0	0	0	0	0	0	0	0	0	0	0	0	0	0	0	0	0	0	0	0	0	0	0	0
AW0353	1.3431	0	0	0	0	0	0	0	0	0	0	0	0	0	0	0	0	0	0	0	0	0	0	0	0	0	0	0.06521	0	0	0	0	0	0	0	0	0	0	0	0	0	0	0	0	0	0	0	0	0
AW0363	0	0	0	0	0	0	0	0	0	0	0	0	0	0	0	0	0	0	0	0	0	0	0	0	0	0	0	0.0807	0	0	0	0	0	0	0	0	0	0	0	0	0	0	0	0	0	0	0	0	0
AW0371	2.07283	77.7896	0	0	0	0	0.00204	0	0	0	0	0	0	0	0	0	0	0	0	0	0	0	0	0	0	0	0	0.0255	0	0	0	0	0	0	0	0	0	0	0	0	0	0	0	0	0	0	0	0	0
AW0372	15.0614	20.7118	0	0	0.01252	0	7.44108	0.19799	0	0	0	0	0.12712	0	0	0.08863	0	0	0	0	0	0	0	0	0	0	0	0	0	0	0	0	0	0.03901	0	0	0	0	0	0	0	0	0	0	0	0	0	0	0
AW0373	0.68561	0	0.47273	22.0248	0	0.03677	0	0	0	1.09364	0	0	0	0	0	0	0	0.04733	0	0	0	0	0	0	0	0	1.03515	0	0	0.06377	0	0	1.2294	0	0	0	0	0.6522	0.27284	0	0	0	0.19002	0	0	0.09061	0	0.02757	0.01236
AW0375	1.60749	1.52507	0	0.1588	0.0573	0	0	0	0.02091	0	0	0	2.96689	0	0.05949	0	0	0	0	0	0	0	0	0	0.01218	0	0	0.07856	0.05975	0	0	0	0	0	0	0	0	0	0	0	0	0	0	0	0	0	0	0	0
AW0377	29.5495	0	0	0	0.16111	0	0	1.65778	0	0	0	0	0.83249	0	0	0	0	0	0	0	0	0	0	0	0	0	0	0	0	0	0	0	0	0	0	0	0	0	0	0	0	0	0	0	0	0	0	0	0
AW0378	14.6222	2.23791	1.57119	15.8508	0	0.16233	0	0	0	4.61706	0	0	0	0	0.15946	0	0	0.19557	0	0	0.0543	0	0	0	0	0	1.58688	0	0.71494	0.36292	0	3.20585	0	0	0	0	0	1.17438	0.58401	0	0	0	0.6168	0	0.20917	0	0	0.10122	0.2385
AW0383	0.64286	3.32782	0.56082	34.9551	0	0.01188	0.69394	0	0	4.73563	0	0	0	0	0.07304	0.276	0	0	0	0	0	0	0	0	0	0	0.85029	0	0	0	0	0	0.99047	0	0	0	0	0.40348	0.26252	0	0	0	0.0982	0	0	0.16182	0	0.21799	0.0681
AW0401	0.21902	0.01033	0.03462	0	0	0.00664	0.01072	0	0	0	0	0	0	0	0	0	0	0	0	0	0	0	0	0	0	0	0	1.00855	0	0	0.00207	0	0	0	0.03592	0	0	0	0	0	0	0	0	0	0	0	0	0	0
AW0402	0	0	4.1144	0.11631	0	0	0	0	0	0.03753	0	0	0	0	0	0	0	1.10129	0	0	0	0	0	0	0	0	0	0	0	0	0	0	0	0	0	0	0	0	0	0	0	0	0	0	0	0	0	0	0
AW0404	0.10508	0.32293	0.2569	0	0	0.35344	0	0	0	0	0	0.14773	0	0	0	0	0	0	0	0	0	0	0	0	0.02821	0	0	3.06307	0	0	0	0	0	0	0	0	0	0	0	0	0	0	0	0	0	0	0	0	0
AW0405	0.16423	15.6162	0.24894	0	9.55308	0	0	0	1.6021	0	0	0	0	0	0	0	0	0	0	0	0.00815	0	0	0	0.06878	0	0	0	0	0	0	0	0	0	0	0	0	0	0	0	0.15835	0	0	0	0	0	0	0	0
AW0406	21.5011	19.5892	0.00225	0	29.2509	0	1.85209	0	0	0	0	0	0.02549	0	0	0	0	0	0	0	0	0	0	0	0.03923	0	0	0	0	0	0	0	0	0	0	0	0	0	0	0	0	0	0	0	0	0	0	0	0
AW0407	0.00616	1.12312	0	0	0	0	1.7193	0	0	0	0	0	0	0	0	0	0	0	0	0	0	0	0	0	0	0	0	0	0	0	2.07049	0	0	0	0	0	0	0	0	0	0	0	0	0	0	0	0	0	0
AW0408	0	8.50308	0.12114	0	0	0	0	0	0	0	0	0	0	0	0	0	0	0	0	0	0	0	0	0	0.00137	0	0	0	0	0	0	0	0	0	0	0	0	0	0	0	0	0	0	0	0	0	0	0	0
AW0409	1.58067	4.85961	0.47179	6.04666	0.03362	0	0	0	0	1.63655	0	0	0	0	0.44882	0	0	0	0	0	0	0	0	1.49764	0	0	0.75705	0	0.79553	0	0	0	0	0	0	0	0	0.30153	0.08877	0	0	0	0.45889	0	0	0.48966	0	0.27424	0.2074
AW0411	0	1.02627	1.65652	0	0	0.67803	0	0	0.0214	0	0	0	0	0.01363	0	0	0	0	0	0	0	0	0	0	0.09278	0	0	0.04007	0	0	0	0	0	0	0	0	0	0	0	0	0	0	0	0	0	0	0	0	0
AW0412	0.05048	25.4703	0	0	0	0	0	0	0	0	0	0	0	0	0	0	0	0	0	0	0	0	0	0	0.00301	0	0	0	0	0	0	0	0	0	0	0	0	0	0	0	0	0	0	0	0	0	0	0	0
AW0413	0	0.01263	0	0	0	0	0.01216	0	0	0	0	0	0	0	0	0	0	0	0	0	0	0	0	0	0	0	0	0.84869	0	0	0	0	0	0	0	0	0	0	0	0	0	0	0	0	0	0	0	0	0
AW0414	2.14668	0.09733	0	0	0	0	0	0	0	0	0	0	0	0	0	0	0	0	0	0	0	0	0	0	0	0	0	0.052	0	0	0	0	0	0	0	0	0	0	0	0	0	0	0	0	0	0	0	0	0
AW0415	30.7524	0.0116	0	0	0	0	0	0	0	0	0	0	0	0.91986	0	0	0	0	0	0	0	0	0	0	0.0559	0	0	0.2117	0	0	0	0	0	0	0	0	0	0	0	0	0	0	0	0	0	0	0	0	0
AW0416	0.40231	0.54602	0	0.03714	0	0	0.12462	0	0	0	0	0	0	0	0	0	0	0	0	0	0	0	0	0	0.04349	0	0	0.04812	0	0	0	0	0	0	0	0	0	0	0	0	0	0	0	0	0	0	0	0	0
AW0417	0	0.01099	0.01437	0	0	0.13946	0	0	0	0	0	0	0	0	0	0	0	0	0	0	0.57338	0	0	0	0	0	0	0.09889	0	0	0	0	0	0	0	0	0	0	0	0	0	0	0	0	0	0	0	0	0
AW0418	0.1294	0	0.43896	0	0	0	0	0	0	0	0	0	0	0	0	0	0	0	0	0	0.02933	0	0	0	0.04984	0	0	0.2009	0	0	0	0	0	0	0	0	0	0	0	0	0	0	0	0	0	0	0	0	0
AW0419	0	0	0.02948	0.03114	0	0.02962	0	0	17.2484	0	0	0	0	0	0	0	0	0	0	0	0	0	0	0	0	0	0	0	0	0	0	0	0	0	0	0	0	0	0	0	0	0	0	0	0	0	0	0	0
AW0421	0	5.96957	0	0.00589	0	0	0	0	0	0	0	0	0	0	0	0	0	0	0	0	0	0	0	0	0.09664	0	0	0	0	0	0	0	0	0	0	0	0	0	0	0	0	0	0	0	0	0	0	0	0
AW0422	0	1.26398	0.04736	0.18894	0	0.08602	0	0	0.13257	0.00612	0	0	0	0	0	0	0	0	0	0	0	0	0	0	0	0	0	0.28974	0.01706	0	0	0	0	0	0	0	0	0	0	0	0	0	0	0	0	0	0	0	0
AW0424	1.87391	65.955	0	0	0	0	0	0	0	0	0	0	0	0	0	0	0	0	0	0	0	0	0	0	0	0	0	0	0	0	0	0	0	0	0	0	0	0	0	0	0	0	0	0	0	0	0	0	0
AW0425	0	3.02457	0	0	0	0	0	0	10.1958	0	0	0	0	0	0	0	0	0	0	0	0.00154	0	0	0	0.0286	0	0	0	0	0	0	0	0	0	0	0	0	0	0	0	0	0	0	0	0	0	0	0	0
AW0426	2.54557	0.2753	0.04867	0	0	0	0	0	0	0	0	0	0	0	0	0	0	0	0	0	0	0	0	0	1.41444	0	0	0	0	0	0	0	0	0	0	0	0	0	0	0	0.36273	0	0	0	0	0	0	0	0
AW0427	0.04078	0.17834	5.54257	0.13495	0	92.5995	0	0	0	0.00262	0	0	0	0	0	0	0	0	0	0	0	0	0	0	0	0	0	0	0	0	0	0	0	0	0	0	0	0	0	0	0	0	0	0	0	0	0	0	0
AW0428	0	37.0615	0.025	0	0	0	0	0	0	0	0	0	0	0	0	0	0	0	0	0	0	0	0	0	0	0	0	0.17269	0	0	0	0	0	0	0	0	0	0	0	0	0	0	0	0	0	0	0	0	0
AW0429	0	0.01875	0	0	0	0	0.02489	0	0	0	0	0	0	0	0	0	0	0	0	0	0	0	0	0	0.07089	0	0	0.02169	0	0	0	0	0	0	0	0	0	0	0	0	0	0	0	0	0	0	0	0	0
AW0431	0	0	0	0	19.1064	0.17268	0.00647	0	0	0	0	0	0	0	0	0	0	0	0	0	0	0	0	0	0	0	0	0.05374	0	0	0	0	0	0	0	0	0	0	0	0	0	0	0	0	0	0	0	0	0
AW0432	0	0.53072	0	0.08379	0.0055	0.01873	0	0	0	0	0	0	0	0.0071	0	0	0	0	0	0	0	0	0	0	0.00636	0	0	0.04723	0	0	0	0	0	0	0	0	0	0	0	0	0	0	0	0	0	0	0	0	0
AW0434	0	14.1148	0.20216	0	0	0.06415	0	0	0	0	0	0	0	0	0	0	0	0	0	0	0	0	0	0	0.00509	0	0	0	0	0	0	0	0	0	0	0	0	0	0	0	0	0	0	0	0	0	0	0	0
AW0435	73.3387	0.00862	0	0	0	0	0.2832	0	0	0	0	0	0	0	0	0	0	0	0	0	0	0	0	0	0	0	0	0	0	0	0	0	0	0	0	0	0	0	0	0	0	0	0	0	0	0	0	0	0
AW0436	0.34324	2.19066	0	0.02033	0.19219	0	16.9202	0	0	0	0	0	0	0	0	0	0	0	0	0	0	0	0	0	0.04133	0	0	0.02263	0	0	0	0	0	0	0	0	0	0	0	0	0	0	0	0	0	0	0	0	0
AW0437	0.25098	1.52057	68.4213	3.32799	0.02703	4.59064	0	0	0	0.26987	0	0	0	0	0	0	0	0	0	0	0	0	0	0	0.02149	0	0.01108	0	0	0	0	0	0	0	0	0	0	0	0	0	0	0	0	0	0	0	0	0	0
AW0438	2.6192	0.41531	0.11124	0.86137	0.0462	0	5.58604	0	0	0.10683	0	0	25.4854	0	0.33872	0	0	0	0	0	0	0	0	0	0.03551	0	0.05404	0	0.1136	0	0	0	0	0	0	0	0	0	0	0	0	0.10055	0	0	0	0	0	0.06121	0.0247
AW0439	0.16479	0.36474	0.27979	12.9768	0.02936	0.00431	3.7272	0	0	2.30166	0	0	0	0	0.67207	0	0	0	0	0	0	0	0	0	0.09573	0	0.31425	0	0.16862	0	0	0	0	0	0	0	0	0.05257	0.03829	0	0	0.0186	0.05137	0	0	0.3268	0	0.12811	0.06071
AW0441	0	0.51941	0.36912	14.8477	0	0	0	0	0	1.07894	0	0	0	0	0.72554	0	0	0	0	0	0	0	0	0	0	0	0.03739	0	0.72199	0	0	0	0.37367	0	0	0	0	0.12669	0.02831	0	0	0	0	0	0	0	0	0	0
AW0442	0	98.3785	0.015	0	0	0.01466	0	0	0	0	0	0	0	0	0	0	0	0	0	0	0.05794	0	0	0	0	0	0	0	0	0	0	0	0	0	0	0	0	0	0	0	0	0	0	0	0	0	0	0	0
AW0444	0.00765	2.21191	0	0	0	0.05791	0	0	0	0	0	0	0	0	0	0	0	0	0	0	0.39417	0	0	0	0.00539	0	0	0	0	0	0	0	0	0	0	0	0	0	0	0	0	0	0	0	0	0	0	0	0
AW0445	37.4282	2.73793	0.91611	8.47818	0.11076	0	0	0	0	1.94545	0	0	0	0	0.15575	0	0	0	0	0	0	0	0	0	0	4.41625	0.53722	0	0.52454	0	0	0	0.88155	0	0	0	0	0.13865	0	0	0	0	0.08024	0	0	0	0	0	0
AW0446	0.16494	0	0	0	0	0	0.98461	0	0	0	0	0	0	0	0	0	0	0	0	0	0	0	0	0	0	0	0	0.04286	0	0	0	0	0	0	0	0	0	0	0	0	0	0	0	0	0	0	0	0	0
AW0447	0.02479	0.16664	6.57911	0.12339	0	5.53818	0	0	0	0	0	0	0	0	0	0	0	0	0	0	0	0	0	0	0	0	0	0	0	0	0	0	0	0	0	0	0	0	0	0	0	0	0	0	0	0	0	0	0
AW0448	1.94102	4.71961	0.15594	2.82479	1.12818	11.4407	0.03628	0	0.0571	0.44703	0.39632	0	0.10393	0	0.2156	0	0	0	0	0	0	0	0	0	0	0.02259	0.09379	0	0	0	0	0	0	0	0	0	0	0.01364	0	0	0	0	0	0	0.62861	2.77609	0	0.15067	0
AW0449	0	0	0	0	0	0.01794	0.00663	0	0	0	0	0	0	0	0	0	0	0	0	0	0	0	0	0	0	0	0	0	0	0	0	0	0	0	0	0	0	0	0	0	0	0	0	0	0	0	0	0	0
AW0451	0.00738	0.00541	0.07863	0	0	0.05783	0	0	0	0	0	0	0	0	0	0	0	0	0	0	0.02061	0	0	0	0.03822	0	0	0	0	0	0	0	0	0	0	0	0	0	0	0	0	0	0	0	0	0	0	0	0
AW0452	0	0.0176	0	0.00148	0	0	0	0	0	0	0	0	0	0	0	0	0	0	0	0	0	0	0	0	0	0	0	0	0	0	0	0	0	0	0	0	0	0	0	0	0	0	0	0	0	0	0	0	0
AW0454	0	2.5326	0.0263	0.0255	0.04375	0.07593	2.52477	0	0	0	0	0.01224	0.00925	0	0	0	0	0	0	0	0	0	0	0	0	0	0	0	0	0	0	0	0	0	0	0	0	0	0	0	0	0	0	0	0	0	0	0	0
AW0455	0	0	0	0	0	0	0.00963	0	0	0	0	0	0	0	0	0	0	0	0	0	0	0	0	0	0.00242	0	0	0.07135	0	0	0	0	0	0	0	0	0	0	0	0	0	0	0	0	0	0	0	0	0
AW0456	0	3.3177	0	0	0	0	0	0	0	0	0	0.00442	0	0.0165	0	0	0	0	0	0	0.07194	0	0	0	0.01431	0	0	0.09374	0	0	0	0	0	0	0	0	0	0	0	0	0	0	0	0	0	0	0	0	0
AW0457	0.15448	0.16468	1.52632	0.03453	0	26.0587	0	0	0	0	0	0	0	0	0	0	0	0	0	0	0	0	0	0	0	0	0	0	0	0	0	0	0	0	0	0	0	0	0	0	0	0	0	0	0	0	0	0	0
AW0459	0	0.03835	1.41553	0	0	0.2292	1.25621	0	0	0	0	0	0	0	0	0	0	0	0	0	0	0	0	0	0	0	0	0.01282	0	0	0	0	0	0	0	0	0	0	0	0	0	0	0	0	0	0	0	0	0
AW0461	0	1.70628	3.42245	0.01506	0	11.542	0	0	0	0	0	0	0	0	0	0	0	0	0	0	0.42607	0	0	0	0	0	0	0	0.02871	0	0	0	0	0	0	0	0	0	0	0	0	0	0	0	0	0	0	0	0
AW0462	0.25946	1.51417	6.61153	0	0	42.6495	0	0	0	0	0	0	0	0	0	0	0	0	0	0	0	0	0	0	0.08867	0	0	0	0	0	0	0	0	0	0	0	0	0	0	0	0	0	0	0	0	0	0	0	0
AW0464	0.11936	0.70109	2.90939	33.2046	0	0.08396	0	0	0	2.69279	0	0	0	0	0.99967	0	0	0.34289	0	0	0	0	0	0	0	0	0.89786	0	0	0.18735	0	0	0.83762	0	0	0	0	0.17266	0	0	0	0	0	0	0.07956	0.42262	0	0	0
AW0465	3.82815	1.6376	0.16907	4.9826	0	0	4.75002	0	0	0	0	0	0	0	1.47677	0	0	0	0	0	0	0	0	0	0	0	0	0	0	0	0	0	0	0	0	0	0	0	0	0	0	0	0	0	0	0	0	0	0
AW0466	0	90.0534	0	0	0	0.02286	0	0	3.36068	0	0	0.01674	0	0	0	0	0	0	0	0	0	0	0	0	0	0	0	0	0	0	0	0	0	0	0	0	0	0	0	0	0	0	0	0	0	0	0	0	0
AW0467	0.09491	0.15877	0	0.03134	0	0	0.03087	0	0	0	0	0	0	0	0	0	0	0	0	0	0	0	0	0	0	0	0	0	0	0	0	0	0	0	0	0	0	0	0	0	0	0	0	0	0	0	0	0	0
AW0468	91.9713	0.46756	0	0	0.00271	0	0	0	0	0	0	0.05979	0	0	0	0	0	0	0	0	0	0	0	0	0	0	0	0	0	0	0	0	0	0	0	0	0	0	0	0	0	0.00174	0	0	0	0	0	0	0
AW0472	0.0897	0.00968	0.10381	0.06686	0	0.0454	0	0	0	0	0	0	0	0	0	0	0	0	0	0	2.91084	0	0	0	0.00383	0	0	0	0	0	0	0	0	0	0	0	0	0	0	0	0	0	0	0	0	0	0	0	0
AW0474	14.0576	0	0	0	0	0	0.02	0	0	0	0	0	0.02736	0	0	0	0	0	0	0	0	0	0	0	0	0	0	0.04294	0	0	0	0	0	0	0	0	0	0	0	0.11309	0	0	0	0	0	0	0	0	0
AW0475	0	11.7166	0	0	0	0	0	0	0	0	0	0	0	0	0	0	0	0	0	0	0	0	0	0	0	0	0	0	0	0	0	0	0	0	0	0	0	0	0	0	0	0	0	0	0	0	0	0	0
AW0476	0	72.9473	0	0	1.27205	0	0.57905	0	0	0	0	0	0	0	0	0	0	0	0	0	0	0	0	0	0.06075	0	0	0.04077	0	0	0	0	0	0	0	0	0	0	0	0	0	0	0	0	0	0	0	0	0
AW0477	5.77694	0.00665	0	0	0	0	0.0033	0	0	0	0	0	0	0	0	0	0	0	0	0	0	0	0	0	0	0	0	0.14387	0	0	0	0	0	0	0	0	0	0	0	0	0	0	0	0	0	0	0	0	0
AW0478	0	0	0.03974	9.7371	0	0	7.90725	0	0	0.78227	0	0	0	0	0	0	0	0	0	0	0	0	0	0	0	0	0.03415	0	0	0	0	0	0	0	0	0	0	0	0	0	0	0	0	0	0	0	0	0	0
AW0479	0.16539	8.80764	0.67015	1.24589	0.67995	0	0.92687	0	0	0	0	0	0.04688	0	0.85911	0	0	0	0	0	0	0	0	0	0	0	0	0	0.75821	0	0	0	0	0	0	0	0	0	0	0	0	0	0	0	0	0.25458	0	0.12522	0
AW0481	0	1.70685	0.03041	1.56851	0	0	0	0.09873	0.06061	0	0	0	0	0	0	0	0	0	0	0	0	0	0	0	2.75246	0	0	0.07372	0	0	0	0	0	0	0	0	0	0	0	0	0.2202	0	0	0	0	0	0	0	0
AW0482	0.04849	0	0.0513	0.00772	0	0	0	0	0	0	0	0	0	0	0	0	0	0	0	0	0	4.75901	0	0	0.03196	0	0	0.04052	0	0	0	0	0	0	0	0	0	0	0	0	0	0	0	0	0	0	0	0	0
AW0484	0.0426	84.9131	0.25524	0.00987	0	0	0	0	0	0	0	0	0	0	0	0	0	0	0	0	0	0	0	0	12.6697	0	0	0	0	0	0	0	0	0	0	0	0	0	0	0	0	0	0	0	0	0	0	0	0
AW0485	0.0015	0.00856	0	0	0.00518	0	0.00144	0	0	0	0	0	0	0	0	0	0	0	0	0	0.0265	0	0	0	0.2824	0	0	0.00864	0	0	0	0	0	0	0	0	0	0	0	0	0	0	0	0	0	0	0	0	0
AW0486	4.94903	0.01076	0	0	0	0	0	0	0.29852	0	0	0.0383	0	0	0	0	0	0	0	0	0	0	0	0	0.0668	0	0	0	0	0	0.15389	0	0	0	0	0	0	0	0	0	0	0	0	0	0	0	0	0	0
AW0487	2.1694	0	0	0.01194	0	0	0.03395	0	0	0	0	0	0	0	0.00845	0	0	0	0	0	0	0	0	0	0	0	0	0.07251	0.03831	0	0	0	0	0	0	0	0	0	0	0	0	0	0	0	0	0	0	0	0
AW0488	0.9441	5.04478	63.0458	1.12059	0	0	0	0	0	0	0	0.51109	0	0	0	0	0	0	0	0	0	0	0	0	0	0	0	0	0	0	0.55834	0	0	0	0	0	0	0	0	0	0	0	0	0	0	0	0	0	0
AW0489	0.23801	3.59004	83.926	0.40854	0.04538	0.01134	0.0045	0	0	0.01278	0	0	0	0	0.09561	0	0	0	0	0	0	0	0	0	0	0	0	0	0.02224	0	0	0	0	0	0	0	0	0	0	0	0	0	0	0	0	0	0	0	0
AW0491	34.3508	0.05829	0	0	0	0	0	0	0	0	0	0	0	0	0	0	0	0	0	0	0	0	0	0	0	0	0	0	0	0	0	0	0	0	0	0	0	0	0	0	0	0	0	0	0	0	0	0	0
AW0492	0.15231	0.17021	0	0.21179	0	0	0	0	0	0	0	0	0	0	0.02108	0	0	0	33.1885	0	0	0	0	0	0	0	0	0	0	0	0	0	0	0	0	0	0	0	0	0	0	0	0	0	0	0	0	0	0
AW0494	0	0.05349	0	0.00887	0	0	0.00733	0	0	0	0	0	0	0	0	0	0	0	0	0	0	0	0	0.00452	0	0	0	0.02164	0	0	0	0	0	0	0	0	0	0	0	0	0	0	0	0	0	0	0	0	0
AW0495	96.6238	0	0	0	0	0	0	0	0	0	0	0	0	0	0	0	0	0	0	0	0	0	0	0	0	0	0	0	0	0	0	0	0	0	0	0	0	0	0	0	0	0	0	0	0	0	0	0	0
AW0496	8.76027	0.03082	0	0.09626	0.73379	0	0.01792	0	0.51131	0	0	0	0	0	0.00761	0	0	0	0	0	0	0	0	0	0.06341	0	0	0.20146	0	0	0	0	0	0	0	0	0	0	0	0	0	0	0	0	0	0	0	0	0
AW0497	0	0	0.03308	0	0	0	0	0	0	0	0	0	0	0	0	0	0	0	0	0	0.00527	0	0	0	0	0	0	0	0	0	0	0	0	0	0	0	0	0	0	0	0	0	0	0	0	0	0	0	0
AW0498	0	71.5481	0.02664	0	0	0	0	0	0	0	0	0	0	0	0	0	0	0	0	0	0	0	0	0	0	0	0	0	0	0	0	0	0	0	0	0	0	0	0	0	0	0	0	0	0	0	0	0	0
AW0499	1.70648	12.2738	0.55993	8.94192	2.74335	0.02592	0.3167	0.07994	1.83074	0.43877	0	0	0.03952	0.09852	0.30829	0	0	0	0	0	0	0	0	0	0.295	0	0.06077	0	0.10075	0	0	0	0	0	0	0	0	0	0	0	0	0	0	0	0	0.05571	0	0	0
AW0501	0.11174	3.12379	0	0.45735	0.21142	0	0	0	0	0	0	0	0	0	0	0	0	0	0	0	0	0	0	0	0	0	0	0	0.4411	0	0	0	0	0	0	0	0	0	0	0	0	0	0	0	0	0	0	0	0
AW0502	0	0	0	65.6587	0	0	0	0	0	0.58706	0	0	0	0	0.18458	0	0	0	0	0	0	0	0	0	0	0	0.05099	0	0	0	0	0	0	0	0	0	0	0.07563	0	0	0	0	0	0	0	0	0	0	0
AW0503	0.04206	0	5.83589	0.09457	0	0.0541	0	0	0	0	0	0	0	0	0	0	0	0	0	0	0	0	0	0	0	0	0	0	0	0	0	0	0	0	0	0	0	0	0	0	0	0	0	0	0	0	0	0	0
AW0505	0	0.29039	0	0	89.6112	0	0	0	0	0	0	0	0	0	0	0	0	0	0	0	0	0	0	0	0	0	0	0	0	0	0	0	0	0	0	0	0	0	0	0	0	0	0	0	0	0	0	0	0
AW0506	0	0	0	0	0	0	0	0	0.0113	0	0	0	0	0	0	0	0	0	0	0	0	0	0	0	0	0	0	3.0945	0	0	0	0	0	0	0	0	0	0	0	0	0	0	0	0	0	0	0	0	0
AW0507	0	0.12575	0	0	0	0	0	0	0	0	0	0	0	0	0	0	0	0	0	0	0	0	0	0	0	0	0	0	0	0	0	0	0	0	0	0	0	0	0	0	0	0	0	0	0	0	0	0	0
AW0508	0	0	0	1.02845	0	0	0	0	0	0	0	0	0	0	3.86585	0	3.38291	0	0	0	0	0	0	0	0	0	0	0	0	0	0	0	0	0	0	0	0	0	0	0	0	0	0	0	0	0	0	0	0
AW0509	4.6963	0.40311	93.3511	0.13274	0.0034	0.00993	0	0	0.01235	0.00653	0	0	0	0	0	0	0	0	0	0	0	0	0	0	0	0	0	0	0.00636	0	0	0	0	0	0	0	0	0	0	0	0	0	0	0	0	0	0	0	0
AW0511	0.02751	0	0.23273	0	0.12376	0.00613	0	0	0	0	0	0	0	0	0	0	0	0	0	0	0	0	0	0	0.06324	0	0	0	0	0	0	0	0	0	0	0	0	0	0	0	0	0	0	0	0	0	0	0	0
AW0513	1.6932	11.1382	0.17182	7.64214	0.80961	0	0.6247	0	0.0872	23.0617	0	0	0	0	0.13432	0	0	0.03344	0	0	0	0	0	0	0.11369	0	0.23835	0.13045	0	0	0	0	0	0	0	0	0	0.23646	0.00777	0	0	0	0.07514	0	0	0	0	0.10541	0
AW0514	0	1.15024	0	0	0	0.10109	0.39799	0	0	0	0	0	0	0	0	0	0	0	0	0	0.06232	0	0	0	0.00114	0	0	0	0	0	0	0	0	0	0	0	0	0	0	0	0	0	0	0	0	0	0	0	0
AW0515	1.34049	0.87324	0	0	0	0	0.21233	0.05225	0	0	0	0	0	0	0	0	0	0	0	0	0.10505	0	0	0	0.00312	0	0	0	0	0	0	0	0	0	0	0	0	0	0	0	0	0	0.05026	0	0	0	0	0	0
AW0516	3.89824	3.95836	0	0	0.01649	0	0.04654	0	0	0	0	0	0	0	0	0	0	0	0	0	0.01398	0	0	0.03551	0.00748	0	0	0.01516	0	0	0	0	0	0	0	0	0	0	0	0	0	0	0	0	0	0	0	0	0
AW0518	0.22672	0	0.43632	0	0	0	0.01298	0	0	0	0	0	0	0	0	0	0	0	0	0	0.01035	0	0	0	0	0	0	0.05183	0	0	0	0	0	0	0	0	0	0	0	0	0	0	0	0	0	0	0	0	0
AW0519	0.13042	0.2695	93.0882	0.41116	0	3.46665	0.00167	0	0	0.56769	0	0.07512	0	0	0	0	0	0	0	0	0	0	0	0	0	0	0	0	0	0	0.03712	0	0	0	0	0	0	0	0	0	0	0	0	0	0	0	0	0	0
AW0521	22.1237	4.70506	0	0	0	0	0	0	0	0	0	0	0	0	0	0	0	0	0	0	0	0	0	0	0.15167	0	0	0	0	0	0	0	0	0	0	0	0	0	0	0	0	0	0	0	0	0	0	0	0
AW0522	1.14076	0	0	0.57189	0	0	0	0	0	0	0	0	0	43.9802	0	0	0	0	0	0	0	0	0	0	0	0	0	0	0	0	0	0	0	0	0	0	0	0	0	0	0	0	0	0	0	0	0	0	0
AW0523	0.00835	0	1.88192	0.00553	0	0.02234	0	0	0.78973	0	0	0	0	0	0	0	0	0	0	0	0	0	0	0	0.19999	0	0	0.67015	0	0	0	0	0	0	0	0	0	0.02829	0	0	0	0	0	0	0	0	0	0	0
AW0524	0.28609	0	0	0.00447	0	0	0	0	0.01714	0	0	0.00193	0	0	0	0	0	0	0	0	0	0	0	0	0.02281	0	0	0.04916	0	0	0	0	0	0	0	0	0	0	0	0	0	0	0	0	0	0	0	0	0
AW0525	0	0.42806	0	8.18587	0	0	0	0	0	0	0	0	0	0	2.4695	0	0	0	0	0	0	0	0	0	0	0	0	0	0	0	0	0	0	0	0	0	0	0	0	0	0	0	0	0	0	0	0	0	0
AW0526	0	10.25	0	0.10463	0	0	0	0	0.33445	0	0	0	0	0	0	0	0	0	0	0	0	0	0	0	0.00221	0	0	0	0	0	0	0	0	0	0	0	0	0	0	0	0	0	0	0	0	0	0	0	0
AW0527	0	0.21489	0	0.00851	0	0	2.66365	0	0	0	0	0	0	0	0	0	0	0	0	0	0	0	0	0	0	0	0	0	0	0	0	0	0	0	0	0	0	0	0	0	0	0	0	0	0	0	0	0	0
AW0528	0.29118	0.24678	0.02474	0	0	0	0	0	0	0	0	0	0	0	0	0	0	0	0	0	0	0	0	0	0.00975	0	0	0	0.03283	0	0	0	0	0	0	0	0	0	0	0	0	0	0	0	0	0	0	0	0
AW0529	34.9413	0	0	0	0	0	0	0	0	0	0	0	0	0	0	0	0	0	0	0	0	0	0	0	0.07123	0	0	0.14717	0	0	0	0	0	0	0	0	0	0	0	0	0	0	0	0	0	0	0	0	0
AW0531	0	0	0	0.01171	0	0	0.02986	0	0	0	0	0	0	0	0	0	0	0	0	0	0	0	0	0	0	0	0	0	0	0	0	0	0	0	0	0	0	0	0	0	0	0	0	0	0	0	0	0	0
AW0532	0.04058	0.05564	0	0.22734	0	0	0	0	0	0.00397	0	0	0	0	0	0	0	0	0	0	0	0	0	0	0	0	0	0	0	0	0	0	0	0	0	0	0	0	0	0	0	0	0	0	0	0	0	0	0
AW0533	0.22378	6.10898	7.03643	0.07909	0.05042	0	1.36085	0	0	0	0	0	0	0	0	0	0	0	0	0	0	0	0	0	0.03205	0	0	0.04367	0	0	0	0	0	0	0	0	0	0	0	0	0	0	0	0	0	0	0	0	0
AW0534	0.11262	0.93522	0	0.03998	0	0	0	0	0	0	0	0	0	0	0.00721	0	0	0	0	0	0	0	0	0	0	0	0	0	0.01561	0	0	0	0	0	0	0	0	0	0	0	0.00475	0	0	0	0	0	0.07073	0	0
AW0535	0	0	0	0	0	0	0.00987	0	0	0	0	0	0	0	0	0	0	0	0	0	0	0	0	0	0	0	0	0.01187	0	0	0	0	0	0	0	0	0	0	0	0	0	0	0	0	0	0	0	0	0
AW0536	0.03018	0.03946	0	0.0255	0	0	0.01924	0	0	0	0	0	0	0	0	0	0	0	0	0	0	0	0	0	0	0	0	0.0196	0	0	0	0	0	0	0	0	0	0	0	0	0	0	0	0	0	0	0	0	0
AW0537	0.37223	0.08971	0.07452	0	0	0.08067	0.00981	0	0	0	0	0.22154	0	0	0	0	0	0	0	0	0.00991	1.209	0	0	0	0	0	1.08149	0	0	0.01189	0	0	0	0.04024	0	0	0	0	0.04849	0	0	0	0	0	0	0	0	0
AW0538	0	0.04317	0	0	0	0	0	0	0	0	0	0	0	0	0	0	0	0	0	0	0	0	0	0	0	0	0	0	0	0	0	0	0	0	0	0	0	0	0	0	0	0	0	0	0	0	0	0	0
AW0539	0.81951	0.35774	2.53361	0.16468	0	0	0	0	0	0	0	44.9204	0	0	0	0	0	0	0	0	0	0	0	0	0	0	0	0	0	0	0	0	0	0	0	0	0	0	0	0	0	0	0	0	0	0	0	0	0
AW0543	0	0	63.0216	0.04393	0	25.3568	0	0	0	0	0	0	0	0	0	0	0	0	0	0	0	0	0	0	1.96669	0	0	0	0	0	0	0	0	0	0	0	0	0	0	0	0.12934	0	0	0	0	0	0	0	0
AW0553	0	0.07211	0	0.01225	0	0	0	0.08261	0.00938	0	0	0	0	0	0	0	0	0	0	0	0	0	0	0	0	0	0	0.01756	0	0	0	0	0	0	0	0	0	0	0	0	0	0	0	0	0	0	0	0	0
AW0563	0	0	3.10389	0	0	1.01219	0	0	0	0	0	0	0	0	0	0	0	0	0	0	0	0	0	0	0	0	0	0	0	0	0	0	0	0	0	0	0	0	0	0	0	0	0	0	0	0	0	0	0
AW0573	0.0313	3.23454	0.15589	5.25816	0.23479	0	0	0	0	1.89734	0	0	0	0	0.29448	0	0	0	0	0	0	0	0	0	0	0	0.25998	0	0.06109	0	0	0	0	0	0	0	0	1.6067	0.02423	0	0	0	0.29551	0	0	0.19445	0	0	0.00643
AW0593	0.13965	5.01402	0.18644	0.9702	0	0	0	0.41729	0.05746	1.58757	0	0	0	0	0	0	0	0.00489	0	0	0	0	0	0	0	0	0	0.09716	0.40526	0.69548	0.01094	0	0	0	0	0	0	0	0	0	0	0	0	0	0	0	0	0	0
AW0603	0.25377	0.69746	0	0.80464	0	0	0	0	0	0	0	0	0	30.2045	0	0	0	0	0	0	0	0	0	0	0	0	0	0	0.39753	0	0	0	0	0	0	0	0	0	0	0	0	0	0	0	0	0	0	0	0
AW0613	0.15778	0	0	0.0199	0.00388	0	0.18688	0	0	0	0	0	0	2.50408	0.01107	0	0.01503	0	0	0	0	0	0	0	0	0	0	0	0	0	0	0	0	0	0	0	0	0	0	0	0	0	0	0	0	0	0	0	0
AW0623	0.04707	0.33859	0	0.52074	0	0	0.07979	0	0	0.47984	0	0	0	0	0.16924	0	0.0421	0	0	0	0	0	0	0	0	0	0	0	0	0	0	0	0	0	0	0	0	0.00923	0	0	0	0	0	0	0	0	0	0.00355	0
AW0633	0.08494	0.16942	0	0.62935	0	0	0	0	0	0.04485	0	0	0	0.00747	0.23607	0	0	0	0	0	0	0	0	0	0	0	0	0	0.03292	0	0.00998	0	0	0	0	0	0	0	0	0	0	0	0	0	0	0	0	0	0
AW0643	0.35624	6.43848	87.748	0.12695	0	0	0	0	0	0	0	0	0	0	0.06744	0	0	0	0	0	0	0	0	0	0	0	0	0	0	0	0	0	0	0	0	0	0	0	0	0	0	0	0	0	0	0	0	0	0
AW0653	0	0.4461	0	0.19827	0	0	0	0	0	0	0	0	0	0	0	0	0	0	0	0	0	0	0	0	0	0	0	0	0	0	0	0	0	0	0	0	0	0	0	0	0	0	0	0	0	0	0	0	0
AW0673	0.97055	8.78168	0.20015	3.49686	0.6147	0.00924	0.11181	0	0.0615	0.56509	0	0	0	0	1.72579	0	0	0	0	0	0	0	0	0	0	0	0.40976	0	0.62834	0	0.14071	0	0	0	0	0	0	0.19176	0.14847	0	0	0	0.066	0	0	0	0.22163	0	0.0179
AW0683	58.5299	0.32068	0.04116	1.76018	0.78405	0	0.43763	0	0	0.43061	0	0	0	0.02834	0.63748	0	0	0.02235	0	0	0	0	0	0	0	0	0.19807	0	0.29774	0	0.02654	0	0	0	0	0	0	0.0758	0	0	0	0	0.01243	0	0	0	0	0	0.28108
AW0691	8.10887	0	16.7297	1.88412	0	0	0	0	0	0	0	0	0	0	0	0	0	0	0	0	0	0	0	0	0	0	0	0	0	0	0	0	0	0	0	0.81229	0	0	0	0	0	0	0	0	0	0	0	0	0
AW0695	50.1046	0	0	0	0.04058	0	0	0	0	0	0	0	0	0	0	0	0	0	0	0	0	0	0	0	0	0	0	0	0	0	0	0.00391	0	0	0	0	0	0	0	0	0	0	0	0	0	0	0	0	0
AW0698	1.224	2.01141	66.1142	0	0	0	0	0	1.18546	0	0	0	0	0	0	0	0	0	0	0	0	0	0	0	0	0	0	0	0	0	0	0	0	0	0	0	0	0	0	0	0	0	0	0	0	0	0	0	0
AW0699	0	0	98.8405	0	0	0	0	0	0	0	0	0	0	0	0	0	0	0	0	0	0	0	0	0	0	0	0	0	0	0	0	0	0	0	0	0	0	0	0	0	0	0	0	0	0	0	0	0	0
AW0701	1.73666	14.8764	0	0	0	0	0	0	0.04619	0	0	1.74391	0	0	0	0	0	0	0	0	0	0	0	0	0	0	0	0	0	0	0	0	0	0	0	0	0	0	0	0.00968	0	0	0	0	0	0	0	0	0
AW0704	0	0	0	0	0	0	0.00166	0	0	0	0	0	0	0	0	0	0	0	0	0	0	0	0	0	0	0	0	0.02093	0	0	0	0	0	0	0	0	3.18755	0	0	0	0	0	0	0	0	0	0	0	0
AW0705	0.62685	0	0	0	0	0	0.00944	0	0	0	0	0	0	0	0	0	0	0	0	0	0	0	0	0	0	0	0	0.12796	0	0	0	0	0	0	0	0	0	0	0	0	0	0	0	0	0	0	0	0	0
AW0706	80.7625	0	0	0	2.51915	0	0.02331	0	3.36927	0	0	0	0	0	0	0	0	0	0	0	0	0	0	0	0	0	0	0	0	0	0	0	0	0	0	0	0	0	0	0	0	0	0	0	0	0	0	0	0
AW0707	63.2017	0.00309	0	0	0	0	0	0	0	0	0	0	0	0	0	0	0	0	0	0	0	0	0	0	0	0	0	0.00814	0	0	0	0	0	0	0	0	0	0	0	0	0	0	0	0	0	0	0	0	0
AW0708	0.0689	0	0.40793	0	0	0	0	0	0	0	0	0	0	0	0	0	0	0	0	0	0.18953	0	0	0	0	0	0	0.21062	0	0	0	0	0	0	0	0	0	0	0	0	0	0	0	0	0	0	0	0	0
AW0709	0.12698	0.01414	0.22716	0.03016	0	0	0	0	0	0	0.02743	0	0	0	0	0	0	0	0	0	0	0	0	0	0	0	0	0	0	0	0	0	0	0	0	0	0	0	0	0	0	0	0	0	0	0	0	0	0
AW0712	0.15227	0	0	0	0	0	0	0	0	0	0	0	0	0	0	0	0	0	0	0	0	0	0	0	0	0	0	0.57227	0	0	0	0	0	0	0	0	0	0	0	0	0	0	0	0	0	0	0	0	0
AW0713	0	0.07929	0	0.03183	0.17601	0	0.59354	0	0	0.07982	0	0	0	0	0	0	0	43.4332	0	0	0	0	0	0	0	0	0	0	0	0	0	0	0	0	0	0	0	0	0	0	0	0	0	0	0	0	0	0	0
AW0714	0.0135	0	0	0	0	0	0	0	15.7009	0	0	0	0	0	0	0	0	0	0	0	0	0	0	0	0	0	0	0.77207	0	0	0	0	0	0	0	0	0	0	0	0	0	0	0	0	0	0	0	0	0
AW0715	1.19884	0	0.03525	0	0	0	0.00094	0	0	0	0	0	0	0	0	0	0	0	0	0	0	0	0	0.00626	0	0	0	0.05864	0	0	0	0	0	0	0	0	3.48249	0	0	0.02042	0	0	0	0	0	0	0	0	0
AW0716	33.7338	0.6621	0.00515	0	0	0.02009	0	0	0.0292	0	0	0	0	0	0	0	0	0	0	0	0	0	0	0	0.01988	0	0	0	0	0	0.00792	0	0	0	0.03245	0	0	0	0	0	0	0	0	0	0	0	0	0	0
AW0717	0.01399	0.26324	0.2386	0	0	0	0	0	0	0	0	0	0	0	0	0	0	0	0	0	0	0	0	0	0	0	0	0	0	0	0	0	0	0	0	0	0	0	0	0	0	0	0	0	0	0	0	0	0
AW0718	0	0	0.07053	0	0	0.00373	0	0	0	0	0	0	0	0	0	0	0	0	0	0	0	0	0	0	0	0	0	0	0	0	0	0	0	0	0	0	0	0	0	0	0	0	0	0	0	0	0	0	0
AW0719	6.28222	0.05371	0.08946	0	0.08171	0	0	0	0	0	0	0	0	0	0	0	0	0	0	0	0	0	0	0	0	0	0	0	0	0	0	0	0	0	0	0	0	0	0	0	0	0	0	0	0	0	0	0	0
AW0721	0.48051	0.06914	0.11268	0	0.02352	0.08882	0.05943	0	0	0	0	0.15146	0	0	0	0	0	0.11063	0	0	0	0	0	0	0	0	0	0	0	0	0	0	0	0	0	0	0	0	0	0	0	0	0	0	0	0	0	0	0
AW0722	0.09382	0.23048	0.12662	0.00607	0	0	0	0	0	0.0658	0	0	0	0	0	0	0	0	0	0	0	0	0	0	0	0	0	0	0	0	0	0	0	0	0	0	0	0	0	0.16105	0	0	0	0	0.48544	0	0	0	0
AW0723	1.1945	0.22991	0	0.93574	0	0	0	0	0	0.00262	0	0	0	0	0	0	0	0	0	0	0	0	0	0	0	0	0.07953	0	0	0	0	0	0	0	0	0	0	0.05324	0.0214	0	0	0	0	0	0	0	0	0	0
AW0724	5.21541	11.7405	0	0	0	0	0	0	0	0	0	0	0	0	0	0	0	0	0	0	0	0	0	0	0	0	0	0	0	0	0	0	0	0	0	0	0	0	0	0	0	0	0	0	0	0	0	0	0
AW0725	1.60271	2.01578	3.28604	0.82496	0.01274	0.01816	0.84138	0	0	0.02457	0	0	0.05197	0	0.0831	0	0	0	0	0	0	0	0	0.02868	0	0	0.01988	0	0.01915	0	0	0	0	0	0	0	0	0	0	0	0	0	0	0	0	0	0	0	0
AW0726	1.10027	25.4156	0	0	18.6233	0	1.73443	0	0	0	0	0	0	0	0	0	0	0	0	0	0	0	0	0	0	0	0	0	0	0	0	0	0	0	0.81132	0	0	0	0	0	0	0	0	0	0	0	0	0	0
AW0727	18.1008	4.49299	0	3.53234	1.73454	0	0	0	3.77284	0.10896	0	0	0	0	0.2795	0	0	0	0	0	0	0	0	0	0	0	0	0	0	0	0	0	0	0	0	0	0	0	0	0	0	0	0	0	0	0	0	0	0
AW0728	0.00508	69.9516	0	0	0	0	0	0	0	0	0	0	0	0	0	0	0	0	0	0	0	0	0	0	0	0	0	0	0	0	0	0	0	0	0	0	0	0	0	0	0	0	0	0	0	0	0	0	0
AW0729	0	0.02509	0	0	0	0	3.00158	0	0	0	0	0	0	0	0	0	0	0	0	0	0	0	0	0	0	0	0	0	0	0	0	0	0	0	0	0	0	0	0	0	0	0	0	0	0	0	0	0	0
AW0731	71.2772	0.07773	0	0	0	0	3.63055	0	0	0	0	0.15033	0	0	0	0	0	0	0	0	0	0	0	0	0	0	0	0	0	0	0	0	0	0	0	0	0	0	0	0	0	0	0	0	0	0	0	0	0
AW0732	33.6386	0	0	0	0	0	0.00403	0	0	0	0	0	0	0	0	0	0	0	0	0	0	0	0	0	0	0	0	0	0	0	0	0	0	0	0	0	0	0	0	0.20791	0	0	0	0	0	0	0	0	0
AW0734	3.87201	0	0	0	0	0	0	0	0	0	0	0	0	0	0	0	0	0	0	0	0	0	0	0	0	0	0	0	0	0	0.24629	0	0	0	0.76485	0	0	0	0	0.86689	0	0	0	0	0	0	0	0	0
AW0735	0.03053	1.41793	0	0	0	0	0.40945	0	0	0	0	0	0	0	0	0	0	0	0	0	0	0	0	0	0	0	0	0.03553	0	0	0	0	0	0	0.43486	0	0	0	0	0	0	0	0	0	0	0	0	0	0
AW0736	15.0944	21.6063	0	0	3.69651	0	9.65749	0	0	0	0	0	0	0	0	0	0	0	0	0	0	0	0	0	0	0	0	0	0	0	0.01028	0	0	0	0	0	0	0	0	0	0	0	0	0	0	0	0.39926	0	0
AW0738	0.50371	0.14295	1.65893	0.38149	0	12.2558	0.11564	0	0	0	0	0	0	0	0	0	0	0	0	0	0	0	0	0	0	0	0	0	0	0	0	0	0	0	0	11.357	0	0	0	0	0	0	0	0	0	0	0	0	0
AW0739	0	0.19791	92.9609	0.79185	0	0	0	0	0	0	0	0	0	0	0	0	0	0	0	0	0	0	0	0	0	0	0	0	0	0	0	0	0	0	0	0	0	0	0	0	0	0	0	0	0	0	0	0	0
AW0742	0	0	0	0	0	0	0.00416	0	0	0	0	0	0	0	0	0	0	0	1.13945	0	0.05496	0	0	0	0	0	0	0	0	0	0	0	0	0	0	0	0	0	0	0	0	0	0	0	0	0	0	0	0
AW0743	0	47.7683	0	0.00833	0.10239	0	0	0	0	0	0	0.66837	0	0	0	0	0	0	0	0	0	0	0	0	0	0	0	0	0.07661	0	0	0.15756	0	0	0	0	0	0	0	0	0	0	0	0	0	0	0	0	0
AW0744	0.00298	0.0026	0	0	0	0.2103	0	0	0	0	0	0	0	0	0	0	0	0	0	0	0.13011	0	0	0	0	0	0	0.3719	0	0	0	0	0	0	0	0	0	0	0	0	0	0	0	0	0	0	0	0	0
AW0745	20.7652	0	0	0	0	0	0.00801	0	0	0	0	0	0	0	0	0	0	0	0	0	0	0	0	0	0.00392	0	0	0.23341	0	0	0	0	0	0	0	0	0	0	0	0	0	0	0	0	0	0	0	0	0
AW0746	1.70722	9.21807	0.03892	0	0	0	0.63263	0.08337	2.43924	0	0	0	0	0	0	0	0	0	0	0	0	0	0	0	0	0	0	0.01701	0	0	0	0	0	0	0	0	0	0	0	0	0	0	0	0	0	0	0	0	0
AW0747	0.10274	0.00587	0.70775	0	0	0.74074	0.01039	0	0	0	0	0	0	0	0	0	0	0	0	0	0	0	0	0	0	0	0	0.0956	0	0	0	0	0	0	0	0	0	0	0	0	0	0	0	0	0	0	0	0	0
AW0749	16.9676	0	23.4549	15.2589	0	0	0	0	0	0	0	0	0	0	0	0	0	0	0	0	0	0	0	0	0	0	0	0	0	0	0	0	0	0	0	0	0	0	0	0	0	0	0	0	0	0	0	0	0
AW0751	0.08672	20.9804	0	0	0	0	0	0	0	0	0	0	0	0	0	0	0	0	0	0	0	0	0	0	0	0	0	0	0	0	0	0	0	0	0	0	0	0	0	0	0	0	0	0	0	0	0	0	0
AW0752	31.8189	0	0	0	0	0	0	0	0	0	0	0	2.84821	0	0	0	0	0	0	0	0	0	0	0	0	0	0	0	0	0	0	0	0	0	0	0	0	0	0	0	0	0	0	0	0	0	0	0	0
AW0753	3.80577	0	0.01336	0.009	0	0.01868	0	0	3.67059	0	0	0	0	0	0	0	0	0	0	0	0	0	0	0	0	0	0	0	0	0	0	0	0	0	0	0	0	0	0	0	0	0	0	0	0	0	0	0	0
AW0755	0.03344	0.00728	0.01475	0.00197	0	0	0	0	0	0	0	0	0	0	0	0	0	0	0	0	0.07094	0	0	0	0.63832	0	0	0.235	0	0	0	0	0	0	0	0	0	0	0	0	0	0	0	0	0	0	0	0	0
AW0758	0.16238	0.1554	0.00427	0.22615	0.08844	0	0	0	0	0	0	0	0	0	0.0519	0	0	0	0	0	0.02463	0	0	0	0	0	0	0	0	0	0	0	0	0	0	0	0	0	0	0	0	0	0	0	0	0	0	0	0
AW0759	2.55415	0	0.42053	0.04363	0	0	0	0	47.6752	0	0	0	0	0	0	0	0	0	0	0	0	0	0	0	0	0	0	0	0	0	0	0	0	0	0	0	0	0	0	0	0	0	0	0	0	0	0	0	0
AW0761	1.79165	0.79718	0	0	0	0	0.08916	0	0	0	0	0	0	0	0	0	0	0	0	0	0	0	0	0	0	0	0	0	0	0	0	0	0	0	0	0	0	0	0	0.28972	0	0	0	0	0	0	0	0	0
AW0762	0.87262	0.80731	0	0	0	0	43.5399	0	0	0	0	0	0	0	0	0	0	0	0	0	0	0	0	0	0	0	0	0	0	0	0	0	0	0	0	0	0	0	0	0	0	0	0	0	0	0	0	0	0
AW0763	0	0.0163	0	0.00806	0	0.01632	0	0	0	0	0	0	0	0	0	0	0	0.45638	0	0	0	0	0	0	0	0	0	0	0	0	0	0	0	0.00706	0	0	0	0	0	0	0	0	0	0	0	0	0	0	0
AW0764	60.4483	0	0	0	0	0	0	0	0	0	0	0	0	0	0	0	0	0	0	0	0.05709	0	0	0	0	0	0	0	0	0	0	0	0	0	0	0	0	0	0	0	0	0	0	0	0	0	0	0	0
AW0765	0	1.10292	0	0	0	0	0	0	2.2501	0	0	0	0	0	0	0	0	0	0	0	0	0	0	0	0	0	0	0	0	0	0	0	0	0	0	0	0	0	0	0	0	0	0	0	0	0	0	0	0
AW0766	32.2806	3.49027	0	0	0.35885	0	11.7708	0	0	0	0	0	0	0	0	0	0	0	0	0	0	0	0	0	0	0	0	0	0	0	0.02176	0	0	0	0	0	0	0	0	0	0	0	0	0	0	0	0	0	0
AW0767	39.7585	6.89719	0	0	0	0	0	0	0	0	0	0	0	0	0	0	0	0	0	0	0	0	0	0	0	0	0	0.01262	0	0	0	0	0	0	0	0	0	0	0	0	0	0	0	0	0	0	0	0	0
AW0768	7.05305	9.94827	0.31433	3.22075	0.65948	0.27261	0.39385	0	2.20093	0.19245	1.35311	0.17545	1.67402	0	0.6801	0	0	0.00857	0	0	0	0.75074	0	0	0.02837	0	0.01809	0	0.35877	0	0	0	0	0	0	0	0	0.00407	0	0.34336	0	0.28056	0	0	0	0	0	0.4315	0
AW0769	0.01786	9.70874	50.5642	0.00925	0.00902	0	0	0	5.58637	0	0	0	0	0	0.06984	0	0	0	0	0	0	0	0	0	0	0	0	0	0	0	0	0	0	0	0	0.00372	0	0	0	0	0	0	0	0	0	0	0	0	0
AW0771	0	0	0	0	41.0069	0	0	0	0	0	0	0	0	0	0	0	0	0	0	0	0	0	0	0	0.13112	0	0	0	0	0	0	0	0	0	0	0	0	0	0	0	2.00859	0	0	0	0	0	0	0	0
AW0772	45.0641	0.02218	0	0	0	0	0	0	0	0	0	0	0	0	0	0	0	0	0	0	0	0	0	0	0	0	0	0.05364	0	0	0	0	0	0	0	0	0	0	0	0	0	0	0	0	0	0	0	0	0
AW0773	0	0	0	0.00194	0	0	0.01256	0	0	0	0	0	0	0	0	0	0	0	0	0	0	0	0	0	0	0	0	0	0	0	0	0	0	0	0	0	0	0	0	0	0	0	0	0	0	0	0	0	0
AW0774	23.2727	0	0	0	0	0	0	0	0	0	0	0	0	0	0	0	0	0	0	0	0	0	0	0	0	0	0	0	0	0	0	0	0	0	0	0	0	0	0	0	0	0	0	0	0	0	0	0	0
AW0775	0.00169	3.01006	0.01137	0	0	0.01497	0	0	0	0	0	0	0	0	0	0	0	0	0	0	0	0	0	0	0	0	0	0.02201	0	0	0	0	0	0	0	0	0	0	0	0	0	0	0	0	0	0	0	0	0
AW0776	8.63896	10.2165	0	0	3.12932	0	0	0	0.03421	0	0	0	7.24433	0	0	0	0	0	0	0	0	0	0	0	0	0	0	0	0	0	0	0	0	0	0	0	0	0	0	0	0	0	0	0	0	0	0	0	0
AW0777	0.01708	0.01157	0	0	0	0	0	0	0	0	0	0	0	0	0	0	0	0	0	0	0	0	0	0	0	0	0	0.05315	0	0	0	0	0	0	0	0	0	0	0	0	0	0	0	0	0	0	0	0	0
AW0778	0.04024	0	1.90154	0	0	21.8176	0	0	0	0	0	0	0	0	0	0	0	0	0	0	0	0	0	0	0	0	0	0	0	0	0	0	0	0	0	0	0	0	0	0	0	0	0	0	0	0	0	0	0
AW0779	0.05382	0	0	0	0	0.11967	0	0	0.54966	0	0	0	0	0	0	0	0	0	0	0	0	0	0	0	0	0	0	0.15508	0	0	0	0	0	0	0	0	0	0	0	0	0	0	0	0	0	0	0	0	0
AW0781	0.20161	0	0	0	0	0	0	0	0	0	0	0	0	0	0	0	0	0	0	0	0	0	0	1.012	0	0	0	0.03948	0	0	0.39202	0	0	0	0	0	0	0	0	0	0	0	0	0	0	0	0	0	0
AW0782	0	0	0	0.00493	0	0	0	0	0	0	0	0	0	0	0	0	0	0	0	0	0.02227	0	0	0	0	0	0	0.90519	0	0	0	0	0	0	0	0	0	0	0	0	0	0	0	0	0	0	0	0	0
AW0783	0.08799	3.6134	0	0	0	0	0	0	0	0	0	0	0	0	0	0	0	0	0	0	0	0	0	0	0	0	0	0.01954	0	0	0	0	0	0	0	0	0	0	0	0	4.97508	0	0	0	0	0	0	0	0
AW0784	0.07913	0.01393	16.141	0	7.94596	0.43261	3.16335	0	0	0	0	0	0	0	0	0	0	0	0	0	0	0	0	0	0	0	0	0	0	0	0	0	0	0	0	0	0	0	0	0	0	0	0	0	0	0	0	0.05138	0
AW0785	0.84482	0	0.08315	0	0	0.10777	0	0	0	0	0	0	0	0	0	0	0	0	0	0	0	0	0	0	5.66023	0	0	0	0	0	0	0	0	0	0	0	0	0	0	6.31847	0.12751	0	0	0	0	0	0	0	0
AW0786	44.9743	0.03682	0.09284	0	0.05712	0	0.04162	0	0	0	0	0	0	6.14168	0	0	0	0	0	0	0	0	0	0	0.25488	0	0	0.01561	0	0	0	0	0	0	0	0	0	0	0	0	0.37916	0	0	0	0	0	0	0	0
AW0787	0	0	0	0	0	0	0	0	0	0	0	0	0	0.84562	0	0	0	0	0	0	0	0	0	0	0	0	0	0	0	0	0	0	0	0	0	0	0	0	0	0	0	0	0	0	0	0	0	0	0
AW0788	0.00305	0.09601	0	0	0	0	0	0	0	0	0	0	1.24688	0	0	0	0	0	0	0	0	0	0	0	0	0	0	0	0	0	0.0146	0	0	0	0	0	0	0	0	0	0	0	0	0	0	0	0	0	0
AW0789	0	0	3.28341	0	0	0	0.01051	0	0	0	0	0	0	0	0	0	0	0	0	0	0	0	0	0	0	0	0	0	0	0	0	0	0	0	0	0	0	0	0	0	0	0	0	0	0	0	0	0	0
AW0792	3.92401	0.06903	0.04073	0.01369	0	0.28213	0	0	0	0	0	0	0	0	0	0	0	0	0	0	0	0	0	0	0.00658	0	0	0.02018	0	0	0	0	0	0	0	0	0	0	0	0	0	0	0	0	0	0	0	0	0
AW0793	8.69811	0.06401	0	0.03554	0	0.02017	0	0	1.43147	0	0	0	0	0	0	0	0	0	0	0	0	0	0	0	0.00147	0	0	0	0	0	0	0	0	0	0	0	0	0	0	0	0	0	0	0	0	0	0	0	0
AW0794	0.95124	93.2018	0	0	0	0	0.07256	0	0	0	0	0	0	0	0	0	0	0	0	0	0	0	0	0	0.00086	0	0	0	0	0	0	0	0	0	0	0	0	0	0	0	0	0	0	0	0	0	0	0	0
AW0795	0	2.65689	0	0	0	0	0	0	0	0	0	0.34315	0	0	0	0	0	0	0	0	0.14054	0	0	0	0.28855	0	0	0.01974	0	0	0	0	0	0	0	0	0	0	0	0	0	0	0	0	0	0	0	0	0
AW0796	5.96434	21.2192	0	0	0	0	0	0	0	0	0.12404	0	0.46621	0	0	0	0	0	0	0	0	0	0	0	0.0299	0	0	0.03367	0	0	0	0	0	0	0	0	0	0	0	0	0	0	0	0	0	0	0	0	0
AW0797	19.7685	0	0	0	0	0	0	0	0	0	0	0	0	0	0	0	0	0	0	0	0	0	0	0	0	0	0	0.15	0	0	0	0	0	0	0	0	0	0	0	0	0	0	0	0	0	0	0	0	0
AW0798	0.00764	2.91467	0	0	0	0	0.01358	0	0	0	0.10102	0	0	0	0	0	0	0	0	0	0	0	0	0	0	0	0	0	0	0	0	0	0	0	0	0	0	0	0	0	0	0	0	0	0	0	0	0	0
AW0799	0	1.03455	13.6384	0	0	34.2032	0	0	0	0	0	0	0	0	0	0	0	0	0	0	41.541	0	0	0	0	0	0	0	0	0	0	0	0	0	0	0	0	0	0	0	0	0	0	0	0	0	0	0	0
AW0803	2.85179	1.48481	0	0.01152	0	0	0	0	0	0	0	0	0	0	0	0	0	0	0	0	0	0	0	0.61498	0.06787	0	0	0	0	0	0	0	0	0	0	0	0	0	0	0	0	0	0	0	0	0	0	0	0
AW0804	32.6509	0	0	0	0	0	0	0	0	0	0	0	0	0	0	0	0	0	0	0	0	0	0	0	0	0	0	0	0	0	0.04628	0	0	0	0	0	0	0	0	0	0	0	0	0	0	0	0	0	0
AW0805	0.00212	0	0	0	0	0	0	0	0	0	63.1444	0	0	0	0	0	0	0	0	0	0	0	0	0	0	0	0	0	0	0	0	0	0	0	0	0	0	0	0	0	0	0	0	0	0	0	0	0	0
AW0806	22.6668	1.70203	0.00111	0	0	0	0	0	0.23783	0	11.6735	0	0	0	0	0	0	0	0	0	0	0	0	0	0	0	0	0	0	0	0	0	0	0	0	0	0	0	0	0	0.04562	0	0	0	0	0	0	0	0
AW0807	0.13928	0	2.10353	0.03318	0	0	0	0	0	0	22.9391	0	0	0	0	0	0	0	0	0	0	0	0	0	0.01771	0	0	0	0	0	0	0	0	0	0	0	0	0	0	0	0	0	0	0	0	0	0	0	0
AW0808	0.04224	0.01081	0.00661	0	0	0.2528	0	0	0	0	0	0	0	0	0	0	0	0	0	0	0	0	0	0	0	0	0	0	0	0	0	0	0	0	0	0	0	0	0	0	0	0	0	0	0	0	0	0	0
AW0811	0	2.87542	0	0	0	0	0.41865	0	0	0	0	0.1736	0	0	0	0	0	0	0	0	0	0	0	0	0	0	0	0	0	0	0	0	0	0	0	0	0	0	0	0	0	0	0	0	0	0	0	0	0
AW0812	0	0	0	0	0	0	0.37864	0	0	0	0	0	0	0	0	0	0	0	0	0	0	0	0	0	0.00173	0	0	0	0	0	0	0	0	0	0	0	0	0	0	0	0	0	0	0	0	0	0	0	0
AW0813	0	77.392	0	0	0	0	0	2.55304	1.43077	0	0	0	0.66847	0	0	0	0	0	0	0	0	0	0	0	0	0	0	0	0	0	0	0	0	0.06052	0	0	0	0	0	0	0	0	0	0	0	0	0	0	0
AW0817	0.00407	0	0	0	0.35646	0	0	0	0	0	0	0	0	0	0	0	0	0	0	0	0	0	0	0	0	0	0	0	0	0	0	0	0	0	0	0	0	0	0	0	0	0	0	0	0	0	0	0	0
AW0819	0.17713	0.01947	0.06734	0.05221	0	0	0	0	0	0	0	0	0	0	0	0	0	0	0	0	0	0	0	0	0	0	0	0	0	0	0	0	0	0	0	0	0	0	0	0	0	0	0	0	0	0	0	0	0
AW0821	0.14177	0.0045	0	0	0	0	0	0	0	0	0	0	0	0	0	0	0	0	0	0	0	0	0	9.47766	0	0	0	0	0	0	0	0	0	0	0	0	0	0	0	0	0	0	0	0	0	0	0	0	0
AW0822	0.4219	53.955	0	0	0	0	0	0	0	0	0	0	0	0	0	0	0	0	0	0	0	0	0	0	0	0	0	0.28074	0	0	0	0	0	0	0	0	0	0	0	0	0	0	0	0	0	0	0	0	0
AW0823	0	0	0	0.01451	0	0	0	0	0	0	0	0	0	0	0	0	0	0	0	0	0	0	0	0	0	0	0	0	0	0	0	0	0	0	0	0	0	0	0	0	0	0	0	0	0	0	0	0	0
AW0824	2.58201	7.85794	0	1.03298	0.05351	0	0.03967	0	0	0	0	0	0.01725	0	0.39101	0	0	0	0	0	0	0	0	0.68048	0	0	0	0	0	0	0	0	0	0	0	0	0	0	0	0	0	0	0	0	0	0	0	0	0
AW0825	0	34.2343	0	0	3.15344	0	0.29788	0	0.74854	0	0	0	0	0	0	0	0	0	0	0	0	0	0	2.1119	0	0	0	0	0	0	0	0	0	0	0	0	0	0	0	0.26316	0	0.17659	0	0	0	0	0	0	0
AW0826	0.15619	7.96718	0	0	0.04282	0	0.40099	0	0	0	0	0	3.77929	0	0	0	0	0	0	0	0	0	0	0	0	0	0	0.02197	0	0	0	0	0	0	0	0	0	0	0	0	0	0	0	0	0	0	0	0	0
AW0827	0.08085	0	0	0	0.14562	0	0.89671	0	0	0	0	0	0.00365	0	0	0	0	0	0	0	0	0	0	0	0	0	0	0.08152	0	0	0	0	0	0	0	0	0	0	0	0	0	0	0	0	0	0	0	0	0
AW0828	0	0.08233	0	0.00631	0.00234	0	0.02482	0	0	0	0	0	0.07665	0	0	0	0	0	0	0	0	0	0	0	0	0	0	0	0	0	0	0	0	0	0	0	0	0	0	0	0	0	0	0	0	0	0	0	0
AW0829	22.9535	0.20381	0.04149	1.37814	0	0	0.9338	0	0	0.11603	0.46666	0.01789	0.62053	0	0.00986	0	0	0	0	0	0	0	0	0	0	0	0	0	0.07458	0	0.03423	0	0	0	0	0	0	0	0	0	0	0	0.04533	0	0	0	0	0	0
AW0831	0.00827	0.00614	0	0	0	0	0	0	0	0.01854	0	0	0	0	0	0	0	0	0	0	0	0	0	0	0	0	0	0	0	0	0	0	0	0	0	0	0	0	0	0	0	0	0	0	0	0	0	0	0
AW0832	0.02939	0.02109	0	0	0	0	0	0	0	0	0	0	0	0	0	0	0	0	0	0	0	0	0	0	0	0	0	0	0	0	0	0	0	0	0	0	0	0	0	0	0	0	0	0	0	0	0	0	0
AW0833	0	22.1146	0.18595	0	2.21854	0	0.33878	0	0	0	0	0	12.4998	0	0	0	0	0	0	0	0	0	0	0	0	0	0	0	0	0	0	0	0	0	0	0	0	0	0	0	0	0	0	0	0	0	0	0	0
AW0834	15.7227	8.97841	0.38749	4.22917	0.78668	0.257	0.18896	0	0.09607	0.18644	0.16185	0.11726	0.40542	0.15254	1.19321	0	0.08231	0	0	0	0	0	0	0	0.01324	0.01112	0.14956	0	0.17469	0	0	0	0	0	0	0	0	0.02474	0	0	0.08593	0	0	0	0	0.05588	0	0.08797	0
AW0835	41.8283	0	0	0	0	0	0.07912	0	0	0	0	0	0	0	0	0	0	0	0	0	0	0	0	0	0	0	0	0	0	0	0	0	0	0	0	0	0	0	0	0.12515	0	0	0	0	0	0	0	0	0
AW0836	1.28074	15.6572	0	0	0.16736	0	0.10732	0	0	0	8.18565	0	0.40983	0	0	0	0	0	0	0	0	0	0	0	0	6.57588	0	0	0	0	0	0	0	0	0	0	0	0	0	0	0	0	0	0	0	0	0	0	0
AW0837	0.05382	0	0.03503	0	0	0	0.07985	0	0.13708	0	33.8934	0	0	0	0	0	0	0	0	0	0	0	0	0	0	0	0	0	0	0	0	0	0	0	0	0	0	0	0	0.52873	0	0	0	0	0	0	0	0	0
AW0838	0	0	0.12699	0	0	0	0.54812	0	0	0	0	0	0	0	0	0	0	0	0	0	0	0	0	0	0	0	0	0	0	0	0	0	0	0	0	0	0	0	0	0	0	0	0	0	0	0	0	0	0
AW0839	38.208	0.03946	0	1.39194	0	0	0.06707	0	0	0.32097	0	0	0	0	0.36899	0	0	0	0	0	0	0	0	0	0	0	0	0	0	0	0	0	0	0	0	0	0	0	0	0	0	0	0	0	0	0	0	0	0
AW0842	0	0.05137	0.25538	0.05889	0	0	0	0	0	0	0	3.46187	0	0	0	0	0	0	0	0	0	0	0	0	0	0	0	0	0	0	0	0	0	0	0	0	0	0	0	0	0	0	0	0	0	0	0	0	0
AW0843	3.90886	0.94351	0.79133	17.7751	0	0	0	0	0	1.01106	0	0	0	0	7.13152	0.94761	6.05867	0	0	0	0	0	0	0	0	0	1.44616	0	0	0	0	0.31828	0.98903	0	0	0	0	0.30554	0	0	0	0	0	0	0	0	0	0	0
AW0845	0.24552	2.19472	0.06084	1.97515	0.42183	3.38572	0.11984	0	0	0.02046	0	1.31894	2.93345	0	1.9432	0	0.0905	0	0	0	0	0	0	0	0	0	0.01638	0	0	0	0	0	0	0	0	0	0	0	0	0	0	0	0	0	0	0	0	0	0
AW0846	0.04453	33.8732	0.05786	0	0	0.34702	0	0	0	0.96262	0	0	0	0	0	0	0	0	0	0	0.0153	0	0	0	0	0	0	0	0	0.0324	0	0	0	0	0	0	0	0	0	0	0	0	0	0	0	0	0	0	0
AW0853	0	4.85739	0.07044	0	0.11343	0	2.34598	0	0	0	0	0.01264	0	0	0	0	0	0	0	0	0	0	0	0	0	0	0	0.09153	0	0	0	0	0	0	0	0	0	0	0	0	0	0	0	0	0	0	0	0	0
AW0863	0.02083	5.31454	0.02891	0	0.05884	0.00439	0	0	0	0	0	0	0	0	0	0	0	0	0	0	0	0	0	1.28467	0	0	0	0.22314	0	0	0	0	0	0	0	0	0	0	0	0	0	0	0	0	0	0	0	0	0
AW0873	0.82411	5.2196	0.07674	0.0527	0.00684	0	1.13631	0	0	0	0	0	0	0	0	0	0	0	0	0	0	0	0	0	0	0	0	0.01761	0	0	0	0	0	0	0	0	0	0	0	0	0.26308	0	0	0	0	0	0	0	0
AW0883	4.97832	0	0	0.0983	0.42312	0	8.29311	0	0	0	0	0	0	0	0	0	0	0	0	0	0	0	0	0.91452	0	0	0	0	0	0	0	0	0	0	0	0	0	0	0	0	0	0	0	0	0	0	0	0	0
AW0893	0	0.6694	0	2.19919	24.9692	0	0	0	0	0	0	0	0	0	0	0	0	0	0	0	0	0	0	0	0	0	0	0	0	0	0	0	0	0	0	0	0	0	0	0	0	0	0	0	0	0	0	0	0
AW0906	0.18042	1.80821	0.01564	0	0.1258	0	0	0	0.06519	0.02821	0	1.06939	0.04191	0	0.11617	0	0	0	0.12912	0	0	0	0	0	0.43918	0	0	0	0.06454	0	0	0	0	0	0	0	0	0	0	0	0	0	0	0	0	0	0	0	0
AW0925	3.9465	33.024	0	0	0	0	0.30724	0	0	0	0	0	0	0	0	0	0	0	0	0	0	0	0	0	0	0	0	0	0	0	0	0	0	0	0	0	0	0	0	0	0	0	0	0	0	0	0	0	0
AW0927	20.3598	14.0208	0	0	0	0	0.03435	0	0	0	0	0.0619	0	0	0	0	0	0	0	0	0	0	0	0	0	0	0	0	0	0	0	0	0	0	0	0	0	0	0	0	0	0	0	0	0	0	0	0	0
AW0941	0	0	0	0	0	0	0	0	0	0	0	0	0	0	0	0	0	0	0	0	0	0	0	0	0	0	0	0	0	0	0	0	0	0	0	0	0	0	0	0	0	0	0	0	0	0	0	0	0
AW0943	4.30357	0.02219	0	0	0	0	0.02063	0	0	0	0	0	12.1902	0	0	0	0	0	0	0	0	0	0	0.08996	0	0	0	0	0	0	0	0	0	0	0	0	0	0	0	0	0	0	0	0	0	0	0	0	0
AW0964	0	0	0.15741	0.00683	0	0	0	0	0	0.01027	0	0	0	0	0	0	0	0	0	0	0	0	0	0	0	0	0	0.03655	0	0	0	0	0	0	0	0	0	0	0	0	0	0	0	0	0	0	0	0	0
AW0965	3.76504	0	0	0	0	0	0	0	12.0363	0	0	0	0	0	0	0	0	0	0	0	0	0	0	0	0	0	0	0.06067	0	0	0	0	0	0	0	0	0	0	0	0	0	0	0	0	0	0	0	0	0
AW0966	0	0.06181	2.68298	0.05663	0	0	0	0	0	0	0	0	0	0	0	0	0	0.01618	0	0	0	0	0	0	0	0	0	0	0	0	0	0	0	0	0	0	0	0	0	0	0	0	0	0	0	0	0	0	0
AW0969	0.10108	0	0	0	0	0	0	0	5.53307	0	0	0	0	0	0	0	0	0	0	0	0.06925	0	0	0	0	0	0	0	0	0	0	0	0	0	0	0	0	0	0	0	0	0	0	0	0	0	0	0	0
AW0971	0.01934	0	23.5546	0	0	8.04595	0	0	0	0	0	39.9817	0	0	0	0	0	0	0	0	0	0	0	0	0	0	0	0	0	0	0	0	0	0	0	0	0	0	0	0	0	0	0	0	0	0	0	0	0
AW0972	18.8547	0	0.01033	0	0	0	0.19577	0	0.00987	0	0	0	0	0	0	0	0	0	0	0	0	3.30925	0	0	0	0	0	0.04129	0	0	0	0	0	0	0	0	0	0	0	0.18071	0	0	0	0	0	0	0	1.95361	0
AW0973	74.4298	0.23155	0	0	0	0	0	0	0	0	0	0	0	0	0	0	0	0	0	0	0	0	0	0	0	0	0	0.10148	0	0	0	0	0	0	0	0	0	0	0	0	0	1.36254	0	0	0	0	0	0	0
AW0974	0.00354	0	3.25966	0	0	8.83903	0	0	0	0.00928	0	13.2451	0	0	0	0	0	13.5668	0	0	0	0	0	0	0	0	0	0	0	0	0	0	0	0	0	0	0	0	0	0	0	0	0	0	0	0	0	0	0
AW0978	0.18552	0.04265	0.40518	0.78696	0	0	0	0	0	0.07592	0	0	0	0	0.63231	0	0	0	0	0	0	0	0	0	0	0	0.05922	0	0	0	0	0	0	0	0	0	0	0	0.02505	0	0	0	0	0	0	0	0	0	0
AW0982	0.005	0	0	0	0	1.96575	0	0	0	0	0	0	0	0	0	0	0	0	0	0	0	0	0	0	0	0	0	0	0	0	0	0	0	0	0	0	0	0	0	0	0	0	0	0	0	0	0	0	0
AW0983	0	0.5639	0	0	0	0	0	0	0	0	0	0	0	0	0	68.5859	0	0	0	0	0	0	0	0	0	0	0	0	0	0	0	0	0	0	0	0	0	0	0	0	0	0	0	0	0	0	0	0	0
AW0984	5.69155	0	0	10.4984	0	0	0	0	0	0	0	0	0	0	0	0	0	0	0	0	0	0	0	0	0	0	0	0	0	0	0	0	0	0	0	0	0	0	0	0	0	0	0	0	0	0	0	0	0
AW0989	0	0.01892	0	0	0	0	0	0	0	0	0	0	0	0	0	0	0	0	0	0	0	0	0	0	0	0	0	0	0	0	0	0	0	0	0	0	0	0	0	0	0	0	0	0	0	0	0	0	0
AW0993	0	0	0.01423	0	0	0	0	23.799	23.5933	0	0	0	0	0	0	0	0	0	0	0	0	0	0	0	0	0	0	0	0	0	0	0	0	0	0	0	0	0	0	0	0	0	0	0	0	0	0	0	0
AW0997	0.72068	0.06653	1.3443	0.03421	0.55941	3.76043	0	0	0	0	0	0	0	0	0	0	0	0	0	0	0	0	0	0	0	0	0	0	0	0	0	0	0	0	0	0	0	0	0	0	0	7.11059	0	0	0	0	0	0	0
AW0999	0	0.26278	0	1.50921	0.07383	0	0	0	0	0.1432	0	0	0	0	0.0483	0	0	0	0	0	0	0	0	0	0	0	0	0	0	0	0	0	0	0	0	0	0	0	0	0	0	0	0	0	0	0	0	0	0
AW1003	0.03082	17.6452	0	0	0.06219	0	0.30189	0	0	0	0	0	0	0	0	0	0	0	0	0	0	0	0	0	0	0	0	0	0	0	0	0	0	0	0	0	0	0	0	0	0	0	0	0	0	0	0	0	0
AW1013	0.24736	6.30926	0	0	0	0	0.41427	0	0	0	0	0	0	0	0	0	0	0	0	0	0	0	0	0	0	0	0	0	0	0	0	0	0	0	0	0	0	0	0	0	0	0	0	0	0	0	0	0	0
AW1063	0.00968	2.04292	0	0	0	0	0	0	0	0	0	0	0	0	0.00928	0	0	0	0	0	0	0	0	0	0	0	0	0	0	0	0	0	0	0	0	0	0	0	0	0	0	0	0	0	0	0	0	0	0
AW1083	0.33277	15.5928	0.01094	1.06558	0.21939	0	0	0	0	0.01125	0	0	0	0	0.15833	0	0.19412	0	0	0	0	0	0	0	0	0	0	0	0	0	0	0	0	0	0	0	0	0	0	0	0	0	0	0	0	0	0	0	0
AW1103	0.88485	1.22261	0.4873	7.9486	0.74597	0	2.02097	0	0	1.35691	0	0	0	0	2.56189	0	0	0.59045	0	0	0	0	0	0	0	0	0.04033	0	0	0	0	0	0	0	0	0	0	0	0	0	0	0	0	0	0	0	0	0	0
AW1111	0	0.17502	0	0	0	0	0	0	0	0	0	0	0	0	0	0	0	0	0	0	0	0	0	0	0	0	0	0	0	0	0	0	0	0	0	0	0	0	0	0	0	0	0	0	0	0	0	0	0
AW1112	0	0	0	0	0	0	0	0	0	0	0	0	0	0	0	0	0	0	0	0	0	0	0	0	0	0	0	0	0	0	0	0	0	0	0	0	0	0	0	0	0	0	0	0	0	0	0	0	0
AW1115	0	0	0.05123	0	0	0	0	0	0	0	0	0	0	0	0	0	0	0	0	0	0	0	0	0	0	0	0	0	0	0	0	0	0	0	0	0	0	0	0	0	0	0	0	0	0	0	0	0	0
AW1116	9.72648	0.01705	0	0	1.85515	0	14.753	0	0	0	0	0	0	0	0	0	0	0	0	0	0	0	0	0	0	0	0	0	0	0	0	0	0	0	0	0	0	0	0	0	0	0	0	0	0	0	0	0	0
AW1117	0.49685	0	0.70095	0.29056	0.66146	0.32985	0.30129	0	0	0	0	0	0	0	0	0	0	0	0	0	0	0	0	0	0	0	0	0	0	0	0	0	0	0	0	0	0	0	0	0	0	0	0	0	0	0	0	0	0
AW1118	0.17076	0.19918	8.69297	0.01817	0.07378	0.02763	0.14689	0	0	0.01272	0	0	0	0	0	0	0	0	0	0	0	0	0	0	0	0	0	0	0.02531	0	0	0	0	0	0	0	0	0	0	0	0	0	0	0	0	0	0	0	0
AW1119	0.11399	0.04614	0	0.05382	0.07974	0	0.14558	0	0	0	0	0	0	0	0.18974	0	0	0	0	0	0	0	0	0	0	0	0	0	0	0	0	0	0	0	0	0	0	0	0	0	0	0	0	0	0	0	0	0	0
AW1123	0.01532	5.82886	0	0.01282	0	0	0	0	0	0	0	0	0	0	0	0	0	0	0	0	0	0	0	0	0	0	0	0	0	0	0	0	0.08686	2.73148	0	0	0	0	0	0	0	0	0	0	0	0	0	0	0
AW1133	0	0	0	0	0	0	0.00659	0	0	0	0	0	0	0	0	0	0	0	0	0	0.00126	0	0	0	0.02591	0	0	0.1679	0	0	0	0	0	0	0	0	0	0	0	0	0	0	0	0	0	0	0	0	0
AW1143	0	0.61578	6.14027	0	0	0	0	0	0	0	0	0	0	0	0	0	0	0	0	0	0	0	0	0	0	0	0	0	0	0	0	0	0	0	0	0	0	0	0	0	0	0	0	0	0	0	0	0	0
AW1153	0.01434	0.66469	0	0.21942	0	0	0	0	0	0	0	0	0	0	0.23367	0	0.16715	0	0	0	0	0	0	0	0	0	0	0	0	0	0	0	0	0	0	0	0	0	0	0	0	0	0	0	0	0	0	0	0
AW1163	36.8524	17.1953	0	0	0.72061	0	0.26439	0	0	0	0	0.12377	0	0	0	0	0	0	0	0	0	0	0	0	0	0	0	0	0	0	0	0	0	0	0	0	0	0	0	0	0	0	0	0	0	0	0	0	0
AW1173	18.8969	67.2399	0.00719	0.03041	0	0	0.11498	0	0	0	0	0.01176	0	0	0	0	0	0	0	0	0	0	0	0	0	0	0	0	0	0	0	0	0	0	0	0	0	0	0	0	0	0	0	0	0	0	0	0	0
AW1183	0	0	0.34631	0	0	2.87753	0	0	0	0	0	0	0	0	0	0	0	0	0	0	0	0	0	0	0.03428	0	0	0	0	0	0	0	0	0	0	0	0	0	0	0	0	0	0	0	0	0	0	0	0
AW1193	0	9.08751	4.40371	0.00786	0	1.16275	0	0	0	0	0	0	0	0	0	0	0	0	0	0	0	0	0	0	0.0903	0	0	0	0	0	0	0	0	0	0	0	0	0	0	0	0	0	0	0	0	0	0	0	0
AW1203	25.0669	0.15707	0.42641	5.7008	0.08006	0.08336	4.95602	1.78453	0	0.7885	0	0	0	0	1.73607	0	0.80912	0	0	0	0	0.00665	0	0	0	0	0.47646	0	0.4209	0.01618	0	0	0.20918	0	0	0	0	0.48592	0.17847	0	0	0	1.60886	0	0.09789	0.04619	0	0.06453	0.11587
AW1213	1.39917	80.6828	0	0	1.30476	0	0	0	0	0	0	0	0	0	0	0	0	0	0	0	0	0	0	0	0	0	0	0	0	0	0	0	0	0	0	0	0	0	0	0	0	0	0	0	0	0	0	0	0
AW1223	0	0.0514	26.0349	1.65232	0	0.0129	0	0	0	0.10692	0	0	0	0	0.00668	0	0	0	0	0	0	0	0	0	0.05351	0	0	0	0	0	0	0	0	0	0	0	0	0	0	0	0	0	0	0	0	0	0	0	0
AW1253	0.07839	0	0	0.056	0	0	0	0	0	0	0	9.49026	0	0	0	0	0	0	0	0	0	0	0	0	0	0	0	0	0	0	0	0	0	0	0	0	0	0	0	0	0	0	0	0	0	0	0	0	0
AW1263	0.4033	1.25093	1.1325	1.04753	0.01547	0.13466	0	0	0	0.09978	0	0	0	0	0	0	0	0	0	0	0	0	0	0	0	0	0	0	0	0	0	0	0	0	0	0	0	0	0	0	0	0	0	0	0	0	0	0	0
AW1273	0.00944	0.08085	0	0.07742	0	0	0	0	6.00579	0	0	0	0	0	0.00588	0	0	0	0	0	0.03287	0	0	0	0	0	0	0.01884	0	0	0	0	0	0	0	0	0	0	0	0	0	0	0	0	0	0	0	0	0
AW1283	0.19511	9.54198	0	0	0	0	0.93163	0	0	0	0	0	0	0	0	0	0	0	3.84767	0	0	0	0	0	0	0	0	0	0	0	0	0	0	0	0	0	0	0	0	0	0	0	0	0	0	0	0	0	0
AW1293	16.27	0.01497	0	0.30838	0	0	0	0	0	0	0	0.01868	8.10984	0	0	0	0	0	0	0	0	0.11536	0	0	0	0	0	0	0	0	0.06917	0	0	0	0.41033	0	0	0	0	0	0	0	0	0	0	0	0	0	0
AW1303	0.00588	0.11043	4.09281	0.06104	0.11132	0	0	0	0	0	0	0	0	0	0	0	0	0	0	0	0	0	0	0	0	0	0	0	0	0	0	0	0	0	0	0	0	0	0	0	0	0	0	0	0	0	0	0	0
AW1313	0.64069	2.65597	31.6005	0.05165	0	0	0	0	0	0	0	0	0	0	0	0.04375	0	0	0	0	0	28.2991	0	0	0	0	0	0	0	0	0	0	0	0	0	0	0	0	0	0	0	0	0	0	0	0	0	0	0
AW1323	0	0	0.36069	18.6567	0	0	0	0	0	4.34413	0	0	0	0	0	0	0.42776	0	0	0	0	0	0	3.41722	0	0	0.32912	0	0	0	0	0	0.58484	0	0	0	0	0.17771	0	0	0	0	0.05008	0	0.3608	0	0	0.01546	0
AW1333	0	3.0031	0.92607	45.5376	0	0	0	0	0	1.10752	0	0	0	0	0	0	0	0	0	0	0	0	0	0	0	0	1.77767	0	0	0	0	0	2.04856	0	0	0	0	0.25127	0.18098	0	0	0	0.36072	0	0	0	0	0	0
AW1901	0	0	1.28846	14.2815	0	0	0	0	0	0.94318	0	0	0	0	8.71731	0	7.83981	0	0	0	0	0	0	0	0	0	0	0	0	0	0	0	0	0	0	0	0	0.27321	0	0	0	0	0	0	0	0	0	0	0
AW1902	5.17777	1.65028	0.76585	30.3239	0.24463	0	0.73218	0	0	2.73688	0	0	0.01816	0	1.35644	0	0	0.13328	0	0	0	0	0	0	0	0	1.00226	0	1.43965	0	0	0.93429	0	0	0	0	0	0.13077	0.04025	0	0	0	0.10018	0	0	0.01539	0	0	0
AW1903	62.4673	0	0	0	0	0.00132	0	0	0	0	0	0	0	0	0	0	0	0	0	0	0	0	0	0	0	0	0	0	0	0	0	8.79226	0	0	0	0	0	0	0	0	0	0	0	0	0	0	0	0	0
AW1904	0	0	1.31882	0.06166	0	27.5548	0	0	0	0	0	0	0	0	0	0	0	0	0	0	0	0	0	0	0	0	0	0	0	0	0	0	0	0	0	0	0	0	0	0	0	0	0	0	0	0	0	0	0
AW1913	27.9553	0	0	0	0	0	0	0	0	0	0	0	0	0	0	0	0	0	0	0	0	0	0	0	2.25149	0	0	0.02781	0	0	0	0	0	0	0	0	0	0	0	0	0	0	0	0	0	0	0	0	0
AW1915	0.05469	0.59522	0	0.03198	0.00951	0	0	91.8135	0	0	0	0	0	0	0	0.02181	0	0	0	0	0	0	0	0	0	0	0.00628	0	0	0	0	0	0	0.75309	0	0	0	0	1.3503	0	0	0	0	0	0	0	0	0	0
AW1919	0	6.11045	0	10.2596	0.88114	0	0	0	0	0	0	0	0	0	0	0	0	0	0	0	0	0	0	0	0	0	0	0	0	0	0	0	0	0	0	0	0	0	0	0	0	0	0	0	0	0	0	0	0
AW1921	7.35453	1.15496	0	1.79074	0.37273	0	2.99911	0	0	0	0	0	0	0	2.4122	0	0	0	0	0	0	0	0	0	0	0	0	0	0	0	0	0	0	0	0	0	0	0	0	0	0	0	0	0	0	0	0	0	0
AW1924	4.99131	1.1817	0.01124	12.5254	0.20102	0	0	1.29114	0.39975	0.76858	0	0	0	0	2.08567	0	0	0	0	0	0	0	0	0	0	0	0.25983	0	0.43065	0	0	0.11845	0	0	0	0	0	0.51256	0.63377	0	0	0	0	0	0	0	0	0	0.25856
AW1926	2.8637	16.8119	0.75007	13.3743	1.00706	0.12952	0.20221	0	0.07115	1.00866	0	0.82324	0	0	3.53003	0	0.11221	0	0	0	0	0.17591	0	0	0	0	0.11649	0	0.92644	0	0	0	0	0	0	0	0	0.01936	0	0	0	0	0	0	0	0.52832	0.1502	0.12668	0
AW1931	1.35044	5.57266	3.91898	8.81063	0	1.30609	0	0	0	0.66406	0	0	0	0	1.00088	0	0	0	0	0	0	0	0	0	0.1477	0.02056	0	0	0.34388	0	0	0	0	0	0	0	0	0	0	0	0	0	0	0	0	0	0	0	0
AW1932	0	0	0.02414	0	0	0	0	0	0	0	0	0	0	0	0	0	0	0	0	0	0	0	0	0	0	0	0	0	0	0	0	0	0	0.03994	0	0	0	0	0	0	0	0	0	0	0	0	0	0	0
AW1933	0	0	0	0.00256	0	0	0	0	0	0	0	0	0	0	0.17599	0	0.16957	0	0	0	0	0	0	0	0	0	0	0	0	0	0	0	0	0	0	0	0	0	0	0	0	0	0	0	0	0	0	0	0
AW1934	0.19031	1.00606	0	0	26.3002	0	1.47085	0	0	0	0	0	0	1.15877	0	0	0	0	0	0	0	0.02075	0	0	0	0	0	0	0	0	0	0	0	0.02239	0	0	0	0	0	0	0	0	0	0	0	0	0	0.84386	0
AW1935	0.00631	0	2.73187	0	0	9.07952	0	0	0	0	0	0	0	0	0	0	0	0	0	0	0	0	0	0	0	0	0	0	0	0	0	0	0	0	0	0	0	0	0	0	0	0	0	0	0	0	0	0	0
AW1936	0	0.01744	0	0	0	0	0	34.944	0	2.23303	0	0	0	0	0	0	0	0	0	0	0	0	0	0	0	0	0.04218	0	0	1.0855	0	0	0	2.31287	0	0	0	0.06479	4.1928	0	0	0	0.00538	0	0	0	0	0	0.01985
AW1937	1.07433	0.33412	1.92584	25.8118	0	0.21329	0	0	0	0.9176	0	0	0	0	1.0027	0	0	0	0	0	0	0	0	0	0	0	0.59612	0	0	0	0	0	0	0	0	0	0	0	0	0	0	0	0	7.65347	0	0	0	0	0
AW1940	0	99.8165	0.06849	0.02338	0	0	0	0	0	0	0	0	0	0	0	0	0	0	0	0	0	0	0	0	0	0	0	0	0	0	0	0	0	0	0	0	0	0	0	0	0	0	0	0	0	0	0	0	0
AW1941	0	0	0	0.0534	0	0	0	0	0	0	0	0	0	0	0	0	0	0	0	0	0	0	0	0	0	0	0	0	0	0	0	0	0	0	0	0	0	0	0	0	0	0	0	0	0	0	0	0	0
AW1945	2.33003	0.23004	0.44586	28.1706	0.37605	0	2.62103	0	0	1.20351	0	0	0	0	0.88804	0	0	0	0	0	0	0	0	0.17011	0	0	0.45387	0	1.53497	0	0.0324	0	0	0	0	0	0	0.3056	0	0	0	0	0.21053	0	0	0.06681	0	0.22922	0.26132
AW1946	0.17168	2.23698	0.99083	25.5655	0	0.02574	0	0	0	3.55956	0	0	0	0	0.59545	0	0.70368	0	0	0	0	0	0	0	0	0	0.60427	0	0.32822	0	0	0	1.63641	0	0	0	0	0.26211	0.23692	0	0	0	0	0	0.01874	0.11692	0	0	0.20849
AW1947	44.4662	1.72036	0.12165	1.93813	0	0	0	0.60647	0.02148	0.41002	0	0	0	0	1.1407	0	0	0	0	0	0	0	0	0	0	0	0	0	0	0	0	0	0	0	0	0	0	0.05095	0	0	0.53454	0	0	0	0	0	0	0	0
AW1948	1.06	1.17264	0.05653	4.59701	0	0	0	0	0	0	0	0	0	0	3.10793	0	3.10161	0	0	0	0	0	0	0	0	0	0	0	1.10305	0	0	0	0	0	0	0	0	0	0	0	0	0	0	0	0	0	0	0.31717	0
AW1949	0.00518	0	0	0	0	0	33.0798	0	0	0	0	0	0	0	0	0	0	0	0	0	0	0	0	0	0	0	0	0.02408	0	0	0	0	0	0	0	0	0	0	0	0	0	0	0	0	0	0	0	0	0
SUM	2783.69	2641.04	1239.29	774.248	399.963	390.393	321.075	199.384	182.414	148.356	142.466	122.723	100.211	86.1457	76.2907	69.9637	60.1218	60.0633	58.5817	47.5727	47.1564	38.6457	38.429	34.2972	32.1854	29.6731	21.9241	18.623	18.0179	17.1943	15.7041	13.5306	13.1329	12.6136	12.606	12.173	10.2444	10.0153	9.48861	9.4791	9.29488	9.12403	8.94748	7.65347	6.87425	6.76329	6.42322	6.04104	5.88787
AVE	6.99419	6.63579	3.11378	1.94535	1.00493	0.980887	0.80672	0.500965	0.458327	0.372754	0.357956	0.30835	0.251787	0.216446	0.191685	0.175788	0.15106	0.150913	0.14719	0.119529	0.118483	0.0970998	0.0965552	0.0861738	0.0808678	0.0745556	0.0550858	0.0467915	0.045271	0.0432016	0.0394576	0.0339965	0.0329972	0.0316925	0.0316733	0.0305855	0.0257396	0.0251639	0.0238407	0.0238168	0.023354	0.0229247	0.0224811	0.0192298	0.017272	0.0169932	0.0161387	0.0151785	0.0147936
SD	17.588	16.9082	13.7304	6.75461	6.41601	6.14279	3.63291	5.22247	3.06446	2.20979	3.82775	3.12178	1.73848	2.691	0.813433	3.43808	1.55711	2.2798	1.80742	2.38451	2.0871	1.44831	1.92627	0.674959	0.727039	1.01312	0.257947	0.247179	0.215539	0.735177	0.430262	0.47117	0.194086	0.327755	0.493432	0.570627	0.271788	0.125292	0.227694	0.321883	0.271738	0.363074	0.15352	0.383634	0.234863	0.150545	0.280717	0.114666	0.149057
[truncated: 78 more columns]

## Sheet: supp_fig
summary	Stenotrophomonas_maltophilia	Pseudomonas_stutzeri	Micrococcus_luteus	Propionibacterium_acnes	Enterobacter_cloacae	Kocuria_rhizophila	Pseudomonas_putida	Bacillus_cereus	Enterococcus_faecalis	Staphylococcus_epidermidis	Klebsiella_pneumoniae	Enterococcus_faecium	Enterococcus_casseliflavus	Erwinia_billingiae	Acidovorax_ebreus	Serratia_liquefaciens	Pseudomonas_aeruginosa	Staphylococcus_aureus	Lysinibacillus_sphaericus	Cronobacter_sakazakii	Sanguibacter_keddieii	Leuconostoc_mesenteroides	Buchnera_aphidicola	Pseudomonas_fulva	Psychrobacter_cryohalolentis	Klebsiella_oxytoca	Streptococcus_mitis	Pseudomonas_syringae	Rhodopseudomonas_palustris	Staphylococcus_haemolyticus	Pantoea_vagans	Paenibacillus_polymyxa	Geodermatophilus_obscurus	Bacillus_megaterium	Pantoea_ananatis	Streptomyces_albus	Brucella_pinnipedialis	Rothia_mucilaginosa	Streptococcus_salivarius	Agrobacterium_tumefaciens	Exiguobacterium_sibiricum	Macrococcus_caseolyticus	Haemophilus_parainfluenzae	Streptococcus_anginosus	Staphylococcus_warneri	Streptococcus_thermophilus	Delftia_acidovorans	Lactococcus_lactis	Streptococcus_sanguinis
SUM_REL_ABUND_METAPH	2783.69	2641.04	1239.29	774.248	399.963	390.393	321.075	199.384	182.414	148.356	142.466	122.723	100.211	86.1457	76.2907	69.9637	60.1218	60.0633	58.5817	47.5727	47.1564	38.6457	38.429	34.2972	32.1854	29.6731	21.9241	18.623	18.0179	17.1943	15.7041	13.5306	13.1329	12.6136	12.606	12.173	10.2444	10.0153	9.48861	9.4791	9.29488	9.12403	8.94748	7.65347	6.87425	6.76329	6.42322	6.04104	5.88787
AVE_REL_ABUND_METAPH	6.99419	6.63579	3.11378	1.94535	1.00493	0.980887	0.80672	0.500965	0.458327	0.372754	0.357956	0.30835	0.251787	0.216446	0.191685	0.175788	0.15106	0.150913	0.14719	0.119529	0.118483	0.0970998	0.0965552	0.0861738	0.0808678	0.0745556	0.0550858	0.0467915	0.045271	0.0432016	0.0394576	0.0339965	0.0329972	0.0316925	0.0316733	0.0305855	0.0257396	0.0251639	0.0238407	0.0238168	0.023354	0.0229247	0.0224811	0.0192298	0.017272	0.0169932	0.0161387	0.0151785	0.0147936
SD_REL_ABUND_METAPH	17.588	16.9082	13.7304	6.75461	6.41601	6.14279	3.63291	5.22247	3.06446	2.20979	3.82775	3.12178	1.73848	2.691	0.813433	3.43808	1.55711	2.2798	1.80742	2.38451	2.0871	1.44831	1.92627	0.674959	0.727039	1.01312	0.257947	0.247179	0.215539	0.735177	0.430262	0.47117	0.194086	0.327755	0.493432	0.570627	0.271788	0.125292	0.227694	0.321883	0.271738	0.363074	0.15352	0.383634	0.234863	0.150545	0.280717	0.114666	0.149057
[truncated: 78 more columns]
