# Supplementary material for: Metagenomic characterization of ambulances across the USA
Source: Microbiome. 2017 Sep 22;5:125. doi: 10.1186/s40168-017-0339-6 (PMC5610413; doi:10.1186/s40168-017-0339-6)
Supplement: Supplementary file 9 — Table S6. Manually curated annotations of species in overlap data. (XLSX 61 kb) [file 40168_2017_339_MOESM9_ESM.xlsx]

## Sheet: Sheet1
species	Extremophile	Extreme Environment	Found in human microbiome	Location	Native Environment	Optimal pH	Optimal Temperature	Pathogenicity (non-pathogenic (0), oppurtunistic or rare (1), or pathogenic (2))	COGEM Pathogen Rating (1-4)	Symptoms	Resistance	Virulence Agent	Virulent Strains	Treatment with Antibiotics	Antibiotic Used	Plant Pathogen (0=no, 1=yes)	Animal Pathogen	Used to Make Cheese/Sausage/Food	Metabolism	Gram	Associated Functions and Purpose	Biotic relationship	Kind of Parasite	Spore Forming	Biofilm Forming	Potential Fecal Contaminant	Picture	Citation	Misc	transmission	co_occurrence	nosocomial	mobility	g_c_content	alternate_names	distribution	cleaning_prevention
Propionibacterium_acnes	NA	NA	1	lipid-rich skin,	world wide, one of the most common skin conditions in the world, lives in the same environment with Pityrosporum ovale, Staphylococcus areus, Corynebacterium aenes, and Staphylococcus epidermidis	6	37˚C	2	2	uninflamed blackheads, pus-filled pimples, large, red, and tender bumps; P. acnes is an opportunistic pathogen, causing a range of postoperative and device-related infections e.g., surgery, post-neurosurgical infection, joint prostheses, shunts and prosthetic heart valves. P. acnes may play a role in other conditions, including inflammation of the prostate leading to cancer, SAPHO (Synovitis, Acn…	The antibiotic families that P. acnes are most likely to acquire resistance to are the macrolides (e.g., erythromycin and azithromycin), lincosamides (e.g., clindamycin) and tetracyclines (e.g., doxycycline and minocycline). However, P. acnes bacteria are susceptible to many types of antimicrobial chemicals found in over-the-counter antibacterial products, including benzoyl peroxide, triclosan, c…	NA	NA	Erythromycin, Clindamycin, Doxycyline, Sulfacetamide	P. acnes bacteria are susceptible to many types of antimicrobial chemicals found in over-the-counter antibacterial products, including benzoyl peroxide, triclosan, chloroxylenol (PCMX), and chlorhexidine gluconate. Several naturally occurring molecules and compounds are toxic to P. acnes bacteria. Some essential oils such as rosemary, tea tree oil, clove oil, and citrus oils contain antibacterial…	0	1	0	anaerobic and aerotolerant	Positive	forming pimples	NA	NA	0	NA	0	https://upload.wikimedia.org/wikipedia/commons/0/0f/Propionibacterium_acnes.jpg	http://www.ncbi.nlm.nih.gov/pubmed/6311940	NA	NA	NA	0	NA	0.6	NA	NA	NA
Pseudomonas_putida	unspecified but can tolerate environmental stresses	NA	NA	NA	oxygen rich areas (soil and water)	6 - 7	25˚-30˚C	1	2	NA	NA	NA	NA	NA	NA	1	0	NA	aerobic; saprotrophic	Negative	can convert styrene oil into biodegradable plastic, a solvent for toluene	free-living	NA	0	1	0	http://genome.jgi.doe.gov/psepu/psepu.jpg	https://gold.jgi.doe.gov/project?id=Gp0000665 ; https://en.wikipedia.org/wiki/Pseudomonas_putida	used in testing to determine if strands make light in response to TNT	NA	NA	NA	flagella	0.61	Acne, pimples	NA	NA
Pseudomonas_stutzeri	1	NA	0	NA	variety, unspecified	NA	NA	1	2	fever, shaking, vomiting	NA	NA	NA	NA	NA	0	1	NA	chemoorganoheterotrophs	NA	NA	NA	NA	NA	NA	NA	http://mmbr.asm.org/content/70/2/510/F1.small.gif	NA	NA	NA	NA	NA	NA	0.6	NA	NA	NA
Pseudomonas_syringae	1	phyllosphere	0	NA	Phyllosphere, moist environment	NA	NA	NA	NA	NA	NA	NA	NA	NA	NA	1	0	NA	aerobic	Negative	NA	NA	NA	NA	NA	NA	http://www.hhmi.org/sites/default/files/Bulletin/2014/Winter/Feature-Defenses-stoma.jpg	NA	NA	NA	NA	NA	NA	NA	NA	NA	NA
Staphylococcus_saprophyticus	NA	NA	1	urinary tract	NA	NA	NA	1	2	NA	NA	NA	NA	NA	NA	NA	NA	NA	NA	Positive	UTI	NA	NA	NA	NA	NA	https://www.google.com/url?sa=i&rct=j&q=&esrc=s&source=images&cd=&cad=rja&uact=8&ved=0ahUKEwiq8Mf5jefOAhWGFx4KHRU9BowQjRwIBw&url=http%3A%2F%2Fwww.allposters.com%2F-sp%2FStaphylococcus-Saprophyticus-Posters_i8998963_.htm&bvm=bv.131286987,d.dmo&psig=AFQjCNER1IXGGyPx_KWvhnxPM1bYqqQqsg&ust=1472576711713585	NA	NA	NA	NA	NA	NA	NA	NA	NA	NA
Stenotrophomonas_maltophilia	NA	NA	NA	NA	rhizosphere	NA	NA	1	NA	bacteremia, septicemia, endocarditis, pneumonia, cholangitis, conjunctivitis, mastoiditis, meningitis, wound infections, and/or urinary tact infections	paramecium	NA	NA	1	trimethoprim-sulfamethoxazole (SXT). Fluoroquinolones (FQs)	NA	1	1	aerobic	Negative	produce positive reactions for ONPG (o-nitrophenyl-B-D-galactosidease), lysine decarboxylase, DNAse, esculin hydrolyisis, and gelatinase when cultured on most blood agar media, and can be cultured (2). Within the presence of cadmium (Cd), it accumulates cysteine as a reducer in order to undergo chelation, and form CdS, or cadmium sulfide in order to avoid lethal toxicity (1, 7). While this reacti…	NA	NA	NA	NA	NA	NA	NA	NA	NA	NA	1	flagella	0.667	NA	NA	NA
Pantoea_vagans	NA	NA	0	NA	eucalyptus and maize, pears, apple trees	NA	30-37 C	1	NA	NA	NA	NA	NA	NA	NA	NA	NA	NA	NA	Negative	NA	NA	NA	0	NA	NA	NA	NA	NA	NA	NA	NA	NA	NA	NA	NA	NA
Psychrobacter_arcticus	NA	NA	NA	NA	aqueous habitats	NA	-6 - 22C	NA	NA	NA	NA	NA	NA	1	NA	NA	NA	NA	NA	Negative	NA	NA	NA	NA	NA	NA	NA	NA	NA	NA	NA	NA	NA	NA	NA	NA	NA
Enterococcus_faecium	NA	NA	1	gastrointestinal, and vaginal tracts, oral cavity	NA	NA	10-45C	NA	2	NA	1: vancomycin, penicillin, gentamicin, tetracycline, erythromycin and teicoplanin.	NA	NA	NA	NA	0	1	0, but used in fermenting	NA	Positive	causes nosocomial bacteremia, surgical wound infection	NA	NA	NA	NA	NA	NA	NA	NA	NA	NA	1	NA	NA	Streptococcus faecium	NA	NA
Kocuria_rhizophila	NA	NA	NA	NA	soil	NA	NA	NA	NA	NA	NA	NA	NA	NA	NA	NA	NA	No, but used in preparing food	NA	Positive	NA	NA	NA	NA	NA	NA	NA	NA	NA	NA	NA	NA	NA	0.7116	NA	NA	NA
Micrococcus_luteus	NA	NA	1	skin, gastrointestinal tract, urogenital tract	NA	NA	NA	NA	1	NA	NA	NA	NA	NA	NA	NA	NA	NA	NA	Gram variable	NA	NA	NA	NA	NA	NA	NA	NA	NA	NA	NA	NA	NA	NA	NA	NA	NA
Psychrobacter_cryohalolentis	NA	NA	NA	NA	NA	NA	-10 C	NA	NA	NA	NA	NA	NA	NA	NA	NA	NA	NA	NA	NA	NA	NA	NA	NA	NA	NA	NA	NA	NA	NA	NA	NA	NA	NA	NA	NA	NA
Enterobacter_cloacae	NA	NA	1	skin	soil, water, sewage	NA	NA	2	2	NA	NA	NA	NA	NA	NA	NA	NA	NA	NA	NA	yellowing the inside of papaya fruit	NA	NA	NA	NA	NA	NA	NA	NA	NA	NA	1	NA	NA	NA	NA	NA
Enterococcus_casseliflavus	1	NA	NA	NA	poultry	NA	5-65 C	1	NA	NA	NA	NA	NA	1	vancomycin	NA	NA	NA	facultatively anaerobic	Positive	NA	NA	NA	0	NA	NA	NA	NA	NA	NA	NA	1	NA	NA	NA	NA	NA
Buchnera_aphidicola	NA	NA	NA	NA	aphid	NA	NA	NA	NA	NA	NA	NA	NA	NA	NA	NA	NA	NA	NA	Negative	NA	NA	NA	NA	NA	NA	NA	NA	NA	NA	NA	NA	NA	NA	NA	NA	NA
Geodermatophilus_obscurus	1	rock varnish in deserts	0	0	NA	NA	NA	0	NA	NA	NA	NA	NA	NA	NA	NA	NA	NA	aerobic	NA	NA	NA	NA	NA	NA	NA	NA	NA	NA	NA	NA	NA	NA	NA	NA	NA	NA
Haemophilus_parainfluenzae	NA	NA	1	oral cavity, pharynx, vaginal flora	NA	NA	NA	1	2	NA	NA	NA	NA	NA	NA	NA	NA	NA	NA	NA	NA	NA	NA	NA	NA	NA	NA	NA	NA	NA	NA	NA	NA	NA	NA	NA	NA
Rothia_mucilaginosa	NA	NA	1	airways, skin	NA	NA	NA	NA	2	bacteremia, endocarditis, meningitis, peritonitis, bone and joint infections, pneumonia, skin and soft tissue infection, endophthalmitis, and prosthetic device infection	NA	NA	NA	NA	NA	NA	NA	NA	NA	NA	NA	NA	NA	NA	NA	NA	NA	NA	NA	NA	NA	NA	NA	NA	NA	NA	NA
Staphylococcus_epidermidis	NA	NA	1	prosthetic valves, cerebrospinal fluid shunts, joint prosthesis vascular prostheses, valves, and in postoperative wounds and the urinary tract	NA	NA	NA	NA	2	NA	NA	NA	NA	1	glycopeptide antibiotic vancomycin	NA	1	NA	NA	NA	NA	NA	NA	NA	1	NA	http://staphylococcusepidermidis.org/staphylococcus_epidermidis_3.jpg	NA	NA	NA	NA	1	NA	NA	Micrococcus epidermidis, Albococcus epidermidis, Staphylococcus epidermidis albus	NA	NA
Streptococcus_mitis	NA	NA	1	saliva, feces, dental plaque, septum	NA	NA	37 C	NA	2	NA	NA	NA	NA	NA	NA	NA	NA	NA	anaerobe	Positive	causes septicaemia, endocarditis, and meningitis	NA	NA	NA	NA	NA	NA	NA	NA	NA	NA	NA	NA	NA	NA	NA	NA
Streptococcus_salivarius	NA	NA	1	mouth	upper respiratory tract	NA	NA	NA	2	NA	NA	NA	NA	NA	NA	NA	NA	NA	NA	Positive	NA	NA	NA	NA	NA	NA	NA	NA	NA	NA	S.thermophilus	NA	NA	0.39	NA	NA	NA
Streptococcus_sanguinis	NA	NA	NA	NA	NA	4.6-5.2	NA	1	2	NA	NA	NA	NA	NA	NA	NA	NA	NA	NA	Positive	NA	NA	NA	NA	NA	NA	NA	NA	NA	NA	NA	NA	NA	0.435	NA	NA	NA
Lactococcus_lactis	NA	NA	NA	NA	NA	7.5	10 C	0	2	NA	NA	NA	NA	NA	NA	0	NA	1	facultative anaerobic	Positive	NA	NA	NA	NA	NA	NA	NA	NA	NA	NA	NA	NA	NA	NA	NA	NA	NA
Acidovorax_ebreus	0	0	NA	NA	Aquatic	NA	NA	0	NA	NA	NA	NA	NA	NA	NA	0	0	0	Anaerobe; Iron oxidizer; Uranium oxidizer; facultative	negative	This organism may be important for the remediation of uranium in contaminated environments. it is able to anaerobically oxidize iron and uranium when coupled with the reduction of nitrate.	Free Living	NA	NA	NA	NA	data:image/jpeg;base64,/9j/4AAQSkZJRgABAQAAAQABAAD/2wCEAAkGBxQTEhUUExQVFRUXGBoZFxgYGBoYGhwYHBgYFxscGh0ZHCggGBwlGxgYITEhJykrLi4uHB8zODMsNygtLisBCgoKDg0OFBAQGiwcHBwsLCwsLCwsLCwsLCwsLDc3NSwsLCwsLCwsNywsNzc3LCssLCw3KywsNysrLCsrKysrK//AABEIAMgAyAMBIgACEQEDEQH/xAAbAAABBQEBAAAAAAAAAAAAAAADAAECBAUGB//EADQQAAEDAgUCBAQGAwADAAAAAAEAAhEDIQQSMUFRBWEicYHwE5GhwQYysdHh8RRCUhVicv/EABgBAQEBAQEAAAAAAAAAAAAAAAEAAgME…	http://bacmap.wishartlab.com/organisms/834	NA	NA	NA	NA	NA	NA	NA	NA	NA
Acinetobacter_baumannii	NA	NA	NA	NA	NA	NA	NA	NA	2	NA	NA	NA	NA	NA	NA	NA	NA	NA	NA	NA	NA	NA	NA	NA	NA	NA	NA	NA	NA	NA	NA	NA	NA	NA	NA	NA	NA
Bacillus_cereus	NA	NA	1	skin	NA	NA	NA	2	genus	NA	NA	NA	NA	NA	NA	NA	NA	NA	aerobic	gram-positive	NA	NA	NA	1	NA	NA	https://microbewiki.kenyon.edu/index.php/Bacillus	http://www.life.umd.edu/classroom/bsci424/PathogenDescriptions/PathogenList.htm#D ; https://microbewiki.kenyon.edu/index.php/Bacillus	NA	NA	NA	NA	NA	NA	NA	NA	NA
Corynebacterium_kroppenstedtii	NA	NA	1	sputum	NA	NA	42 C	NA	NA	recurrent breast abscess	NA	NA	NA	NA	ceferoxim, erythromycin, klindamycin, penicillin G, vancomycin	NA	NA	NA	NA	Positive	NA	NA	NA	NA	NA	NA	NA	NA	NA	NA	NA	NA	NA	NA	NA	NA	NA
Staphylococcus_warneri	NA	NA	1	skin	NA	NA	15-45 C	NA	NA	NA	lysozyme	NA	NA	1	novobiocin	NA	NA	NA	aerobic	Positive	NA	NA	NA	NA	NA	NA	NA	NA	NA	NA	NA	NA	NA	NA	NA	NA	NA
Brucella_pinnipedialis	NA	NA	NA	NA	NA	NA	NA	NA	NA	NA	NA	NA	NA	NA	NA	NA	NA	NA	NA	NA	NA	NA	NA	NA	NA	NA	NA	NA	NA	NA	NA	NA	NA	NA	NA	NA	NA
Delftia_acidovorans	NA	NA	1	unknown	soil, water	NA	NA	1	2	fever, cough and respiratory distress	Gentamicin, aminoglycosides	NA	NA	1	ceftriaxone	NA	NA	0	aerobe	negative	ability to produce gold nuggets. Layers of these bacteria dissolve gold into nanoparticles. These nanoparticles are able to move through rocks and soil and can be deposited in new locations in gold ore.	NA	NA	0	1	NA	http://fhs.mcmaster.ca/main/images/news_2013/gold_resistant_bacterium.jpg	https://books.google.com/books?id=TN2Gu2Af1BIC&pg=PA833&lpg=PA833&dq=Delftia+acidovorans+plant+pathogen&source=bl&ots=m9N3QIPgT4&sig=8n1qvePhljsxFPgHXeTVjm7h2vo&hl=en&sa=X&ved=0CFYQ6AEwCGoVChMIjKy27Kz-xgIVSc-ACh2mqgls#v=onepage&q=Delftia%20acidovorans%20plant%20pathogen&f=false , http://www.ncbi.nlm.nih.gov/pmc/articles/PMC3609244/ , http://www.ncbi.nlm.nih.gov/pmc/articles/PMC3165601/ , https://…	motile, oxidase-positive	NA	NA	NA	NA	NA	NA	NA	NA
Bacillus_megaterium	NA	NA	0	0	Soil, Feces, Gut of Termite	5.7-7.0	30°C	0	NA	NA	NA	NA	NA	NA	NA	NA	NA	0	Aerobic	Positive	NA	NA	NA	1	NA	NA	NA	NA	NA	NA	NA	NA	NA	NA	NA	NA	NA
Azospirillum_brasilense	NA	NA	NA	NA	NA	NA	NA	NA	NA	NA	NA	NA	NA	NA	NA	NA	NA	NA	NA	NA	NA	NA	NA	NA	NA	NA	NA	NA	NA	NA	NA	NA	NA	NA	NA	NA	NA
Lysinibacillus_sphaericus	NA	NA	0	0	Soil, Water, Clinical Specimens, Mosquitos	5.7-6.0	5-15°C & 30-45°C	NA	NA	NA	Accidental Human Pathogen: Bacterenia, Food Infections, Meningitis, Pseudotumors	NA	NA	NA	NA	NA	NA	NA	Aerobic	Positive	NA	NA	NA	1	NA	NA	NA	NA	NA	NA	NA	NA	NA	NA	NA	NA	NA
Klebsiella_oxytoca	NA	NA	1	NA	NA	NA	NA	1	NA	seizures, slow heart rate, temperature changes, jaundice, vomiting, diarrhea, low blood sugar, breaking difficulties, reduction in movements and sucking, and swollen abdomen (14).	NA	NA	NA	NA	NA	NA	NA	NA	NA	Negative	NA	NA	NA	NA	NA	NA	NA	NA	NA	NA	NA	NA	NA	0.56	NA	NA	NA
Pseudomonas_aeruginosa	NA	NA	1	ears, eyes, skin	soil	NA	NA	1	2	NA	chemotherapeutic agents	NA	NA	NA	NA	1	1	NA	facultive aerobe	Negative	NA	NA	NA	NA	NA	NA	NA	NA	NA	NA	NA	NA	NA	NA	NA	NA	keep away from poorly maintain pools and hot tubs
Cronobacter_sakazakii	NA	NA	1	0	NA	NA	NA	1	2	poor feeding response, irritability, jaundice, grunting while breathing, unstable body temp., infant meningitis	NA	NA	NA	NA	NA	NA	1	NA	NA	NA	NA	NA	NA	NA	NA	NA	NA	NA	NA	foodborne	NA	NA	NA	0.445	NA	NA	NA
Agrobacterium_tumefaciens	NA	NA	NA	0	soil, inside of plants, parasites	NA	60-80 C	0	NA	NA	NA	NA	NA	NA	NA	1	NA	NA	NA	NA	NA	NA	NA	NA	NA	NA	NA	NA	NA	NA	NA	NA	flagella	NA	NA	NA	NA
Chroococcidiopsis_thermalis	1	Stenohaline; Thermophilic	0	0	NA	7 - 9	NA	NA - Can create neurotoxic byproducts	NA	ability to produce neurotoxic byproducts such as β-N-methylamino-L-alanine that can create a health hazard for drinking water. Consumption of the neurotoxin may lead to malfunctioning of the nervous system and in severe cases death. Chroococcidiopsis is currently thought to be one of the only microbes that would be capable of surviving in Mars' extreme environmental conditions. The possibility of…	NA	NA	NA	NA	NA	0	NA	0	aerobic ; Nitrogen fixer - anaerobic ; Photosynthetic ; Chemoheterotroph ; Photoautotroph	gram-negative	ability to produce neurotoxic byproducts such as β-N-methylamino-L-alanine that can create a health hazard for drinking water. Consumption of the neurotoxin may lead to malfunctioning of the nervous system and in severe cases death. Chroococcidiopsis is currently thought to be one of the only microbes that would be capable of surviving in Mars' extreme environmental conditions. The possibility of…	free-living	NA	0	NA	NA	NA	https://www.patricbrc.org/portal/portal/patric/Genome?cType=genome&cId=251229.3 ; https://microbewiki.kenyon.edu/index.php/Chroococcidiopsis ; https://gold.jgi.doe.gov/project?id=4181	NA	NA	NA	NA	NA	NA	NA	NA	NA
Pseudomonas_fulva	NA	NA	0	0	rice plants	NA	NA	NA	NA	acute meningitis	NA	NA	NA	NA	carbapenems, third-generation cephalosporins, gentamicin, and TMP-SMX	NA	NA	NA	NA	Negative	NA	NA	NA	NA	NA	NA	NA	NA	NA	NA	NA	NA	NA	NA	NA	NA	NA
Staphylococcus_haemolyticus	NA	NA	1	skin flora	NA	NA	NA	1	2	NA	NA	NA	NA	NA	NA	NA	1: usually primates	NA	NA	Positive	NA	NA	NA	NA	NA	NA	NA	NA	NA	NA	NA	NA	NA	NA	NA	NA	NA
Achromobacter_xylosoxidans	NA	NA	1	1	underarms pubic, and inguinal region	NA	NA	1	2	fever, leukocytosis	NA	NA	NA	NA	NA	0	1	NA	NA	Positive	NA	NA	NA	NA	NA	NA	NA	NA	NA	NA	NA	NA	NA	NA	NA	NA	NA
Enterococcus_faecalis	1	NA	1	NA	intestinal tract	NA	10-42 C	NA	2	NA	vancomycin	NA	NA	NA	NA	NA	NA	NA	NA	Positive	NA	NA	NA	NA	NA	NA	NA	NA	NA	NA	NA	NA	NA	NA	NA	NA	NA
Caulobacter_vibrioides	NA	NA	0	NA	aquatic areas	NA	NA	NA	NA	NA	NA	NA	NA	NA	NA	NA	NA	NA	hereotrophic aerobes	Negative	NA	NA	NA	NA	NA	NA	NA	NA	NA	NA	NA	NA	NA	NA	NA	NA	NA
Fusobacterium_nucleatum	0	NA	1	oral cavity	oral cavity	~7	30	1	2	peridontal plaque	macrolide and bacitracin	NA	NA	1	metronidazole	0	1	0	anaerobic	gram negative	associated with Porphyromonas gingivalis to form dental plaque	parasite	NA	0	1	0	https://microbewiki.kenyon.edu/images/c/c1/Fnuclea1.JPG	https://microbewiki.kenyon.edu/index.php/Fusobacterium_nucleatum	non-motile	NA	NA	NA	NA	NA	NA	NA	NA
Prevotella_melaninogenica	0	0	1	oral or urogenital tract	generally found in the oral cavity causing opportunistic pathogen in humans and at the rumen of cattle and sheep which helps to break down protein and carbohydrates food	NA	37˚C	1	2	Prevotella melaninogenica play a major role in transmissible subcutaneous infections produced by complex mixtures of indigenous oral bacteria. It tends to produce hydrogen sulfide, ammonia and cytotoxic substances. P. melaninogenica also inhibit phagocytosis and killing of other bacteria. It stimulates the host immune system to produce substances with tissue-destorying potential. Prevotella melan…	NA	It is proven to serve as virulence factors in many medically relevant pathogenic microorganisms. Along with its ability to lyse red blood cells, it can lyse other cells as well such as mast cells, neutrophils and polymorphonuclear cells. This bacterium directly damage host tissues and induce an inflammatory response.	361B	NA	NA	0	1	0	anaerobic	gram-negative	Prevotella melaninogenica play a major role in transmissible subcutaneous infections produced by complex mixtures of indigenous oral bacteria. It tends to produce hydrogen sulfide, ammonia and cytotoxic substances. P. melaninogenica also inhibit phagocytosis and killing of other bacteria. It stimulates the host immune system to produce substances with tissue-destorying potential. Along with P. me…	NA	NA	0	1	0	http://web.mst.edu/~microbio/BIO221_2009/P_melaninogenica.html	https://www.patricbrc.org/portal/portal/patric/Genome?cType=genome&cId=553174.6 ; http://ardb.cbcb.umd.edu/cgi/search.cgi?db=R&term=AAD23513 ; http://ardb.cbcb.umd.edu/cgi/search.cgi?db=R&term=Q08425 ; https://microbewiki.kenyon.edu/index.php/Prevotella_Melaninogenica ; http://web.mst.edu/~microbio/BIO221_2009/P_melaninogenica.html	NA	NA	NA	NA	NA	NA	NA	NA	NA
Caulobacter_vibrioides	NA	NA	NA	NA	NA	NA	NA	NA	NA	NA	NA	NA	NA	NA	NA	NA	NA	NA	hereotrophicly aerobic	NA	NA	NA	NA	NA	NA	NA	https://microbewiki.kenyon.edu/images/thumb/a/a9/Caulocolor.gif/435px-Caulocolor.gif	NA	NA	NA	NA	NA	NA	NA	NA	NA	NA
Rothia_dentocariosa	NA	NA	1	oral airways, skin	NA	NA	NA	NA	NA	NA	NA	NA	NA	NA	NA	NA	NA	NA	NA	NA	NA	NA	NA	NA	NA	NA	NA	NA	NA	NA	NA	NA	NA	NA	NA	NA	NA
Streptococcus_parasanguinis	NA	NA	1	NA	oral cavity, GI tract, female genitalia	NA	NA	NA	2	NA	NA	NA	NA	NA	NA	NA	NA	NA	NA	Positive	NA	NA	NA	NA	NA	NA	NA	NA	NA	NA	NA	NA	NA	NA	NA	NA	NA
Streptococcus_thermophilus	NA	NA	1	mouth, feces, blood	NA	NA	50 C	NA	NA	NA	NA	NA	NA	NA	NA	NA	1	NA	NA	NA	NA	NA	NA	NA	NA	NA	https://www.promega.com/~/media/files/resources/conference%20proceedings/ishi%2022/oral%20presentations/faith.pdf?la=en	NA	NA	NA	NA	NA	NA	NA	NA	NA	NA
Veillonella_parvula	0	NA	1	gastrointestinal tract	gut flora and dental plaque	NA	NA	1	2	meningitis, osteomyelitis, and periodontal disease	NA	outer layer of lipopolysaccharide	NA	1	penicillin	NA	NA	0	anaerobic	gram negative	associated with Streptococcus mutans to form dental plaque	free living (host associated)	NA	0	1	1	http://microbewiki.kenyon.edu/index.php/File:Veipa.jpg	http://microbewiki.kenyon.edu/index.php/Veillonella_parvula	non-motile	NA	NA	NA	NA	NA	NA	NA	NA
Pantoea_ananatis	NA	NA	NA	NA	onions	NA	NA	NA	NA	NA	NA	NA	NA	NA	NA	1	0	NA	NA	Negative	center rot	NA	NA	NA	1	NA	NA	NA	NA	NA	NA	NA	NA	NA	NA	NA	NA
Erwinia_billingiae	NA	NA	NA	NA	NA	NA	NA	NA	NA	NA	NA	NA	NA	NA	NA	NA	NA	NA	NA	NA	NA	NA	NA	NA	NA	NA	NA	NA	NA	NA	NA	NA	NA	NA	NA	NA	NA
Finegoldia_magna	NA	NA	NA	NA	NA	NA	NA	NA	2	NA	NA	NA	NA	NA	NA	NA	NA	NA	anaerobic	Positive	prosthetic joint infection	NA	NA	NA	NA	NA	NA	NA	NA	NA	NA	NA	NA	NA	NA	NA	NA
Gardnerella_vaginalis	NA	NA	1	urogenital tract	Host-associated	11	37˚C	NA (Overall there is little information concerning the pathogenic mechanisms of G. vaginalis. G. vaginalis secretes a 60-kDa hemolysin which lyses human erythrocytes, neutrophils, and endothelial cells and thus, is a potential virulence factor )	2	Gray, foul smelling vaginal discharge (the smell is particularly noticeable after intercourse, because semen is alkaline and reacts with the bacteria, causing the release of chemicals that produce the fishy smell), may have vaginal itching or burning, may have burning or discomfort on urination, and may have pain with sexual intercourse) Men may not have physical symptoms.	It forms biofilms that are resistant to antibiotic treatment and induce inflammatory processes that displace indigenous lactobacilli from its habitat	NA	409-05	NA	NA	0	1	0	facultative anaerobic; 5% CO2	gram-variable	well-recognized colonizer of the female genital tract; causes vaginosis; Presently, the concentration of G. vaginalis is only used for the diagnosis of Bacterial Vaginosis.	free-living	NA	0	1	NA	http://www.gardnerella.mic.vcu.edu	https://www.patricbrc.org/portal/portal/patric/Genome?cType=genome&cId=525284.18 ; https://microbewiki.kenyon.edu/index.php/Gardenerella_vaginalis ; http://www.atcc.org/Products/All/14019.aspx#documentation ; http://bacmap.wishartlab.com/organisms/1017	pleomorphic; 42-44% G+C content	NA	NA	NA	NA	NA	NA	NA	NA
Mycobacterium_abscessus	NA	NA	0	0	NA	NA	NA	NA	2	NA	NA	NA	NA	NA	NA	NA	NA	NA	NA	NA	NA	NA	NA	NA	NA	NA	NA	NA	NA	NA	NA	NA	NA	NA	NA	NA	NA
Pseudomonas_mendocina	NA	NA	NA	NA	NA	6	30 C	1	2	NA	NA	NA	NA	NA	NA	NA	NA	NA	Aerobic	Negative	NA	NA	NA	NA	NA	NA	NA	NA	NA	NA	NA	NA	NA	0.62	NA	NA	NA
Streptomyces_coelicolor	NA	NA	0	soil		NA	NA	NA	NA	NA	NA	NA	NA	NA	NA	NA	NA	NA	NA	Positive	NA	NA	NA	1	NA	NA	NA	NA	NA	NA	NA	NA	NA	NA	NA	NA	NA
Bacillus_infantis	NA	NA	1	Airways, Blood, Gastrointestinal Tract, Heart, Liver, Oral, Lymph Node, Skin	NA	NA	NA	NA	NA	NA	NA	NA	NA	NA	NA	NA	NA	0	NA	Positive	Digestive Care	Probiotic	NA	1	NA	NA	NA	NA	NA	NA	NA	NA	NA	NA	NA	NA	NA
Clostridium_beijerinckii	NA	NA	NA	NA	NA	NA	NA	NA	NA	NA	NA	NA	NA	NA	NA	NA	NA	NA	NA	Positive	NA	NA	NA	1	NA	NA	NA	NA	NA	NA	NA	NA	NA	NA	NA	NA	NA
Macrococcus_caseolyticus	NA	NA	NA	NA	dairy products and reptile saliva	NA	NA	1	2	NA	Methicillin	NA	NA	NA	NA	NA	NA	NA	NA	NA	NA	NA	NA	NA	NA	NA	NA	NA	NA	NA	NA	NA	NA	NA	NA	NA	NA
Paracoccus_denitrificans	NA	NA	0	NA	soil	NA	NA	NA	NA	NA	NA	NA	NA	NA	NA	NA	NA	NA	NA	Negative	NA	NA	NA	NA	NA	NA	NA	NA	NA	NA	NA	NA	NA	NA	NA	NA	NA
Comamonas_testosteroni	0	0	NA	NA	soil, water, animals and leftovers	NA	30 °C	1	2	widespread; abdominal pain, nausea, and vomiting.	penicillin, prostaphlin, ampicillin, Cu(II), Zn(II),	NA	NA	1	aminoglycosides, fluoroquinolones, carbapenems, piperacillin-tazobactam, most cephalosporins, and trimethoprim-sulfamethoxazole	0	0	0	aerobe	negative	NA	NA	NA	0	NA	1	http://bacmap.wishartlab.com/system/images/989/medium/Comamonas_testosteroni.jpg?1319706520	http://link.springer.com/article/10.1023%2FA%3A1023295009846, http://www.ncbi.nlm.nih.gov/pmc/articles/PMC3797678/, https://en.wikipedia.org/wiki/Comamonas_testosteroni, http://www.imjsu.org/article.asp?issn=2148-7731;year=2015;volume=2;issue=2;spage=44;epage=47;aulast=Duran	NA	NA	NA	NA	NA	NA	NA	NA	NA
Aggregatibacter_aphrophilus	0	NA	1	oral	NA	NA	NA	1	2	NA	NA	NA	NA	NA	NA	NA	NA	NA	NA	Negative	NA	NA	NA	NA	NA	NA	NA	http://www.ncbi.nlm.nih.gov/pmc/articles/PMC2704734/ http://hamap.expasy.org/proteomes/AGGAN.html	etiologic agent in infectious endocarditis	NA	NA	NA	NA	NA	NA	NA	NA
Bacillus_subtilis	1	NA	0	0	Distributed in Nature	5.5-8.5	28-30°C	?	NA	NA	NA	NA	NA	NA	NA	NA	NA	1	Aerobic	Positive	NA	NA	NA		NA	NA	NA	NA	NA	NA	NA	NA	NA	NA	NA	NA	NA
Bacillus_toyonensis	NA	NA	0	0	NA	NA	NA	NA	NA	NA	NA	NA	NA	NA	NA	NA	NA	0	NA	Positive	NA	NA	NA	1	NA	NA	NA	NA	NA	NA	NA	NA	NA	NA	NA	NA	NA
Bacillus_licheniformis	1	Extreme Heat or PH	0	0	Soil, Bird Feathers and in Ground Dwelling Birds and Aquatic Species	5.7-6.8	15-55°C	0	NA	NA	NA	NA	NA	NA	NA	NA	NA	1	Aerobic	Positive	Food Poisoning and Food Spoilage, Laundry Detergents, Fungicide	NA	NA	1	NA	NA	NA	NA	Antibiotic Producer-Bacitracin	NA	NA	NA	NA	NA	NA	NA	NA
Streptococcus_oligofermentans	NA	NA	1	NA	dental plaque, saliva	NA	NA	NA	NA	NA	NA	NA	NA	NA	NA	NA	1	NA	anaerobic	Positive	NA	NA	NA	0	NA	NA	NA	NA	NA	NA	NA	NA	NA	NA	NA	NA	NA
Mycobacterium_tuberculosis	1	NA	1	skin	soil and water	5.8-6.7	-80 C	2	3	NA	weight loss,fever, night sweats, and loss of appetite	NA	NA	1	aminoglycosides, fluoroquinolones, polypeptides, thioamides,cycloserine. aminosalicylic acid	0	1	NA	NA	Gram- neutral	NA	NA	NA	NA	NA	NA	data:image/jpeg;base64,/9j/4AAQSkZJRgABAQAAAQABAAD/2wCEAAkGBxMTEhMTExMWFhUWGRgaGBgYGBsgHhggHxgaGBgdGxoYHSggGBolGxoYIjEiJSkrLi4uGB8zODMtNygtLisBCgoKDg0OGhAQGy0lHiYvLS0tLS0tLS0tLS0tLS0tLS0tLS0tLS0tLS0tLS0tLS0tLS0tLS0tLS0tLS0tLS0tLf/AABEIAMkA+wMBIgACEQEDEQH/xAAbAAACAwEBAQAAAAAAAAAAAAADBAIFBgEHAP/EAEQQAAIBAgMFBQUFBgQFBQEAAAECAwARBCExBRJBUWEGEyJxgTKRobHwB0JSwdEUI2JykuEVM9PxF0NTgqI0Y3PC0iT/xAAaAQACAwEB…	NA	NA	airborne	NA	NA	NA	0.65	NA	NA	PPV tests
Enterococcus_hirae	NA	NA	1	urinary tract, GI tract	food, plant surfaces, contaminated water	9.6	NA	NA	2	NA	NA	NA	NA	NA	NA	NA	NA	NA	NA	Positive	NA	NA	NA	NA	NA	NA	NA	NA	NA	NA	NA	NA	NA	NA	NA	NA	NA
Sanguibacter_keddieii	NA	NA	0	0	NA	NA	NA	NA	2	NA	NA	NA	NA	NA	NA	NA	NA	NA	NA	NA	NA	NA	NA	NA	NA	NA	NA	NA	NA	NA	NA	NA	NA	NA	NA	NA	NA
Neisseria_meningitidis	0	0	1 (Genus)	airways	Host-associated; nasopharyngeal tract in humans	7	37 °C	1	2	General poor feeling, Sudden high fever, Severe, persistent headache, Neck stiffness, Nausea or vomiting, Discomfort in bright lights, Drowsiness or difficulty awakening, Joint pain.	cephalosporin i, cephalosporin ii, penicillin, chloramphenicol, tetracycline	Lbp (LbpA is the TonB-dependent lactoferrin receptor and Fe transport channel, LbpB is lactoferrin receptor accessory lipoprotein, contributes to lactoferrin binding/use), OmpA (Contributes to brain mecrovascular endothelial cells (BMECs) invasion via a ligand-receptor interaction), Porin (Translocate spontaneously as functional voltage-gated ion channels into plasma membranes of eukaryotic cells…	NA	1	NA	0	0	0	aerobic	negative	responsible for causing meningitis, inflammation of the meninges layer covering the brain	Free living; symbiotic and parasitic relationship with humans	1	0	1	1	http://www.bioquell.asia/interface/assets/images/content/Neisseria_meningitidis_41183311_1.jpg	https://microbewiki.kenyon.edu/index.php/Neisseria_meningitidis, http://web.mst.edu/~microbio/BIO221_2009/N_meningitidis-2.html, http://www.mgc.ac.cn/cgi-bin/VFs/search.cgi, http://ardb.cbcb.umd.edu/cgi/ssquery.cgi?db=S&gn=a&sp=487, https://en.wikipedia.org/wiki/Neisseria_meningitidis, http://www.ncbi.nlm.nih.gov/pmc/articles/PMC89938/, http://www.ncbi.nlm.nih.gov/pmc/articles/PMC1312238/, http:/…	NA	NA	NA	NA	NA	NA	NA	NA	NA
Serratia_liquefaciens	NA	NA	NA	NA	rhizosphere	NA	NA	NA	2	NA	NA	NA	NA	NA	NA	NA	NA	NA	NA	NA	NA	NA	NA	NA	NA	NA	NA	NA	NA	NA	NA	NA	NA	NA	NA	NA	NA
Anaerococcus_prevotii	NA	NA	NA	NA	NA	NA	NA	NA	2	NA	NA	NA	NA	NA	NA	NA	NA	NA	Anaerobic	Positive	NA	NA	NA	NA	NA	NA	NA	NA	NA	NA	NA	NA	NA	NA	NA	NA	NA
Staphylococcus_aureus	NA	NA	1	1	(dry) skin and mucous membranes in the nose	NA	30-37 C	2	2	boils and cellulitis, pimples, meningitis, osteomyelitis, endocarditis, TSS	Methicillin	NA	NA	1	parenteral vancomycin, teicoplanin,rifampicin, fusidic acid, clindamycin, lincomycin, cotrimoxazole, linezolid, quinupristin/dalfopristin	0	1	0	Positive	Positive	NA	NA	NA	0	NA	NA	NA	NA	NA	NA	NA	1	immobile	0.33	"staph aureus"	nosocomial	thoroughly wash hands, dont share personal items, keep wounds clean and covered, clean yourself regularly
Tetragenococcus_halophilus	NA	NA	NA	NA	NA	NA	NA	NA	NA	NA	NA	NA	NA	NA	NA	NA	NA	1	NA	NA	NA	NA	NA	NA	NA	NA	NA	NA	NA	NA	NA	NA	NA	NA	NA	NA	NA
Haemophilus_influenzae	NA	NA	1	NA	NA	NA	NA	NA	2	Pneumonia, Bacteremia, Meningitis	NA	NA	NA	1	unspecified	NA	NA	NA	aerobe	Negative	NA	NA	NA	NA	NA	NA	NA	NA	NA	NA	NA	NA	NA	NA	NA	NA	NA
Paenibacillus_polymyxa	NA	NA	NA	NA	NA	NA	NA	NA	NA	NA	NA	NA	NA	NA	NA	NA	NA	NA	NA	NA	NA	NA	NA	NA	NA	NA	NA	NA	NA	NA	NA	NA	NA	NA	NA	NA	NA
Streptococcus_gordonii	NA	NA	1	mouth, skin, intestine and upper respiratory tract	NA	NA	37 C	0	NA	NA	NA	NA	NA	NA	NA	NA	NA	NA	NA	Positive	causes plaques and cavities	NA	NA	0	1	NA	NA	NA	NA	NA	NA	NA	NA	NA	NA	NA	NA
Rhodococcus_erythropolis	NA	NA	1	skin	NA	NA	NA	NA	NA	NA	NA	NA	NA	NA	NA	NA	NA	NA	NA	NA	NA	NA	NA	NA	NA	NA	NA	NA	NA	NA	NA	NA	NA	0.67	NA	NA	NA
Exiguobacterium_sibiricum	NA	NA	0	0	NA	NA	NA	NA	NA	NA	NA	NA	NA	NA	NA	NA	NA	NA	NA	Positive	NA	NA	NA	1	NA	NA	NA	NA	NA	NA	NA	NA	NA	NA	NA	NA	NA
Streptococcus_intermedius	NA	NA	NA	NA	NA	NA	NA	NA	NA	NA	NA	NA	NA	NA	NA	NA	NA	NA	NA	NA	NA	NA	NA	NA	NA	NA	NA	NA	NA	NA	NA	NA	NA	NA	NA	NA	NA
Tannerella_forsythia	0	0	0	0	Host-associated (previously isolated from a human periodontal pocket in Massachusetts, USA)	NA	37˚C	NA	NA	NA	tetracycline	NCBI Gene ID: 930133	NA	Antibiotics used for treatment include metronidazole, amoxicillin, and tetracycline. The disadvantage for antibiotic therapy is the high dosage required to battle periodontal disease. The high usages can also contribute to the increasing levels of antibiotic resistance	NA	0	1	NA	anaerobic	gram-negative	associated with Periodontitis; or most cases of periodontal disease, prevention is as easy as normal dental hygiene by brushing your teeth twice a day and cleaning between your teeth. However, if proper dental hygiene is abandoned, then plaque can build up and gums can be irritated and inflamed. Pathogens such as Tannerella forsythia can move into pockets that occur when the irritated gums separa…	symbiotic	NA	NA	NA	NA	https://microbewiki.kenyon.edu/index.php/Tannerella_forsythia	https://www.patricbrc.org/portal/portal/patric/Genome?cType=genome&cId=203275.8 ; http://ardb.cbcb.umd.edu/cgi/search.cgi?db=R&term=BAD46890 ; http://www.phidias.us/victors/gene_detail.php?c_mc_victor_id=3178 ; https://microbewiki.kenyon.edu/index.php/Tannerella_forsythia ; https://gold.jgi.doe.gov/project?id=1027	NA	NA	NA	NA	NA	NA	NA	NA	NA
Methylobacterium_extorquens	NA	NA	NA	NA	soil, leaf surfaces	NA	NA	NA	NA	NA	NA	NA	NA	NA	NA	NA	NA	NA	NA	NA	NA	NA	NA	NA	1	NA	NA	NA	NA	NA	NA	NA	NA	NA	NA	NA	NA
Arthrobacter_arilaitensis	NA	NA	0	0	NA	NA	NA	NA	NA	NA	NA	NA	NA	NA	NA	NA	NA	NA	NA	NA	NA	NA	NA	NA	NA	NA	NA	NA	NA	NA	NA	NA	NA	NA	NA	NA	NA
Gordonia_polyisoprenivorans	NA	NA	0	0	NA	NA	NA	NA	NA	NA	NA	NA	NA		NA	NA	NA	NA	NA	NA	NA	NA	NA	NA	NA	NA	NA	NA	NA	NA	NA	NA	NA	NA	NA	NA	NA
Lactobacillus_crispatus	NA	NA	NA	GI tract	NA	NA	45 C	NA	1	NA	NA	NA	NA	NA	NA	NA	NA	1	anaerobic	Positive	NA	NA	NA	NA	NA	NA	NA	NA	helps prevent vaginal infection	NA	NA	NA	NA	0.37	NA	NA	NA
Leuconostoc_citreum	NA	NA	NA	NA	NA	NA	NA	NA	NA	NA	ancomycin	NA	NA	NA	NA	NA	NA	1	NA	Positive	NA	NA	NA	NA	NA	NA	NA	NA	NA	NA	NA	NA	NA	NA	NA	NA	NA
Burkholderia_multivorans	NA	NA	1	NA	NA	NA	NA	2	2	NA	NA	NA	NA	NA	NA	NA	NA	NA	NA	NA	NA	NA	NA	NA	NA	NA	NA	NA	NA	NA	NA	NA	NA	NA	NA	NA	NA
Pseudomonas_protegens	NA	NA	NA	NA	rhizosphere, Hokkaido, Japan	NA	NA	NA	NA	NA	NA	NA	NA	NA	NA	NA	NA	NA	NA	NA	NA	NA	NA	NA	NA	NA	NA	NA	NA	NA	NA	NA	NA	0.633	NA	NA	NA
Klebsiella_pneumoniae	NA	NA	NA	GI tract	water, soil, sewage	NA	NA	NA	2	NA	NA	NA	NA	NA	NA	NA	NA	NA	facultative anaerobe	Negative	NA	NA	NA	NA	NA	NA	NA	NA	NA	NA	NA	NA	NA	NA	NA	NA	NA
Lactobacillus_helveticus	NA	NA	NA	NA	NA	NA	40-42 C	NA	NA	NA	NA	NA	NA	NA	NA	NA	NA	1	NA	NA	NA	NA	NA	NA	NA	NA	NA	NA	NA	NA	NA	NA	NA	NA	NA	NA	NA
Leuconostoc_mesenteroides	0	0	0	skin of vegetables	NA	NA	NA	2	NA	NA	NA	NA	NA	NA	NA	1	0	NA	facultative anaerobe	NA	NA	NA	NA	NA	NA	NA	NA	NA	NA	NA	NA	NA	NA	NA	NA	NA	NA
Lactobacillus_gasseri	NA	NA	1	vaginal flora, GI tract	oxygen deprived environments	NA	NA	NA	1	NA	NA	NA	NA	NA	NA	0	1	NA	Anaerobic	Positive	NA	NA	NA	0	NA	NA	NA	NA	NA	NA	NA	NA	NA	0.353	NA	NA	NA
Lactobacillus_sakei	NA	NA	NA	NA	fresh meat, fish, sake (japanese rice wine)	NA	NA	NA	NA	NA	NA	NA	NA	NA	NA	NA	NA	1	Anaerobic	Positive	preserving food	NA	NA	NA	NA	NA	NA	NA	NA	NA	NA	NA	NA	0.4125	NA	NA	NA
Sinorhizobium_meliloti	NA	NA	0	NA	soil, roots	NA	NA	0	NA	NA	NA	NA	NA	NA	NA	NA	NA	NA	Aerobic	Negative	NA	NA	NA	NA	NA	NA	NA	NA	NA	NA	NA	NA	NA	NA	NA	NA	NA
Exiguobacterium_antarcticum	NA	NA	0	0	NA	NA	NA	NA	NA	NA	NA	NA	NA	NA	NA	NA	NA	NA	NA	Positive	NA	NA	NA	1	NA	NA	NA	NA	NA	NA	NA	NA	NA	NA	NA	NA	NA
Deinococcus_radiodurans	1	Radiophile	NA	NA	terrestrial	NA	30˚C - 37˚C	0	NA	0	0	NCBI Gene ID: 3788763	0	0	0	0	0	0	aerobic ; Chemoorganotroph	gram-negative	Deinococcus has been genetically engineered for use in bioremediation to consume and digest solvents and heavy metals, even in a highly radioactive site. For example, the bacterial mercuric reductase gene has been cloned from Escherichia coli into Deinococcus to detoxify the ionic mercury residue frequently found in radioactive waste generated from nuclear weapons manufacture. Those researchers d…	free-living	NA	NA	NA	NA	https://microbewiki.kenyon.edu/index.php/Deinococcus ; https://en.wikipedia.org/wiki/Deinococcus_radiodurans	https://www.patricbrc.org/portal/portal/patric/Genome?cType=genome&cId=243230.17 ; http://www.phidias.us/victors/gene_detail.php?c_mc_victor_id=1723 ; https://en.wikipedia.org/wiki/Deinococcus_radiodurans ; https://gold.jgi.doe.gov/project?id=Gp0000765	Deinococcus radiodurans can live through blasts of radiation thousands of times greater than the level that would kill a human being, and its Latin name means "strange berry that withstands radiation."; Non-motile	NA	NA	NA	non-motile	NA	NA	NA	NA
Streptomyces_albus	NA	NA	0	0	NA	NA	NA	NA	NA	NA	NA	NA	NA	NA	NA	NA	NA	NA	NA	NA	NA	NA	NA	NA	NA	NA	NA	NA	NA	NA	NA	NA	NA	NA	NA	NA	NA
Serratia_marcescens	NA	NA	NA	NA	water, soil, plants, and animals	NA	20-35 C	1	2	sepsis, infection, fever, nausea chills, vomiting, shock, convulusions, bacteremia, urinary tract infection, empyema, lymphadenitis, endocarditis, meningitis, respiratory distress	NA	NA	NA	1	aminoglycoside, antipseudomonal beta lactam	1	1	NA	facultative anaerobe	Negative	NA	NA	NA	NA	NA	NA	NA	NA	NA	NA	NA	NA	NA	NA	NA	NA	NA
Ochrobactrum_anthropi	1	polluted soil	1	NA	water, plants, nematodes, animals	NA	20-37 C	1	2	bacteremia, sepsis, septic shock	NA	NA	NA	NA	NA	NA	1	1	aerobic	Negative	NA	NA	NA	NA	NA	NA	NA	NA	NA	NA	NA	1	NA	NA	NA	NA	NA
Kytococcus_sedentarius	NA	NA	0	0	NA	NA	NA	NA	NA	NA	NA	NA	NA	NA	NA	NA	NA	NA	NA	NA	NA	NA	NA	NA	NA	NA	NA	NA	NA	NA	NA	NA	NA	NA	NA	NA	NA
Leuconostoc_gelidum	NA	NA	NA	NA	meat	NA	NA	NA	NA	NA	NA	NA	NCFB 2775	NA	NA	NA	NA	NA	NA	NA	NA	NA	NA	NA	NA	NA	NA	NA	NA	NA	NA	NA	NA	NA	NA	NA	NA
Nocardiopsis_alba	NA	NA	0	0	NA	NA	NA	NA	NA	NA	NA	NA	NA	NA	NA	NA	NA	NA	NA	NA	NA	NA	NA	NA	NA	NA	NA	NA	NA	NA	NA	NA	NA	NA	NA	NA	NA
Rickettsia_felis	NA	NA	1	NA	NA	NA	NA	1	3	headache, rash, vomiting, and stupor	NA	NA	NA	NA	NA	NA	NA	NA	NA	Negative	NA	NA	obligate intracellular parasite (found in cat fleas)	NA	NA	NA	NA	NA	NA	NA	NA	NA	NA	NA	NA	NA	NA
Microbacterium_testaceum	NA	NA	0	0	NA	NA	NA	NA	NA	NA	NA	NA	NA	NA	NA	NA	NA	NA	NA	NA	NA	NA	NA	NA	NA	NA	NA	NA	NA	NA	NA	NA	NA	NA	NA	NA	NA
Solibacillus_silvestris	NA	NA	NA	NA	top soil layer of a beech forest soil near Braunschweig, Lower Saxony, Germany	7	20-30 C	NA	NA	NA	NA	NA	NA	NA	NA	NA	NA	NA	NA	Postive	NA	NA	NA	NA	NA	NA	NA	NA	NA	NA	NA	NA	NA	NA	NA	NA	NA
Streptomyces_griseus	NA	NA	0	0	NA	NA	NA	NA	NA	NA	NA	NA	NA	NA	NA	NA	NA	NA	NA	NA	NA	NA	NA	NA	NA	NA	NA	NA	NA	NA	NA	NA	NA	NA	NA	NA	NA
Corynebacterium_glutamicum	NA	NA	0	0	NA	NA	NA	NA	NA	NA	NA	NA	NA	NA	NA	NA	NA	NA	NA	NA	NA	NA	NA	NA	NA	NA	NA	NA	NA	NA	NA	NA	NA	NA	NA	NA	NA
Plautia_stali_symbiont	NA	NA	NA	NA	NA	NA	NA	NA	NA	NA	NA	NA	NA	NA	NA	NA	NA	NA	NA	NA	NA	NA	NA	NA	NA	NA	NA	NA	NA	NA	NA	NA	NA	NA	NA	NA	NA
Wolinella_succinogenes	NA	NA	1	NA	NA	NA	NA	0	NA	NA	NA	NA	NA	NA	NA	NA	NA	NA	anaerobe	Negative	NA	NA	NA	NA	NA	NA	NA	NA	NA	NA	gastric cancer, c. jejuni	NA	NA	NA	NA	NA	NA
Pseudomonas_monteilii	NA	NA	NA	NA	NA	NA	10-41 C	NA	NA	NA	NA	NA	NA	NA	NA	NA	NA	NA	respiratory	Negative	NA	NA	NA	NA	NA	NA	NA	NA	NA	NA	NA	NA	NA	0.618	NA	NA	NA
Carnobacterium_maltaromaticum	NA	NA	NA	temperate and polar aqautic environment	NA	2016-07-09	-10 - 20 C	NA	2	NA	NA	NA	NA	NA	NA	NA	NA	NA	anaerobe	Positive	NA	NA	NA	NA	NA	NA	NA	NA	NA	NA	NA	NA	NA	NA	NA	NA	NA
Cronobacter_turicensis	NA	NA	NA	NA	NA	NA	NA	2	2	NA	NA	NA	NA	NA	NA	NA	NA	NA	NA	Negative	NA	NA	NA	NA	NA	NA	NA	NA	NA	NA	NA	NA	NA	NA	NA	NA	NA
Gordonia_bronchialis	NA	NA	1	skin	NA	NA	35 C	2	NA	NA	NA	NA	NA	NA	NA	NA	NA	NA	NA	NA	NA	NA	NA	NA	NA	NA	NA	NA	NA	NA	NA	NA	NA	NA	NA	NA	NA
Streptococcus_pseudopneumoniae	NA	NA	1	upper respiratory tract	NA	NA	NA	1	2	NA	NA	NA	NA	NA	NA	NA	NA	NA	aerobic	Positive	NA	NA	NA	NA	NA	NA	NA	NA	NA	NA	NA	NA	NA	NA	NA	NA	NA
Staphylococcus_lugdunensis	NA	NA	NA	NA	NA	NA	NA	NA	2	NA	NA	NA	NA	NA	NA	NA	NA	NA	NA	Positive	NA	NA	NA	NA	NA	NA	NA	NA	NA	NA	NA	NA	NA	NA	NA	NA	NA
Staphylococcus_pasteuri	NA	NA	1	NA	vomit	NA	35-37 C	NA	2	NA	NA	NA	NA	NA	NA	NA	NA	NA	anaerobe	Positive	NA	NA	NA	NA	NA	NA	NA	NA	NA	NA	NA	1	NA	NA	NA	NA	NA
Alicycliphilus_denitrificans	NA	NA	NA	NA	wastewater treatment and sewage plants in the water and soil	NA	NA	0	NA	NA	NA	NA	NA	NA	NA	NA	NA	0	facultative anaerobe; oxidative metabolism	negative	capable of degrading hydrocarbons in the environment under both oxic and anoxic conditions. licycliphilus denitrificans are capable of degrading alicyclic or aromatic compounds. The anaerobic degradation of these compounds is less well understood than their aerobic degradation. he ability of Alicycliphilus denitrificans to degrade many different organic compounds that could be pollutants in water…	Free Living	NA	0	NA	NA	NA	https://microbewiki.kenyon.edu/index.php/Alicycliphilus_denitrificans , http://www.ncbi.nlm.nih.gov/pubmed/12661531 , http://hamap.expasy.org/proteomes/ALIDB.html , http://biocyc.org/ADEN596154/organism-summary	motile, oxidase-positive, mosphile	NA	NA	NA	NA	NA	NA	NA	NA
Methylobacillus_flagellatus	0	0	0	0	Marine and freshwater ecosystems	NA	NA	0	NA	NA	NA	NA	NA	NA	NA	0	0	0	anaerobe	NA	Carbon recycler	NA	NA	NA	NA	NA	http://genome.jgi-psf.org/metfl/metfl.gif	https://microbewiki.kenyon.edu/index.php/Methylobacillus_flagellatus	NA	NA	NA	NA	NA	NA	NA	NA	NA
Rubrobacter_xylanophilus	1	Thermophilic; slightly halotolerant, capable of growth in 6-7% NaCl; most thermophilic actinobacterium known	0	0	The natural habitat of this organism is not known - R. xylanophilus was isolated from a thermally polluted industrial runoff	7.5 - 8	60˚C	0	NA	0	NA	NA	0	0	0	0	0	0	aerobic; Heterotroph	gram-positive	This organism is one of the most gamma-radiation resistant organisms known, and the only truly radiation-resistant thermophile; most thermophilic actinobacterium known; This organism is extremely tolerant to desiccation, and the isolation of DNA phylogenetically classified under the genus Rubrobacter found in deserts supports the hypothesis that gamma-radiation resistance is probably the conseque…	Microorganisms such as R. xylanophilus with xylan degrading capabilities could use this characteristic in symbiotic relationships with ruminant animals or wood consuming insects as xylan is a major component of plant material(9). However there is no such evidence of such symbioses in Rubobacter Xylanophilus; free-living	NA	0	1	NA	https://microbewiki.kenyon.edu/index.php/Rubrobacter_Xylanophilus	https://www.patricbrc.org/portal/portal/patric/Genome?cType=genome&cId=266117.10 ; https://microbewiki.kenyon.edu/index.php/Rubrobacter_Xylanophilus ; http://bacmap.wishartlab.com/organisms/357; http://www.ncbi.nlm.nih.gov/pmc/articles/PMC3063356/	Heterotroph; radiation-resistant	NA	NA	NA	NA	NA	NA	NA	NA
Streptococcus_mutans	NA	NA	1	mouth	NA	NA	0.37	2	2	Tooth decay, impaired speech	bacitracin	NA	NA	NA	NA	NA	1	NA	NA	Rhodococcus_erythropolisRhodococcus_erythropolis	endocarditis	NA	NA	NA	NA	NA	NA	NA	NA	NA	NA	NA	NA	NA	NA	NA	NA
Corynebacterium_callunae	NA	NA	0	0	NA	NA	NA	NA	NA	NA	NA	NA	NA	NA	NA	NA	NA	NA	NA	NA	NA	NA	NA	NA	NA	NA	NA	NA	NA	NA	NA	NA	NA	NA	NA	NA	NA
Corynebacterium_aurimucosum	NA	NA	1	urogenital tract, skin	NA	NA	NA	NA	NA	NA	NA	NA	NA	NA	NA	NA	NA	NA	NA	NA	NA	NA	NA	NA	NA	NA	NA	NA	NA	NA	NA	NA	NA	NA	NA	NA	NA
Cryptobacterium_curtum	0	0	1	oral; human oral microflora	Host-associated (previously found in the Periodontal pocket of an adult patient with periodontal disease in 1995)- Periodontal Pocket (periodontal Disease)	NA	37˚C	1	NA	cavities; periodontal infections	NA	NA	DSM 15641; Type strain 12-3	NA	NA	0	1	0	obligate anaerobic	gram-positive	associated with Caries and periodontal disease-Periodontal Pocket (periodontal Disease); C. curtum has been isolated from a periodontal pocket sample of an adult patient and from necrotic dental pulp, respectively. C. curtum can also be isolated from human oral and dental infections like pulpal inflammations, advanced caries, dental abscesses or periodontitis. While C. curtum does not appear to b…	free living, growth on enzymatic degradation products of inflamed tissues	NA	0	NA	NA	http://download.springer.com/static/pdf/10/art%253A10.4056%252Fsigs.12260.pdf?originUrl=http%3A%2F%2Fhttp%3A%2F%2Fstandardsingenomics.biomedcentral.com%2Farticle%2F10.4056%2Fsigs.12260&token2=exp=1460853864~acl=%2Fstatic%2Fpdf%2F10%2Fart%25253A10.4056%25252Fsigs.12260.pdf*~hmac=41faa8ba87518724516ef34b3c33c7d4920aed019beb3f227657ab4b5a4be511	https://www.patricbrc.org/portal/portal/patric/Genome?cType=genome&cId=469378.5 ; http://bacmap.wishartlab.com/organisms/954; http://download.springer.com/static/pdf/10/art%253A10.4056%252Fsigs.12260.pdf?originUrl=http%3A%2F%2Fhttp%3A%2F%2Fstandardsingenomics.biomedcentral.com%2Farticle%2F10.4056%2Fsigs.12260&token2=exp=1460853864~acl=%2Fstatic%2Fpdf%2F10%2Fart%25253A10.4056%25252Fsigs.12260.pdf*…	NA	NA	NA	NA	NA	NA	NA	NA	NA
Olsenella_uli	0	0	1	oral	Host-associated (previously found in plaque from human gingival crevices)	6 - 8	37˚C	1	2	NA	NA	NCBI Gene ID: 1200521	DSM 7084	NA	Clindamycin (Cleocin); Amoxicillin-clavulanic acid (Augmentin); Penicillin (Benzylpenicillin, Penicillin G, Bicillin C-R/L-A, Pfizerpen, Wycellin); Levofloxacin (Levaquin, Quixin); Ciprofloxacin (Cipro, Ciproxin, Ciprobay); Tetracycline (Sumycin, Achromycin V, Steclin); Cefalexin (Keflex); Metronidazole (Flagyl); Erythromycin (E-mycin, Ery-tab, Benzamycin); Azithromycin (Zithromax, Sumamed, Zitro…	0	1	0	anaerobic	gram-positive	The species is of interest because it is frequently isolated from dental plaque in periodontitis patients and can cause primary endodontic infection; Olsenella species, particularly O.uli, are common members of the microbiota associated with primary endodontic infection, sometimes from blood of humans with local oral or gastrointestinal infections, and are also found in the bovine rumen. O.uli ha…	free-living	NA	0	NA	NA	http://bacmap.wishartlab.com/organisms/1141	https://www.patricbrc.org/portal/portal/patric/Genome?cType=genome&cId=633147.4 ; http://www.phidias.us/victors/gene_detail.php?c_mc_victor_id=4804 ; http://bacmap.wishartlab.com/organisms/1141; http://download.springer.com/static/pdf/455/art%253A10.4056%252Fsigs.1082860.pdf?originUrl=http%3A%2F%2Fhttp%3A%2F%2Fstandardsingenomics.biomedcentral.com%2Farticle%2F10.4056%2Fsigs.1082860&token2=exp=146…	Chemoorganotroph	NA	NA	NA	NA	NA	NA	NA	NA
Prevotella_intermedia	0	0	1	urogenital tract	It is commonly isolated from dentoalveolar abscesses, where obligate anaerobes predominate; It has also been isolated from women with bacterial vaginosis.	NA	37˚C	1	2	involved in periodontal infections, including gingivitis and periodontitis, and often found in acute necrotizing ulcerative gingivitis; P. intermedia is thought to be more prevalent in patients with noma known also as cancrum oris. P. intermedia use steroids as growth factors, so their numbers are higher in pregnant women.	14% (14 P. intermedia and 2 P. nigrescens isolates) were resistant to β-lactam antibiotics (penicillins and/or some cephalosporins)	NA	NA	1	benzylpenicillin and tetracycline; amoxicillin, ampicillin, and ticarcillin ; piperacillin; cephalothin; cefuroxime ; cefotaxime ; cefoxitin and imipenem; erythromycin ; cefamandole, cephaloridine, and oleandomycin ; metronidazole and spiramycin ; and clindamycin.	0	1	0	anaerobic	gram-negative	pathogenic bacterium involved in periodontal infections, including gingivitis and periodontitis, and often found in acute necrotizing ulcerative gingivitis . It is commonly isolated from dentoalveolar abscesses, where obligate anaerobes predominate. P. intermedia is thought to be more prevalent in patients with noma known also as cancrum oris.	NA	NA	NA	NA	NA	NA	https://en.wikipedia.org/wiki/Prevotella_intermedia ; https://www.atcc.org/~/ps/25611.ashx ; http://www.ncbi.nlm.nih.gov/pmc/articles/PMC105987/	NA	NA	NA	NA	NA	NA	NA	NA	NA
Streptococcus_anginosus	NA	NA	NA	NA	NA	NA	NA	NA	2	NA	NA	NA	NA	NA	NA	NA	NA	NA	NA	NA	NA	NA	NA	NA	NA	NA	NA	NA	NA	NA	NA	NA	NA	NA	NA	NA	NA
