# Supplementary material for: Metagenomic characterization of ambulances across the USA
Source: Microbiome. 2017 Sep 22;5:125. doi: 10.1186/s40168-017-0339-6 (PMC5610413; doi:10.1186/s40168-017-0339-6)
Supplement: Supplementary file 24 — Table S7. Total HUMAnN2 results and MetaCyc annotations. (XLSX 2419 kb) [file 40168_2017_339_MOESM24_ESM.xlsx]

## Sheet: pathabundance.tsv
# Pathway	AE0003_clean.humann2_Abundance	AE0013_clean.humann2_Abundance	AE0023_clean.humann2_Abundance	AE0053_clean.humann2_Abundance	AE0103_clean.humann2_Abundance	AE0113_clean.humann2_Abundance	AE0133_clean.humann2_Abundance	AE0233_clean.humann2_Abundance	AS1343_clean.humann2_Abundance	AS1383_clean.humann2_Abundance	AS1393_clean.humann2_Abundance	AS1403_clean.humann2_Abundance	AS1413_clean.humann2_Abundance	AS1423_clean.humann2_Abundance	AS1433_clean.humann2_Abundance	AS1456_clean.humann2_Abundance	AS1463_clean.humann2_Abundance	AS1473_clean.humann2_Abundance	AS1483_clean.humann2_Abundance	AS1484_clean.humann2_Abundance	AS1485_clean.humann2_Abundance	AS1487_clean.humann2_Abundance	AS1492_clean.humann2_Abundance	AS1493_clean.humann2_Abundance	AS1496_clean.humann2_Abundance	AS1502_clean.humann2_Abundance	AS1503_clean.humann2_Abundance	AS1504_clean.humann2_Abundance	AS1509_clean.humann2_Abundance	AS1510_clean.humann2_Abundance	AS1513_clean.humann2_Abundance	AS1517_clean.humann2_Abundance	AS1518_clean.humann2_Abundance	AS1519_clean.humann2_Abundance	AS1954_clean.humann2_Abundance	AS1955_clean.humann2_Abundance	AS1956_clean.humann2_Abundance	AS1957_clean.humann2_Abundance	AS1958_clean.humann2_Abundance	AS1963_clean.humann2_Abundance	AS1965_clean.humann2_Abundance	AS1966_clean.humann2_Abundance	AS1967_clean.humann2_Abundance	AS1969_clean.humann2_Abundance	AW0253_clean.humann2_Abundance	AW0254_clean.humann2_Abundance	AW0258_clean.humann2_Abundance	AW0262_clean.humann2_Abundance	AW0263_clean.humann2_Abundance
12DICHLORETHDEG-PWY: 1,2-dichloroethane degradation	4.59154	6.6611	8.44711	2.56523	27.286	8.45313	20.0559	10.4775	1.38293	2.81865	3.50137	1.9397	0.589154	15.4301	7.41207	15.94	8.98995	5.72205	17.5233	5.61173	5.28408	29.8493	3.85002	5.39911	34.5836	14.7637	14.0591	100.337	86.0278	86.8503	1.75054	188.167	2.44738	0.20888	3.77439	4.68411	15.7605	4.76937	7.9899	1.43067	14.6018	6.92817	4.99493	0.947199	15.2598	6.29169	6.79844	35.1169	4.8912
3-HYDROXYPHENYLACETATE-DEGRADATION-PWY: 4-hydroxyphenylacetate degradation	0	4.98319	1.08698	12.3437	238.87	107.216	5.2007	237.801	10.9665	7.26841	12.7377	10.5544	207.209	304.643	306.966	439.024	545.926	1.42826	1.24375	231.042	739.29	238.692	31.5828	179.664	2345.91	3693.69	19.7953	24.8731	215.96	66.7388	271.814	227.262	3550.56	4.39914	44.5668	501.19	4.14972	17.7145	6.76078	3.63669	82.3315	2.03411	9.59533	2.51183	78.8086	249.721	174.163	18.9817	202.001
4-HYDROXYMANDELATE-DEGRADATION-PWY: 4-hydroxymandelate degradation	0.309934	3.98857	0	4.74042	2.05515	6.25849	0	2.22866	0.274063	0.981137	0	0.752445	0	10.6728	2.17164	16.5991	4.63972	0	0	2.55916	5.86665	9.49975	2.87153	4.00131	19.5358	2.54428	0	16.874	8.09387	3.02962	2.9719	11.707	4.11104	4.54389	1.91586	0	2.28151	0	0	0	0	3.04277	0	0	15.5964	0	6.31308	0	0
4TOLCARBDEG-PWY: 4-toluenecarboxylate degradation	0	0.601978	0	0	0	0	2.04421	2.72891	0	0.133157	0	0	0	0.715772	0	0	0.255484	0	0.161355	0	0	2.69249	0.422178	0	0	0	1.58431	0.2751	2.58099	0.170855	0	16.6423	0	0.113252	0	0	0.653576	0	0	0	2.86911	0	1.57614	0	7.21415	0.224258	3.90284	0	7.37923
AEROBACTINSYN-PWY: aerobactin biosynthesis	0	95.515	0	0	0	0.105194	0	9.47389	0	0	0	0.0592433	0	0.437966	0	16.2452	0.130323	0	0.116396	3.34426	0.563948	1652.68	0	0.171969	139.53	2083.24	0.284532	302.659	5.10734	0	0	6.22462	0.560754	861.571	0	0.127986	0	0.756389	0.201989	24.6001	0	15.8437	0	0	0	0	0	4.15143	0
ALLANTOINDEG-PWY: superpathway of allantoin degradation in yeast	4.83193	14.1068	7.34579	14.7723	10.2965	15.8441	21.7108	14.8104	20.9241	1.78371	1.71238	0	3.67474	27.9938	1.90694	65.2807	38.3921	20.4957	6.436	19.9721	5.15282	50.5896	95.8524	16.27	50.1666	13.6733	2.75923	26.0956	40.3134	8.89067	3.94064	20.1609	0.160251	0	2.20322	5.00595	8.097	2.33809	3.95427	0	15.4885	18.1016	14.1387	4.45855	20.4995	6.86709	33.0535	50.6249	19.1812
ANAEROFRUCAT-PWY: homolactic fermentation	42.704	274.91	23.3148	364.788	948.387	594.384	99.1573	618.193	909.928	244.446	45.3031	396.65	16.2531	666.875	565.402	1479.7	730.17	292.437	15.6934	48.6647	1190.74	5110.42	1570.29	558.77	3690.81	501.249	98.8572	2108.63	800.751	202.486	507.159	579.733	244.376	128.116	287.491	571.303	507.702	193.459	848.725	60.615	700.642	218.241	51.6116	867.668	399.953	424.9	461.111	518.394	516.832
ANAGLYCOLYSIS-PWY: glycolysis III (from glucose)	660.241	1087.01	1391.23	811.725	2543.99	974.836	127.924	1582.13	1495.75	3287.62	1410.09	1663.45	2111.85	1033.74	1001.85	1915.63	1600.53	1193.12	1663.46	4868.34	3115.69	8150.09	3965.35	1538.52	5073.8	6467.47	182.211	7124.6	1513.94	267.538	1030.27	675.767	4603.15	5512.75	1817.28	985.797	2049.53	2294.12	1804.52	1555.47	2810.85	785.523	77.5789	1311.96	992.44	839.25	982.881	1452.9	680.686
ANARESP1-PWY: respiration (anaerobic)	75.7565	224.344	12.4294	70.5774	671.142	549.681	10.3261	503.585	1204.66	67.8573	2.52199	277.415	29.4447	493.529	603.136	1436.91	623.667	43.9046	92.2474	37.2473	1299.53	4475.66	1896.53	264.461	3479.14	3856.74	18.8024	203.054	120.264	134.966	56.5675	198.701	3132.51	765.351	74.9859	70.5426	93.254	23.0624	43.9836	414.236	20.9924	36.655	19.9782	3.21006	152.292	462.809	77.6873	361.237	285.545
ARG+POLYAMINE-SYN: superpathway of arginine and polyamine biosynthesis	251.188	805.462	46.1561	556.328	554.332	693.49	14.3412	580.346	1004.28	42.4816	5.81107	8.24183	46.8348	472.045	427.964	1207.84	713.753	296.681	184.759	26.0888	1118.76	4980.25	2158.41	947.872	3131.4	984.447	20.3429	705.162	402.993	83.9956	60.89	229.364	87.9195	3033.67	53.7687	54.8285	43.3096	21.2144	25.1035	504.309	114.141	372.499	11.7302	15.7465	449.093	371.529	546.196	884.233	258.104
ARGDEG-IV-PWY: arginine degradation VIII (arginine oxidase pathway)	0	0.373124	1.25884	0.67812	0.31906	0.760961	0.396217	1.44953	0.0701734	2.08768	0.0707334	29.3803	0.0417484	0.239502	0	0.409808	5.47342	0.66247	0.0915617	0.211908	0	1.32791	1.87702	0.865254	63.369	0.840432	0.910528	0.899144	1.50455	0.799917	24.6651	11.9184	1.1203	2.80753	119.863	2.17749	24.9328	436.226	0.57571	0.0742506	1.45784	3.67745	0	2.54363	0.0601212	0	0	0	1.53429
ARGDEG-PWY: superpathway of arginine, putrescine, and 4-aminobutyrate degradation	88.4461	169.439	45.7251	165.423	343.71	143.078	1.93532	169.738	50.575	2.55558	2.77286	12.4493	53.9173	123.813	7.88942	400.845	272.131	100.888	83.8181	43.4445	258.44	3377.39	468.463	224.81	812.955	219.014	7.8411	335.012	194.54	28.8246	17.0724	49.0438	1139.91	1244.8	5.65299	11.0807	5.31322	9.92161	13.1769	80.6798	47.7846	151.539	2.53008	0	180.964	47.7543	298.725	239.342	184.036
ARGININE-SYN4-PWY: ornithine de novo biosynthesis	31.4819	67.7316	6.42328	93.636	122.857	121.74	61.5034	81.6858	157.24	77.9332	3.92791	67.809	4.0368	124.684	61.5039	609.199	85.5944	65.7353	18.8542	45.5064	129.448	549.25	224.168	71.6481	1383.4	63.5051	33.8519	425.012	301.834	136.834	245.071	297.306	556.392	405.401	333.752	309.422	529.759	134.06	590.437	54.6714	153.103	70.1376	41.5384	446.89	82.0331	40.9689	132.239	140.736	157.037
ARGSYN-PWY: arginine biosynthesis I (via L-ornithine)	606.724	915.789	530.087	781.905	1006.32	1040.39	151.532	778.447	1170.28	91.1863	28.0708	27.5884	52.6623	837.308	675.417	1608.94	910.444	476.247	222.962	532.097	1717.99	5829.05	2336.66	1177.75	4171.64	4810.25	35.6514	2538.87	1020.05	122.837	87.5695	312.549	4006.9	4524.2	84.0668	93.4931	125.12	31.7593	39.477	583.07	415.555	608.497	22.1089	22.9193	684.817	573.435	824.597	1074.86	557.019
ARGSYNBSUB-PWY: arginine biosynthesis II (acetyl cycle)	1106.66	740.403	1488.65	894.38	2063.22	1571.37	200.314	1333.67	560.285	253.371	1712.77	1675.5	1797.52	1164.91	786.737	1739.25	1229.98	1482.88	703.245	5137.93	2436.64	7779.04	2137.17	1574.7	5903.72	5716.58	179.267	6594.57	1593.21	333.991	1430.12	979.117	220.726	741.109	1126.59	923.371	1284.49	1046.51	2106.5	114.637	3015.79	1113.11	101.404	1099.37	942.782	772.065	1454.51	1409.5	1328.77
ARO-PWY: chorismate biosynthesis I	648.143	909.311	699.808	717.749	1080.81	783.946	186.181	872.955	1112.7	844.59	691.291	1538.74	2077.51	885.923	926.848	1554.3	906.877	844.124	1409.86	1568.2	3090.93	5691.63	3629.98	1029.79	4252.16	4110.03	103.152	5939.49	1451.86	285.481	575.824	779.237	3321.43	4044.37	1066.77	576.419	1314.49	1465.01	1208.48	1566.1	1183.57	652.449	89.0436	998.902	881.84	801.121	854.815	1341.13	847.723
ASPASN-PWY: superpathway of aspartate and asparagine biosynthesis; interconversion of aspartate and asparagine	0	14.5422	0	39.1319	464.864	0	6.02246	333.944	1179.9	28.8976	0	167.991	0	365.788	234.005	664.262	458.987	5.76002	0	4.54327	377.476	3214.32	773.003	267.645	1862.04	4038.17	26.3349	631.146	21.0381	32.9722	138.616	77.349	23.3714	0	138.771	4.92513	48.2691	295.799	8.72733	23.7045	18.67	2.91765	7.23522	68.875	69.1476	245.621	5.29353	0	127.312
AST-PWY: arginine degradation II (AST pathway)	392.819	408.019	898.793	273.512	493.479	390.715	1.77073	414.015	629.87	16.7452	0	544.641	504.431	501.868	282.05	574.179	406.409	74.7506	29.5618	3569.87	749.143	3779.83	611.089	804.839	2398.04	3257.93	50.9264	2110.16	379.489	29.8742	397.712	55.1451	1623.65	2400.38	11.7271	109.187	16.1616	11.6409	12.2477	120.521	1398.6	440.12	5.65681	3.37949	300.18	162.23	428.364	365.611	279.073
BIOTIN-BIOSYNTHESIS-PWY: biotin biosynthesis I	310.33	648.604	27.8872	528.814	724.722	620.756	50.3433	564.061	882.661	45.3892	130.078	1609.79	1666.87	495.691	643.146	1146.78	679.2	543.23	929.328	214.73	2269.16	5110.08	2315.22	905.425	3393.58	4331.76	35.2908	3996.97	793.651	106.765	9.47205	199.863	3063.65	3633.75	56.8725	85.8892	74.7008	160.418	25.3018	719.283	45.8354	337.07	26.8999	21.4203	617.942	690.191	523.54	772.119	310.685
CALVIN-PWY: Calvin-Benson-Bassham cycle	699.889	1069.85	451.03	946.572	914.31	1024.69	152.972	765.236	2022.86	474.191	163.391	1464.17	1523.8	846.22	988.394	2007.7	921.518	916.537	1008.29	415.98	2652.31	7316.19	3299.06	1279.47	4951.51	6189.18	105.133	5497.54	1362.22	300.109	756.212	843.234	4126.06	5201.59	835.034	524.822	733.346	1584.17	643.38	1081.54	519.433	636.112	75.2939	832.29	831.079	694.5	885.863	1129.44	637.491
CARNMET-PWY: L-carnitine degradation I	0.394263	0	0	0	0.10108	0.278601	0.0895908	3.08527	0	0	0	0.11463	0	1.85467	0.276042	449.056	3.88326	3.99633	0	0	1.50707	0.284216	0	0.101114	0	0.102462	0	5.09806	5.76969	2.54589	0.191479	2.42393	0	0	4.71985	11.1756	0	0	0.697993	0	1.44184	0.368405	0	0	0	0.0678173	0.801249	7.52114	6.84074
CATECHOL-ORTHO-CLEAVAGE-PWY: catechol degradation to &beta;-ketoadipate	6.49373	5.7585	1.42517	32.4069	11.7092	587.933	3.18485	25.8687	2.62506	6.77284	1.46943	0	6.0681	71.2429	19.3899	217.02	189.093	273.805	0.300396	24.4261	13.107	239.568	63.9086	38.4734	878.277	45.4122	5.37379	264.844	52.8809	20.3556	60.3725	42.1683	1069.17	5.12623	4.22232	4.21643	10.7457	1.94121	10.1996	0.847973	79.4693	9.39239	0	0	46.5934	51.9863	74.388	162.494	76.317
CENTBENZCOA-PWY: benzoyl-CoA degradation II (anaerobic)	0	0	0	0	0	0	0	0	0	0.437619	0	0	0	0.303094	0	0.211102	0	0	0	0	0	0	0	0	0.148319	0	0	0	2.80261	0	0	5.5467	0	0	0	0	0	0	0	0	0	0	0	0	0	0	0	0	0
CENTFERM-PWY: pyruvate fermentation to butanoate	0	0	0	6.57044	11.2181	0	0	4.40424	0.158418	0.979913	0	4.79168	0	0	0	12.8485	5.04129	0.427386	0	0	0	11.7095	0.729058	9.80131	69.4586	0.797118	0.809803	0	4.27711	4.22267	4.34725	32.6222	0.0646168	0	0	10.0522	2.78979	0.679627	1.00954	0	0.652629	0	0	0	0	0	0	0.483791	0
CITRULBIO-PWY: citrulline biosynthesis	107.291	83.5112	33.2358	74.1193	99.039	93.425	109.721	65.9448	137.822	284.106	101.347	182.962	38.519	372.105	51.2584	632.123	67.0875	102.944	304.405	135.941	133.354	557.052	198.026	106.74	1289.4	164.71	27.3472	764.467	412.411	136.128	275.557	287.027	503.806	533.767	828.584	386.23	1068.54	1044.16	846.326	46.5118	118.885	94.9429	64.3086	682.751	149.392	32.0965	109.582	160.1	135.779
COA-PWY: coenzyme A biosynthesis	591.106	513.683	1052.31	587.005	1249.75	818.874	43.4983	652.402	699.686	126.623	1181.36	947.996	833.46	639.685	485.84	1047.61	751.467	949.268	134.016	3617.26	1274.52	5564.46	1218.51	1046.47	2922.44	4008.52	106.342	3718.1	843.498	168.217	800.831	408.013	1921.8	2489.71	163.923	265.111	261.322	70.47	169.551	194.522	1715.46	809.325	36.2955	75.1283	517.222	487.525	824.478	670.603	659.253
COBALSYN-PWY: adenosylcobalamin salvage from cobinamide I	363.008	16.5582	552.418	129.188	955.485	379.111	10.383	587.623	767.216	19.3117	437.796	551.811	485.688	549.392	249.03	525.729	473.295	93.9553	159.888	3413	584.341	1927.99	573.089	547.571	1047.47	802.139	44.1913	1776.74	334.332	80.93	687.928	163.345	2.67508	3.8107	13.446	177.305	20.2949	19.3436	5.35129	0.510756	1058.86	241.446	14.1768	1.92952	264.455	268.789	517.982	305.153	460.72
COLANSYN-PWY: colanic acid building blocks biosynthesis	2.52387	38.4139	3.6973	13.7555	192.944	132.493	10.5111	285.44	551.151	17.6323	1.07513	0	1.5829	256.497	371.347	333.526	373.363	14.6974	9.31793	2.13592	177.781	3894.48	283.048	42.9317	1122.19	326.304	0.663883	106.237	75.4222	15.4322	22.0342	22.267	5.32705	12.3461	16.37	56.8745	3.13363	10.5055	1.36097	8.56162	113.313	12.4953	5.08889	1.63784	120.07	204.086	90.6945	110.402	66.2283
CRNFORCAT-PWY: creatinine degradation I	0	0.335632	0	0	0	0	0.547831	0.512507	0	1.45923	54.3089	0	0	0	46.3477	140.686	0	0	0	0	0.416341	35.2152	0	4.4528	43.9937	581.962	1.99685	0.704153	5.63302	1.48787	328.481	17.5334	1.51923	0	1.50618	0.592966	0	0	0.0897708	0	0	0.243687	0.680879	0	0	0.637741	61.4159	0	11.5606
DAPLYSINESYN-PWY: lysine biosynthesis I	705.975	1210.33	1150.79	866.887	1336.64	1592.47	106.794	836.157	1717.44	122.244	1001.96	1608.45	1880.09	1052.78	924.717	2018.82	916.47	1029.51	1409.08	4128.09	3162.69	5944.87	3652.31	1471.63	4183.53	4465.62	132.564	5194.59	1510.38	330.019	748.452	757.669	6382.58	7024.8	283.167	576.365	600.079	171.805	1959.77	1566.13	1828.75	755.87	44.4837	668.874	804.15	706.112	950.221	1117.46	900.686
DENITRIFICATION-PWY: nitrate reduction I (denitrification)	0.362857	0	0	0.590583	81.9557	7.07221	2.95251	61.3884	0.497795	7.61918	51.9225	0.682274	0.596829	1.53513	11.149	42.291	82.0396	41.2519	0	2.53039	1.55284	173.544	22.2593	4.12977	396.682	59.985	8.06594	104.355	32.4216	102.617	26.9868	67.8465	0.591834	0	5.49812	8.02772	12.7139	5.55422	12.4996	0	7.03493	8.69575	14.3203	0	11.036	38.4037	51.7405	10.1378	53.8149
DENOVOPURINE2-PWY: superpathway of purine nucleotides de novo biosynthesis II	75.0949	686.64	3.38215	560.305	855.648	656.17	24.3539	631.167	1093.28	74.2379	2.0846	270.468	0	637.018	642.168	1456.61	716.619	220.66	60.0822	31.0144	1257.34	5033.02	1755.23	753.999	3726.53	3971.11	33.1773	2024.53	790.64	106.961	27.4063	108.17	2969.06	3375.11	61.4085	71.1885	322.787	47.5264	26.0774	403.372	77.9154	203.337	0.595484	93.6119	485.173	507.327	355.79	750.379	370.676
DTDPRHAMSYN-PWY: dTDP-L-rhamnose biosynthesis I	329.543	310.586	377.455	51.1885	321.662	312.149	13.5001	262.785	70.7406	16.5313	155.319	484.025	346.146	251.972	460.713	664.433	312.955	140.831	340.234	182.492	1263.13	2067.05	545.095	171.639	2430.29	876.104	44.3013	3066.33	421.11	97.0396	67.9701	258.192	1125.2	1049.04	100.281	77.9222	210.145	65.5742	36.9875	206.949	933.505	230.426	12.8748	60.8257	294.114	230.276	209.67	464.449	114.819
ECASYN-PWY: enterobacterial common antigen biosynthesis	16.0827	317.16	0	199.871	158.913	205.043	0	126.573	386.469	9.64107	0	0	0	110.807	132.95	430.496	60.7303	55.9803	14.4702	2.35793	273.076	1076.27	330.529	198.853	894.534	291.14	3.06332	103.635	53.0321	18.6964	3.34426	19.8882	1703.19	1669.32	3.76093	0	0	0	1.51765	130.343	0	55.6957	0	0	100.011	77.3233	97.5207	149.038	56.4071
ENTBACSYN-PWY: enterobactin biosynthesis	10.2941	358.129	35.2762	141.245	139.957	118.488	0.461544	117.189	391.842	9.11864	10.8451	96.1368	4.31847	74.5771	156.064	494.14	61.6907	30.3154	156.249	20.7893	357.68	947.132	501.553	76.7069	882.991	159.707	2.43043	227.397	50.4102	8.0542	4.01082	17.5587	6.76814	2.37767	12.1915	3.64931	8.68986	10.9943	9.03951	103.073	3.42228	70.1775	0.97552	0.195022	87.3232	132.456	76.1834	95.443	39.0586
FAO-PWY: fatty acid &beta;-oxidation I	667.508	920.466	360.347	863.93	505.759	1322.82	31.8403	471.41	1334.02	33.9002	20.1578	122.796	192.534	541.006	469.137	1370.78	722.798	479.109	69.0152	83.8047	1079.24	4858.05	1236.24	1132.31	3629.91	5200.25	19.0455	2442.96	508.663	89.1712	427.904	201.149	4147.52	4804.54	85.9942	121.773	74.5772	42.3108	54.888	276.242	184.078	418.771	19.5911	5.56226	317.724	307.32	602.735	625.855	227.589
FASYN-ELONG-PWY: fatty acid elongation -- saturated	661.341	743.072	213.022	683.797	1056.63	580.744	124.627	805.144	1266.12	100.829	1218.87	187.394	706.778	699.23	511.504	1551.99	917.6	1024.84	387.098	157.569	693.447	6267.79	1598.28	767.304	4290.39	5216.59	51.3616	1889.8	954.381	244.212	680.807	546.63	3176.59	4059.43	250.151	294.048	291.835	100.37	116.416	263.037	220.396	319.366	69.2654	104.558	610.555	630.498	855.509	1012.06	958.544
FASYN-INITIAL-PWY: superpathway of fatty acid biosynthesis initiation (E. coli)	0	0.318834	0.979086	0	0.757427	4.18979	87.883	1.14999	0	2.47844	0.615781	0.333283	0.0494454	0.772788	0	1.48334	2.27579	0	1.05222	0.111083	0	0.607137	0.0161966	16.718	1.85417	3.7359	2.92178	1.72182	19.4888	5.25929	0.910005	26.8448	2.85062	0.0662299	0.46051	4.39987	0.0985595	0.027464	0.0462243	0.902311	5.72763	69.5023	53.4686	41.9028	0.548218	0.0899318	0.849211	1.71211	1.04388
FERMENTATION-PWY: mixed acid fermentation	103.62	294.164	18.3501	99.7304	522.105	643.143	12.5244	497.599	1379.19	72.2563	3.55588	348.318	37.5866	454.106	565.509	1363.27	668.956	62.0215	114.13	38.1025	1047.28	4839.4	1604.88	310.477	3520.58	4313.37	23.0728	285.41	158.659	128.509	72.8708	179.98	3820.64	1101.28	73.6829	89.8037	123.679	30.4765	55.6762	344.843	30.8506	51.0388	20.3205	4.80464	185.341	405.775	107.186	409.008	272.725
FOLSYN-PWY: superpathway of tetrahydrofolate biosynthesis and salvage	85.038	447.999	55.6304	316.947	275.265	350.21	1.85051	292.562	553.695	22.0597	3.78603	11.0387	19.4886	261.431	253.739	818.1	215.003	148.923	106.625	13.9399	516.952	2206.43	966.909	496.38	1792.24	594.858	5.30832	262.81	217.441	35.0343	36.7183	64.5624	2339.07	2768.71	32.7631	66.2613	42.9255	17.8458	16.1228	208.369	57.4238	119.628	7.75105	22.1473	243.845	215.818	244.583	411.465	144.739
FUCCAT-PWY: fucose degradation	0	1.09045	0	0.901658	0	0	1.38798	147.48	916.12	18.0085	0	40.4369	0	58.2895	0	16.1154	186.402	5.70809	0	1.51906	0.794857	7.36479	1.23226	0	70.5051	2599.91	7.12043	0.84755	4.34973	14.0456	0.71661	16.8258	3304.41	0.641593	3.7876	135.755	0	0.176182	0.717582	1.77518	5.78722	0	1.12662	11.2427	0	34.01	2.06468	1.37186	1.8014
GALACTARDEG-PWY: D-galactarate degradation I	16.2448	365.902	51.6149	283.682	213.571	212.662	3.07248	153.798	613.601	14.0508	0.62983	5.05783	2.67486	158.83	199.306	529.454	307.032	48.8552	14.2311	14.2872	341.488	1277.07	581.918	151.601	1100.44	352.191	6.31439	103.913	199.954	10.3104	4.75088	28.5786	86.0267	1342.88	15.7258	9.58461	5.46048	5.67531	5.89594	82.8828	77.0664	39.8057	3.13452	0.992975	88.4031	123.392	89.2469	171.579	56.3542
GALACTUROCAT-PWY: D-galacturonate degradation I	0.861047	518.609	2.36488	291.674	168.559	243.979	1.70007	159.361	483.808	10.4532	0.46605	2.44634	0	150.309	128.543	554.629	141.673	59.8877	0.600928	5.70875	256.717	2758.8	476.342	110.057	998.18	155.092	7.84805	11.2037	91.7281	9.28791	38.0607	22.918	8.38396	456.117	93.4785	132.35	17.2797	7.69438	9.28084	170.383	39.4192	74.7674	1.43051	0.362982	133.979	96.1043	176.157	185.108	64.9515
GALLATE-DEGRADATION-I-PWY: gallate degradation II	18.7851	35.176	17.3218	21.2295	42.2201	134.703	11.0005	40.3824	54.1326	8.35122	110.455	233.843	51.6913	46.2779	129.073	197.645	124.938	25.7597	53.6156	165.493	546.673	104.477	37.4104	51.007	1506.9	58.4615	11.8492	1983.73	186.592	66.6851	173.355	94.8959	423.764	194.28	207.789	44.6607	50.8164	892.378	95.1241	14.0599	58.6663	17.6372	11.6362	6.85462	56.0316	52.0096	251.592	83.0425	94.8215
GALLATE-DEGRADATION-II-PWY: gallate degradation I	108.041	56.5541	9.31652	76.8731	303.761	291.151	1.81277	49.3939	0.628365	0.507644	9.14922	0	0	317.964	31.9186	54.4887	45.6941	11.6423	40.0884	1371.94	452.701	297.505	84.4576	497.393	137.097	141.677	3.69613	94.759	51.8609	36.5999	478.494	47.0332	2759.96	0	0.784219	2.58754	3.39599	7.00512	1.07749	3.69863	36.1629	0	2.46329	1.40659	147.568	400.088	521.251	46.6677	350.812
GAMMAHEXCHLORDEG-PWY: &gamma;-hexachlorocyclohexane degradation	0	0	0	0	0	0	0	0	0	0	0	0	0	1.17421	0	0	0	0	0	0	0	0	0	0	0	0	0	0	0	0	0	0	0	0	0	0	0	0	0	0	0	0	0	0	0	0	0	0	0
GLCMANNANAUT-PWY: superpathway of N-acetylglucosamine, N-acetylmannosamine and N-acetylneuraminate degradation	0.422139	61.2582	0.155858	1.73317	6.57935	171.464	2.93571	138.998	563.231	13.5396	0	7.04326	0	154.5	0	535.853	51.8975	0.197114	0	0.341129	38.3387	1507.1	145.394	80.682	252.672	2570.13	2.80388	5.73928	21.5957	8.11969	1.176	19.6244	3.05328	1.28527	11.6266	5.14881	2.45034	10.0754	7.85412	0.464873	1.0119	0.739698	0	1.17664	4.50206	104.212	0.724065	109.449	45.8187
GLUCARDEG-PWY: D-glucarate degradation I	16.2585	415.01	51.356	297.468	209.618	212.321	3.07091	153.26	589.19	13.4437	0.62983	3.30427	2.67327	153.471	201.569	543.17	302.73	48.7634	14.1542	14.2803	321.034	1263.8	597.013	153.338	1162.5	354.632	6.34693	104.073	215.163	10.3066	4.74941	29.0483	36.472	1372.22	15.8746	9.04767	5.45812	5.56724	5.85211	86.9614	77.2571	39.339	3.13501	0.976732	89.082	123.073	89.0842	170.868	56.0292
GLUCARGALACTSUPER-PWY: superpathway of D-glucarate and D-galactarate degradation	20.1751	423.7	63.593	324.919	252.92	242.518	3.5236	183.895	665.968	14.9994	0.78723	4.12397	3.33632	183.419	226.723	607.973	343.562	60.4037	16.3861	17.8398	364.63	1516.99	665.461	183.749	1249.88	433.925	7.78327	128.58	237.461	12.3761	5.91967	34.2194	36.7707	1565.6	16.4499	10.3223	6.47153	6.63486	6.78959	95.7266	95.7074	48.5419	3.70123	1.19296	105.766	146.31	108.888	203.772	68.64
GLUCONEO-PWY: gluconeogenesis I	435.254	227.584	91.984	551.365	836.361	669.554	101.67	738.131	1203.36	86.0609	297.327	217.034	138.392	728.854	584.676	1578.91	852.938	497.579	11.2371	58.9759	1070.07	3808.46	1344.09	419.7	3855.47	4363.6	74.4402	2077.54	677.606	242.746	324.987	747.941	3267.84	104.91	257.226	435.314	408.745	99.7899	122.833	51.0862	746.321	215.738	65.4223	68.6378	502.624	498.238	686.644	760.939	738.651
GLUCOSE1PMETAB-PWY: glucose and glucose-1-phosphate degradation	30.113	536.144	0.939262	304.622	314.775	313.593	5.14764	306.952	688.737	27.4695	0.221076	614.648	5.23665	260.273	274.859	730.608	342.426	109.529	37.7342	19.0379	564.887	2902.55	598.13	297.703	1711.8	3680.38	13.8291	1583.34	90.2408	31.6124	9.30717	24.8669	2508.64	3344.7	9.99751	15.3468	1.05463	5.48279	8.33913	334.634	24.3471	100.15	3.6197	1.28193	217.694	184.703	223.05	360.502	57.4507
GLUDEG-I-PWY: GABA shunt	1.41547	11.9894	1.93172	10.4128	7.27878	34.9874	38.4111	13.8911	9.66645	10.4976	3.69957	1.8664	0	43.6879	6.90413	99.6319	14.2312	2.86119	24.3175	2.99101	11.895	43.8522	1.0702	18.7611	54.4045	9.37152	14.0915	39.1246	70.6476	27.9678	106.617	96.388	186.324	173.701	89.8611	27.3786	44.2744	7.96756	69.049	14.6914	50.0032	57.6433	27.8839	15.1917	9.23991	9.35476	4.97807	52.0038	36.8169
GLUTORN-PWY: ornithine biosynthesis	530.549	885.516	376.794	716.047	755.443	824.941	126.511	624.272	1076.86	51.553	15.7318	15.4328	29.6648	728.149	571.46	1470.92	807.54	311.946	143.654	316.795	1311.33	5090.2	1919.01	1041.67	3607.05	4223.09	21.9052	1704.24	782.839	80.405	50.3443	199.69	3579.56	4372.57	47.8536	54.6927	71.517	17.7848	22.085	418.56	253.934	512.982	13.8872	12.8332	543.739	453.232	648.054	899.297	394.297
GLYCOCAT-PWY: glycogen degradation I	0	0	0	0	0	0.168949	9.79929	1.4351	0	0.171671	0	0	0	0	0	0	1.72108	0	0	0	0	0.0809613	0	0.770288	0.270681	0.022676	2.07767	0	3.75135	4.67747	0.322044	5.82293	0	0	0	1.3854	0.0911262	0	0	0.0443939	0.723059	5.72865	7.00308	2.28909	0.406426	0	0.19646	0.431179	0.236344
GLYCOGENSYNTH-PWY: glycogen biosynthesis I (from ADP-D-Glucose)	703.583	678.218	1227.98	434.454	967.356	677.681	48.7577	659.437	1041.59	56.4073	1119.31	1745.93	1939.99	1004.64	897.935	1258.94	606.061	938.833	1000.28	4668.75	2653.07	7050.66	3420	1132.61	3796.43	5065.28	83.6732	4529.64	880.423	207.773	974.079	693.08	2933.4	3179.88	492.482	213.707	329.849	888.803	171.375	1407.8	1144.53	679.875	26.1831	280.645	704.544	671.826	805.923	1010.93	561.2
GLYCOLATEMET-PWY: glycolate and glyoxylate degradation I	11.2707	18.4755	66.807	7.86697	1830.07	166.39	11.6564	673.956	10.785	25.7961	1592.34	1003.76	7.83684	118.774	255.388	494.53	1026.74	1016.93	10.6383	11.7219	918.905	3016.72	914.016	198.914	2331.51	2863.51	49.8464	1670.94	797.316	58.4119	793.734	281.96	42.8968	66.1476	14.1	23.5289	35.8422	16.5953	51.337	6.44659	994.12	7.78785	19.767	7.11443	514.851	498.099	1097.38	731.278	773.046
GLYCOLYSIS-E-D: superpathway of glycolysis and Entner-Doudoroff	191.712	210.898	51.8937	270.502	1069.93	623.522	32.0616	721.383	1126.4	73.7943	54.4899	215.692	28.5061	722.56	629.305	1392.37	749.528	668.075	189.578	200.147	1141.31	6301.09	1940.53	948.477	4056.58	5031.02	79.4158	3217.22	916.259	125.707	774.996	339.016	72.8275	45.1176	69.4611	394.088	157.53	71.4052	109.975	56.9493	954.958	454.88	30.4238	636.365	567.349	535.049	668.104	830.217	521.476
GLYCOLYSIS-TCA-GLYOX-BYPASS: superpathway of glycolysis, pyruvate dehydrogenase, TCA, and glyoxylate bypass	0	0	5.90003	0	12.6981	31.8744	99.7626	0	0	27.9597	0	0	0	0	0	0	0	0	0	13.3478	0	29.5322	0	72.7973	10.5452	30.7278	22.2888	8.47551	69.5219	27.2026	0	216.947	5.22097	3.22034	4.10181	3.74914	3.08299	7.01504	0	0	19.3851	215.41	57.9058	98.2894	4.81252	0	9.1982	0	0
GLYCOLYSIS: glycolysis I (from glucose-6P)	160.306	1068.18	36.8044	775.231	1156.61	976.283	120.075	893.974	1424.08	189.102	38.0666	415.453	19.937	769	740.709	1736.74	904.873	552.765	166.378	141.206	1629.87	6196.94	2548.97	1073.61	4513.52	4981.75	109.034	3362.92	1189.6	255.118	692.333	680.634	3897.35	4871.68	228.122	570.412	419.076	148.991	827.34	696.301	934.921	541.29	67.233	910.734	689.302	639.682	751.776	945.037	592.379
GLYOXYLATE-BYPASS: glyoxylate cycle	426.684	171.705	1029.61	546.454	1019.36	780.86	127.625	806.875	1018.72	52.6912	1017.59	1363.59	1853.07	787.023	857.598	1338.93	889.828	991.237	728.449	3529.67	2815.79	5462.93	3579.19	987.851	4093.44	4081.32	73.4149	4972.67	1234.06	242.434	747.276	562.645	2816.28	3366.36	392.939	449.857	232.103	147.302	1793.49	1487.74	843.905	663.56	85.8474	46.4618	647.358	575.301	792.143	1100.87	845.708
GOLPDLCAT-PWY: superpathway of glycerol degradation to 1,3-propanediol	0	0	1.7396	0	0	0	5.60313	0	0	0	0	0	0	0	0	286.741	53.3006	0	0	1.61672	0	4.64382	0	4.27032	21.7757	5.1056	1.61634	2.20923	20.0223	5.30153	10.3845	27.6923	0	0	4.06215	3.99771	0	2.18768	1.70902	0	2.00534	0	0	8.55551	0	0	0	0	0
HCAMHPDEG-PWY: 3-phenylpropanoate and 3-(3-hydroxyphenyl)propanoate degradation to 2-oxopent-4-enoate	0.206059	0.3245	1.44587	0.133836	1.04313	1638.64	1.25064	2.16526	0.968571	3.29992	0.547393	0	0.208216	2.54431	7.36332	143.209	173.546	92.4215	10.9821	22.2397	1.45156	43.2068	25.2626	1.21197	455.833	2.38966	8.34531	31.1609	15.069	8.16661	44.2747	16.6209	0.639834	12.6396	1.15054	4.17166	1.66437	1.61359	1.09166	0.0141048	268.708	1.67405	0.461209	0.412878	2.7961	1.81174	96.3081	1.17315	4.1161
HEME-BIOSYNTHESIS-II: heme biosynthesis from uroporphyrinogen-III I (aerobic)	1.09096	0	0.51804	3.63017	2.0112	5.07139	14.7371	8.46717	0	29.5799	0	152.201	0.306887	0.471976	0	6.01915	0.658159	9.11828	1.98094	0.872109	0	13.1846	0.559119	5.71144	147.976	3.98578	7.56317	2.97361	20.2657	12.3652	83.2096	47.1551	0.385082	2.91119	98.1833	163.364	86.3847	127.152	70.531	0.763337	18.0616	6.02842	3.32079	15.2565	6.38265	0.833043	10.3475	1.43427	12.7557
HEMESYN2-PWY: heme biosynthesis from uroporphyrinogen-III II (anaerobic)	7.95572	353.918	0	190.449	240.141	277.274	0.974031	215.063	497.002	18.1562	0	0.650205	0.308467	303.045	176.609	645.736	459.811	62.7704	31.8414	11.9296	332.99	2564.26	675.54	591.738	1641.58	1236.12	15.5643	904.043	79.7182	32.349	0	12.7454	1618.35	2279.89	9.62815	4.34572	4.24003	0.484624	0.55148	198.639	0	97.6793	5.76276	0	115.622	135.017	130.205	253.481	86.2895
HISDEG-PWY: histidine degradation I	83.1821	7.96637	808.584	460.587	870.257	71.0528	12.7908	294.545	728.502	71.8664	0	136.019	1135.57	468.396	440.71	665.592	354.765	85.5175	65.8983	3495.7	25.6755	1063.3	124.28	52.9608	2615.13	2834.24	78.6132	823.852	188.154	80.5781	107.73	131.11	42.4768	0.258179	409.791	348.565	246.478	624.876	2100.1	304.015	1419.72	328.53	8.11269	22.982	290.574	538.565	543.714	7.10283	529.977
HISHP-PWY: histidine degradation VI	97.4046	278.084	873.08	609.15	1173.35	118.031	38.2523	426.918	755.195	54.3283	435.099	1682.43	1763.05	531.485	774.08	896.989	478.963	363.78	1277.94	3501.33	2622.75	1122.37	2648.53	409.125	2786.1	2819.72	100.102	4912.34	1237.04	176.278	183.435	387.249	2014.63	2761.1	335.24	494.763	193.604	525.38	1987.28	1280.94	1810.68	356.326	21.442	17.4396	745.488	709.479	712.657	801.471	613.295
HOMOSER-METSYN-PWY: methionine biosynthesis I	45.8267	598.819	6.17767	313.35	425.291	351.295	13.9988	328.368	957.285	49.2427	119.973	188.361	0	364.924	372.466	948.28	420.536	171.725	367.397	7.22628	757.37	3122.14	1041.91	312.44	2109.01	3310.35	32.7882	791.415	270.201	79.3444	189.685	144.725	2708.72	1741.56	302.216	353.03	70.809	941.286	128.935	395.136	207.534	129.569	0	152.153	280.717	269.066	247.03	408.412	196.1
ILEUDEG-PWY: isoleucine degradation I	50.1536	3.70458	30.0023	12.3629	31.0594	32.1955	29.9879	54.2498	1.33595	9.95354	13.7124	5.37185	33.3363	82.541	8.68963	118.655	63.896	17.9411	28.7298	15.7533	22.4112	66.9304	15.0906	46.2052	215.616	33.6432	8.81171	228.296	140.141	54.6682	46.8966	173.839	0.905602	2.61103	6.07258	92.6429	32.2018	8.47295	29.5612	1.58736	54.1753	71.3634	16.1716	3.90485	57.1247	11.8325	86.6017	64.4212	64.9411
KETOGLUCONMET-PWY: ketogluconate metabolism	120.586	224.241	96.8715	320.001	76.4931	113.468	26.7373	140.731	104.34	27.0227	4.43138	11.889	672.166	265.502	118.003	332.933	26.15	24.3701	37.0308	146.541	81.1037	1146.2	100.869	724.811	815.203	453.683	6.68963	531.482	454.253	12.9037	355.781	57.4783	514.636	379.133	67.0135	163.271	64.6508	31.9463	52.3986	25.1227	91.7859	119.455	15.1127	22.3156	52.0714	40.7364	590.748	60.3874	545.991
LACTOSECAT-PWY: lactose and galactose degradation I	1.6264	8.14497	0	40.604	4.57331	6.86048	2.90204	12.9419	0	2140.81	0	1.44949	0.0351895	3.34793	0	3.64174	1.77989	2.78887	0.248386	0	0	5.87283	0.219608	0	23.1321	1.71799	12.3619	6.26598	19.7863	32.1225	4.33431	17.9913	0.229674	8.48706	1100.85	71.4281	1273.33	1212.19	724.469	2.44064	3.66189	0.327572	0	892.277	1.35904	5.12281	36.8184	5.09485	1.91793
LEU-DEG2-PWY: leucine degradation I	519.869	275.926	1202.84	362.08	866.021	1117.7	56.8997	787.075	416.902	46.8217	818.305	1637.83	2002.92	672.367	612.318	591.234	423.627	642.495	1464.4	4123.68	2576.36	2203.98	2921.33	670.928	1508.45	791.856	73.3894	4512.02	1115.6	189.236	505.397	421.388	757.46	336.771	109.804	198.546	288.128	150.048	2132.55	1401.44	1229.62	518.472	51.7037	33.0963	784.456	706.206	757.824	910.778	837.689
LIPASYN-PWY: phospholipases	0	0	0.304719	0	0.849525	0.612661	1.40323	0	0	1.69558	0	0	0	0	0	0	0	0	0	0.165727	0	1.24551	0	2.98871	1.15399	0.742321	3.46446	0	18.0034	7.4433	0	9.49438	0	0.278858	0.24958	0	0.0300645	0.120962	0	0	2.7686	10.9537	2.65152	5.53017	0	0	0	0	0
LYSDEGII-PWY: lysine degradation III	524.702	250.361	315.088	252.354	1055.7	388.941	33.7682	886.319	248.36	39.7231	143.25	543.306	503.776	682.488	347.686	781.079	964.476	261.673	229.859	1267.69	634.393	4639.25	394.993	701.611	3489.13	1585.86	77.7835	3506.05	891.953	133.7	887.428	279.45	1818.51	1538.08	57.3248	162.556	82.7083	72.4584	77.6615	123.012	788.052	389.382	20.5429	13.2857	545.597	580.748	1214.88	924.074	834.67
LYSINE-AMINOAD-PWY: lysine biosynthesis IV	0	0	0	0	0	0.63964	43.9049	0	0	0.917549	0	0	0	0	0	0	0	0	0	0.349952	0	0.456616	0	5.17234	1.27227	0.611106	1.34144	0.751885	6.03471	1.18328	0.831909	13.2543	0	0	0	0	1.03966	0	0	0	2.66138	15.7963	33.8026	5.86486	0.408902	0	0	0	2.67153
LYXMET-PWY: L-lyxose degradation	14.0783	44.6885	106.201	152.886	16.2845	140.326	25.4477	67.2163	59.2309	3.7578	0.889451	580.005	136.101	109.828	145.192	254.401	322.199	11.3474	21.805	5.24308	584.05	134.86	929.782	536.402	1034.49	3940.62	3.1793	1670.43	278.845	17.861	7.7775	91.1944	1248.05	1608.85	79.0962	39.8448	154.601	9.08963	37.6922	41.55	16.7087	11.4807	15.3329	8.2828	560.023	59.2095	325.245	683.571	28.1209
M-CRESOL-DEGRADATION-PWY: m-cresol degradation	2.48659	0.593864	2.1496	0.207275	4.91847	34.7637	36.9065	247.97	0.105361	7.71822	197.16	0.410638	0	4.5387	25.6634	1.15487	568.497	2.4089	2.49083	3.11086	31.7561	189.052	6.71602	16.1306	345.655	15.8297	17.3299	220.004	141.173	100.029	63.3096	166.939	2.41477	4.51867	3.16781	189.436	7.89238	1.68261	42.8974	0.263612	205.419	14.3874	29.284	6.83127	93.8202	18.8799	53.0166	6.25114	45.7788
MANNOSYL-CHITO-DOLICHOL-BIOSYNTHESIS: dolichyl-diphosphooligosaccharide biosynthesis	0	0	0	0	0	0	16.884	0	0	0	0	0	0	0	0	0	0	0	0	0	0	0	0	0	0	0	0	0	0.951592	0	0	6.51186	0	0	0	0	0	0	0	0	0	5.81869	11.1308	3.74166	0	0	0	0	0
MET-SAM-PWY: superpathway of S-adenosyl-L-methionine biosynthesis	86.0521	703.01	12.1432	452.913	673.34	512.868	22.439	483.307	1156.71	59.5632	114.134	228.191	0	472.137	434.015	1239.22	605.279	275.278	322.972	13.3373	864.103	4237.02	1187.34	407.826	2876.74	3965.64	50.1161	1212.43	436.75	123.879	303.657	222.113	3233.96	2545.48	308.668	385.077	108.965	337.99	147.839	358.222	330.775	209.678	0	42.8672	405.238	354.81	383.88	587.3	295.334
METH-ACETATE-PWY: methanogenesis from acetate	0	0	0	0	0	0	0	0	0	0	0	0	0	0	0	0	0	0	0	0	0	0	0	0	0	0	0	0	0	0	1.44368	2.83017	0	0	0	0	0	0	0	0	0	0	0	0	0	0	0	0	0
METHYLGALLATE-DEGRADATION-PWY: methylgallate degradation	22.4752	50.5298	23.0199	26.3322	52.3307	174.737	14.2839	53.1861	70.8095	10.443	136.218	297.657	74.6087	60.8183	170.943	270.962	182.12	34.1498	65.3241	197.43	686.346	138.602	46.5136	67.3584	1927.63	77.4694	15.1907	2492.37	229.584	80.6851	223.745	125.886	512.468	278.314	236.939	54.9646	57.5236	892.378	95.1241	16.6252	72.8454	23.4028	15.3733	6.85462	72.9256	61.7179	319.856	120.456	111.949
METSYN-PWY: homoserine and methionine biosynthesis	76.8806	717.914	10.7704	429.517	624.168	526.692	22.515	456.909	1116.76	59.9551	194.688	278.206	0	487.887	448.167	1203.27	577.523	267.629	317.728	12.6302	898.735	4228.57	1191.98	462.806	2821.83	4077.96	47.6884	1179.12	398.6	113.646	292.062	212.06	3330.89	2460.05	378.292	428.322	111.285	859.039	214.148	373.283	334.944	202.073	0	228.067	379.457	358.654	369.461	558.717	295.71
NAD-BIOSYNTHESIS-II: NAD salvage pathway II	55.2406	936.716	0	570.253	467.825	538.17	29.7135	475.617	1470.19	29.2199	0	86.3098	1.34638	424.012	475.12	1268.81	546.307	348.038	72.0511	14.8983	830.814	5758.01	1331.83	749.066	2949.28	4233.03	17.154	891.217	376.976	66.5796	11.7907	73.6129	4858.85	5404.12	21.6783	34.0631	35.1321	9.59141	14.3276	359.197	9.41029	181.075	23.6576	12.431	344.351	343.58	342.374	553.768	261.782
NONMEVIPP-PWY: methylerythritol phosphate pathway	686.282	764.071	975.049	729.099	1122.85	1335.57	108.713	825.737	1000.9	98.7144	1306.58	1785.05	2044.16	854.972	920.094	1394.26	872.419	1172.71	1392.11	3771.43	3005.64	5732.36	3539.76	1055.87	4308.66	4056.39	105.921	5700.81	1388.46	283.944	919.968	819.18	3266.56	3865.26	390.349	561.627	507.856	922.854	519.789	1474.74	1363.49	640.024	37.7094	246.663	832.864	768.093	932.34	1254.58	924.865
NONOXIPENT-PWY: pentose phosphate pathway (non-oxidative branch)	587.958	953.92	217.673	719.158	510.791	580.897	121.199	565.609	1670.68	290.102	59.5809	1772.76	1653.04	688.631	1074.81	1564.81	704.558	595.676	752.847	149.968	3175.56	6091.82	3952.61	947.971	4125.65	5401.27	66.3163	5275.92	1173.14	220.206	514.569	630.12	3547.35	4356.13	905.314	345.888	1040.79	1390.38	1745.94	1529.58	211.27	419.244	48.8285	521.734	651.417	534.833	626.275	930.015	378.451
NPGLUCAT-PWY: Entner-Doudoroff pathway II (non-phosphorylative)	0	0	0	0	0	0	0	0	0	0	0	0	0	0	0	0	0	0	0	0	0	0	0	0	0	0	0	0	0	0	0	0	0	0	0	0	0	0	0	0	0	0	0	0	0	0	0	0	0
OANTIGEN-PWY: O-antigen building blocks biosynthesis (E. coli)	204.492	37.256	69.0646	80.5135	562.443	129.787	25.5482	341.254	17.363	26.3308	1.82971	141.27	201.677	308.02	10.9318	679.214	446.714	117.007	415.999	49.98	17.3758	181.946	26.8578	265.871	696.716	79.2286	70.126	2079.61	439.301	130.01	110.122	381.742	4.47325	610.661	148.33	156.261	382.53	26.6072	80.8542	253.833	1237.78	177.233	18.2397	119.884	227.913	9.3149	185.905	317.386	189.869
ORNARGDEG-PWY: superpathway of arginine and ornithine degradation	67.1494	182.997	15.0996	178.846	314.909	152.763	2.1669	180.516	56.657	2.83548	1.97091	13.4242	26.4196	129.869	8.82313	411.309	270.131	95.3147	74.0672	22.525	260.441	3519.23	500.81	234.484	848.237	245.056	7.48062	210.224	193.269	29.4118	14.5697	51.3285	1205.26	1295.55	6.09902	10.0049	5.82077	7.48859	11.3348	85.0001	33.254	133.767	2.82521	0	168.038	51.0817	263.333	243.838	144.446
OXIDATIVEPENT-PWY: pentose phosphate pathway (oxidative branch) I	111.864	598.352	10.8607	395.468	455.428	365.257	107.311	415.764	786.075	66.4636	17.2195	174.487	5.04667	510.023	433.779	1056.24	412.508	228.064	281.705	21.6368	798.137	4577.75	1299.09	624.097	2840.55	3811.37	37.4559	731.458	722.179	77.6533	358.672	366.213	2442.29	3129.95	151.014	201.685	197.552	155.777	145.835	307.168	251.573	172.636	38.1632	412.791	329.122	328.542	342.66	446.422	285.164
P101-PWY: ectoine biosynthesis	0	0	6.7469	0.595362	1103.33	134.414	10.1047	681.046	0	11.8482	1349.14	0	9.94527	103.163	219.008	830.496	962.604	884.957	0	9.86337	65.5019	3572.78	504.907	98.2356	2455.48	2974.97	28.6033	1637.94	518.905	51.1395	758.957	102.032	9.92816	0	18.9019	150.677	63.1035	20.7248	792.818	0	0	17.726	13.8832	0	286.829	537.337	903.337	579.356	775.902
P105-PWY: TCA cycle IV (2-oxoglutarate decarboxylase)	614.528	350.583	1029.61	659.282	1325.89	899.023	136.689	1011.51	1350.54	116.213	1384.37	1768.53	2353.46	978.845	1090.47	1837.06	1197.86	1202.5	1164.11	3628.92	3772.99	8084.86	4366.03	1103.39	5621.8	6587.37	101.761	6169.39	1498.97	280.59	903.304	720.734	3550.8	4122.57	657.343	627.175	433.417	322.45	1810.51	1746.05	1310.52	743.913	85.9423	113.724	833	760.453	1046.83	1434.88	1006.97
P108-PWY: pyruvate fermentation to propionate I	20.6546	6.57659	5.20803	4.85977	6.5474	1.9455	20.6385	3.69634	0.720606	52.7461	180.44	0.301472	8.09849	4.30198	0	5.06388	17.2319	3.38951	8.51077	2.39294	3.15391	106.297	3.2804	7.1266	3.66525	14.0008	39.7185	5.4098	424.812	155.25	18.1374	136.87	0.361488	29.2661	18.4081	11.9208	26.4028	43.7877	52.61	0.337445	1.28263	30.1255	28.8851	11.2577	9.11716	4.89292	22.2349	26.347	8.96012
P124-PWY: Bifidobacterium shunt	4.11062	114.544	1.80275	14.5899	48.1399	74.2694	20.3497	40.9949	14.07	4.27872	7.02199	0.186206	0.387002	66.5296	0.216283	124.97	11.5186	20.5019	59.5957	1.23172	93.9185	297.819	90.8995	52.2168	321.077	12.1891	2.80895	38.093	40.2444	6.37964	0.480891	75.2396	678.812	649.782	1.30632	18.8792	161.642	1.54938	8.37865	57.6184	13.5227	31.4736	13.8493	5.57848	35.958	6.19608	34.5325	65.6259	43.5256
P161-PWY: acetylene degradation	0.749935	1.25679	0.0316435	2.17486	10.3984	2.78648	0.0945771	14.0304	10.9235	0.62324	0.0294149	0.0470819	0	5.87828	2.68671	12.2812	19.4741	0.16938	1.01924	0.332813	5.4821	14.7743	7.59527	1.45074	20.3774	0.641632	0.199204	27.5791	3.53279	1.50238	1.57313	9.10638	34.6635	2.54949	1.06583	16.4818	0.56731	0.779719	0.534959	0.93384	8.01085	1.66463	0.292729	0	2.57457	2.52477	4.59279	1.65648	2.3616
P162-PWY: glutamate degradation V (via hydroxyglutarate)	0.51864	0.785543	0.433338	0	0.25376	7.65132	3.95589	7.33138	0.661132	4.73516	0.918963	0	0	0.584435	0.568922	1.08723	9.46115	0.245217	0	2.41124	2.82872	3.77524	0.173534	0.510402	9.9343	5.11708	9.66558	121.051	11.7218	1.46202	0.768734	29.9187	0	0	0	0	0.768443	0	0	0	9.54605	0.679818	0.333714	0	6.21232	0.410242	40.0785	16.8526	0.622232
P163-PWY: lysine fermentation to acetate and butyrate	0.324442	4.52672	0.460256	16.0429	3.85722	5.69194	2.73098	2.13604	3.62987	3.60889	0	23.3805	0.0251358	19.3189	2.7296	114.524	22.3748	2.74934	16.4611	0.146858	6.96904	22.8258	4.54072	2.77792	233.066	1.64867	3.44367	2.29698	7.45471	1.84461	41.2447	31.3676	61.006	28.7937	158.472	31.1802	39.7863	53.4094	34.3025	3.47892	1.06045	1.61533	0	4.76616	5.27512	2.17784	2.50087	6.20759	1.68805
P184-PWY: protocatechuate degradation I (meta-cleavage pathway)	15.8477	11.1865	1.31864	0	317.756	12.2896	7.15149	31.5629	598.175	5.05318	479.071	0	0	7.13145	3.9438	177.673	162.858	1.1494	0	212.673	66.2033	46.6734	0	8.47709	95.6023	13.0322	36.592	1160.21	165.346	145.667	5.37127	141.989	712.39	1.56933	3.20508	3.10216	14.6419	8.48896	33.3631	2.16565	645.375	1.94199	13.7489	0.349511	33.7489	87.0726	164.141	11.8647	258.446
P185-PWY: formaldehyde assimilation III (dihydroxyacetone cycle)	6.71091	3.20873	2.29921	3.76933	3.85508	3.64249	57.8515	7.97397	7.04951	0.148891	0.209381	0	0.0323522	1.67391	0.312853	4.60084	4.67003	1.2634	5.0905	0.697815	3.92713	12.0274	3.7893	9.4036	10.0066	2.25231	0	11.2201	5.34952	0.506644	1.96704	7.24072	24.1773	7.51545	1.89134	2.93994	1.81765	0.213077	0.0562784	1.19781	4.81273	37.2074	37.8551	13.926	3.53535	0.788776	3.80246	4.0326	0.981419
P221-PWY: octane oxidation	0.162474	1.73966	0	12.5203	0	1030.57	15.0213	4.94513	0.334522	8.43054	0	0	1.6478	0.59019	14.4412	255.688	1.77279	249.228	0.208706	19.2977	0	133.258	46.1415	11.6552	2318.02	19.7938	20.613	0.578609	88.7174	75.2934	47.9266	148.796	10.9845	3.71391	19.5516	12.86	19.1216	2.28859	16.3011	1.75236	0	27.0546	4.9272	0.599714	5.89084	0	3.89122	0	0.899596
P23-PWY: reductive TCA cycle I	0	0	0.765999	0	3.14763	2.93622	125.279	4.00994	0.142715	1.01036	0	0	0	0	0	0.0478199	1.77104	0	0	0.771714	0.904128	1.59133	0	19.0534	0	2.85409	2.23576	1.91342	16.99	17.9238	2.20317	71.0862	0.0989524	0.717437	1.88092	0.0919158	5.15982	0	1.9192	1.07226	4.50522	74.747	76.0507	59.4963	0.902343	0	0	2.31617	0
P341-PWY: glycolysis V (Pyrococcus)	0	0	0	0	0	0	0	0	0	0	0	0	0	0	0	0	0	0	0	0	0	0	0	0	1.80336	0	0	0	0	0	3.65563	0	0	0	0	0	0	0	0	0	0	0.337717	0	0	0	0	0	0	0
P4-PWY: superpathway of lysine, threonine and methionine biosynthesis I	155.579	740.414	25.8062	537.828	891.25	661.279	39.645	591.008	1163.02	87.6625	370.487	429.069	0	639.95	546.606	1317.17	705.639	452.423	390.785	30.5363	1032.08	4948.87	1677.78	685.815	3341.72	4366.46	70.1873	1969.89	628.898	167.813	448.979	327.84	3203.76	2925.62	345.025	452.445	200.967	339.513	376.838	408.259	642.597	351	0	358.416	504.875	459.359	546.14	732.001	458.253
P41-PWY: pyruvate fermentation to acetate and lactate I	16.3986	232.694	6.58511	187.547	441.27	407.544	76.7606	317.053	489.012	143.221	142.228	168.591	13.5546	571.064	330.172	1059.6	452.812	166.257	126.801	13.743	544.431	3767.85	783.354	278.174	2949.09	179.272	75.3998	1170.04	530.509	164.022	608.59	402.912	85.1106	209.034	824.338	389.733	984.508	1112.58	1288.32	62.7393	466.605	84.3856	33.453	104.734	176.324	199.028	287.744	255.584	521.867
P42-PWY: incomplete reductive TCA cycle	0.206808	0.907221	0	5.44602	1.30067	2.3601	4.01797	4.08383	1.55421	1.19519	0	0.359495	0	0	0	8.37222	5.51216	0.343012	0	1.201	0	26.5121	1.05072	7.47023	80.7638	10.5793	1.26864	0	33.2624	15.0151	4.0455	87.5712	0	0	0	1.05225	2.79991	0.654106	0.754389	0	0.414376	1.07472	0.388551	0	0.62616	4.12493	0.223441	0	1.70623
P441-PWY: superpathway of N-acetylneuraminate degradation	0	31.9194	0	0	21.7615	372.583	8.34081	274.582	886.557	35.9496	0	21.0381	0	306.961	0	964.613	151.188	0.669527	0	1.11491	117.204	3048.12	394.592	157.875	737.353	3728.09	8.62421	19.3945	65.8191	24.6719	3.95884	58.5548	10.3506	3.5594	34.5752	16.8083	7.74405	30.0278	20.6747	0	3.41792	2.07986	0	3.98725	14.6482	209.304	2.45234	261.858	119.074
P562-PWY: myo-inositol degradation I	174.439	621.145	1155.32	758.789	17.3048	303.609	21.1666	136.626	66.2612	22.4155	101.362	22.2032	394.034	540.476	5.2789	315.506	397.917	201.094	139.696	3922.02	26.4637	3651.67	833.884	1471.99	478.077	993.986	8.58607	893.322	739.457	69.1586	446.169	194.681	4298.2	5747.35	52.6099	162.65	34.2573	91.4365	39.2628	181.654	46.9375	124.002	8.25069	17.8609	234.162	20.5032	535.716	223.445	10.8404
P601-PWY: (+)-camphor degradation	0	0	0	0	0.634848	0	0.15515	0.862686	2.66224	0	0	0	0	0	0	0.0968008	2.80764	0	0	0	0	0.131009	0	0	0	0	0	0	0.192846	0.85808	0	1.07629	0	0	0	0	0.0560231	0	0	0	0	0	0	0	0.0890193	1.71675	12.1233	0	0
PANTO-PWY: phosphopantothenate biosynthesis I	451.656	690.81	453.542	686.161	889.57	725.703	32.6382	664.651	1003.15	83.8088	1157.19	175.961	601.576	497.994	567.002	1350.96	720.536	954.423	129.394	274.595	1722.75	5392.24	2315.02	888.938	3765.71	3646.16	72.3314	2617.51	811.366	131.752	694.411	469.829	3055.16	3712.91	130.978	159.354	479.527	74.3762	45.4969	637.945	892.648	534.796	27.8232	27.3249	626.354	554.286	772.47	912.756	705.267
PANTOSYN-PWY: pantothenate and coenzyme A biosynthesis I	297.673	622.644	42.3488	660.117	1014.29	808.232	35.7227	660.613	856.765	112.898	1179.98	324.789	738.603	486.186	547.949	1236.69	737.801	990.112	146.376	250.263	1539.94	5467.06	1694.62	846.531	3406.78	3848.65	81.6382	3128.7	862.134	155.418	731.569	447.567	2507.91	3155.27	161.335	215.024	372.603	80.9467	80.3857	327.837	344.144	477.37	29.6276	44.874	580.126	545.099	798.961	814.433	702.124
PENTOSE-P-PWY: pentose phosphate pathway	208.2	760.291	23.761	532.4	485.498	463.598	114.83	489.933	1127.09	118.794	29.0027	359.904	11.7278	598.766	658.046	1297.14	540.544	352.303	438.525	42.3408	1394.87	5335.52	2107.61	775.496	3455.64	4582.1	49.8536	1440.46	925.468	123.244	433.768	481.432	2971.19	3729.9	288.255	264.759	367.857	316.238	306.181	565.349	226.845	260.044	43.6058	468.718	458.847	421.427	462.29	635.145	331.916
PEPTIDOGLYCANSYN-PWY: peptidoglycan biosynthesis I (meso-diaminopimelate containing)	157.155	487.87	64.3146	333.466	234.139	349.307	78.762	341.064	967.125	68.0025	27.2092	372.499	62.6212	357.865	243.81	863.752	303.099	228.425	184.835	22.4318	589.659	2532.72	972.369	263.452	1809.27	215.462	30.8785	534.203	854.749	131.108	301.658	480.218	1966.98	2386.77	420.64	387.52	522.62	1038.57	193.944	280.518	276.137	142.159	13.5794	156.794	293.387	201.582	294.232	443.872	264.397
PHOTOALL-PWY: oxygenic photosynthesis	0	7.83631	2.52976	2.73024	0	4.8995	59.2489	2.54733	4.95521	28.4646	0	1.42754	0	2.11039	0	2.17596	0	0	0	4.04718	0	119.335	1.08324	3.43886	43.9919	11.22	12.481	0	119.418	43.0481	6.59694	678.267	0	0	0	0	0	0	4.06121	0	0	20.1189	10.5657	0	0	0	1.8613	0	0
POLYAMINSYN3-PWY: superpathway of polyamine biosynthesis II	55.3087	12.4042	23.3007	21.9669	12.1776	159.986	13.3113	233.862	3.24231	10.1604	6.43865	0.759822	56.8509	19.559	171.932	665.887	436.234	125.315	13.4086	14.2087	528.318	2559.1	515.378	69.737	2024.41	2275.64	15.2125	456.869	356.673	20.1673	70.7202	81.5132	6.16055	1.5852	12.573	27.7269	15.1092	4.62278	9.30827	8.69418	19.1833	30.8523	9.86655	11.6187	275.237	84.4246	335.822	317.428	195.31
POLYAMSYN-PWY: superpathway of polyamine biosynthesis I	122.245	670.907	17.4617	373.385	306.52	433.383	5.45365	398.024	800.006	21.6585	2.39398	3.64318	39.0556	264.418	257.892	833.723	513.909	176.735	141.207	9.62068	687.267	3945.98	1857.54	701.436	2161.31	417.794	11.4743	306.585	192.924	53.529	39.3245	155.073	31.8755	1931.13	32.6122	31.4311	19.8947	13.2785	15.1649	414.684	49.5064	219.361	6.35789	10.0724	277.289	227.405	339.734	670.26	131.288
POLYISOPRENSYN-PWY: polyisoprenoid biosynthesis (E. coli)	245.463	501.339	162.017	366.054	291.934	246.692	73.6113	406.408	216.917	29.5664	7.24635	234.285	70.1003	266.031	235.385	603.1	336.531	242.815	223.061	21.7112	296.609	1197.95	466.724	217.306	1709.55	3332.69	30.1353	1309.93	495.196	64.2489	273.283	220.361	1625.95	2604.47	216.225	216.929	115.456	862.553	121.954	165.262	340.309	224.002	33.8088	154.646	324.109	220.51	281.752	448.502	265.669
PPGPPMET-PWY: ppGpp biosynthesis	24.9049	547.919	4.06462	385.848	213.249	208.208	0.301205	285.913	861.031	42.689	0.532499	0.546746	19.0139	229.124	240.874	748.288	352.099	64.8171	24.2986	6.79547	366.545	3525.77	1006.57	504.465	1616.1	3263.24	5.29531	605.213	429.6	32.778	10.097	33.9964	1789.9	2611.54	25.6897	16.181	16.3301	6.02279	7.50354	118.373	14.8342	51.6574	6.65322	0.639697	127.45	168.195	103.995	220.782	87.1048
PROPFERM-PWY: L-alanine fermentation to propionate and acetate	0	0	0	0	0	0	2.23362	0	0	0	0	0	0	0	0	0	2.73094	0	0	0	0	0	0	0	4.6042	0	0.398074	0	0	0	3.82629	0	0	0	0	0	0	0	0	0	0	0	0	0	0	0	0	0	0
PROTOCATECHUATE-ORTHO-CLEAVAGE-PWY: protocatechuate degradation II (ortho-cleavage pathway)	135.774	21.5941	77.5053	21.9342	83.0531	163.295	3.06254	40.5203	3.42235	4.19707	1.46609	148.001	6.00586	60.2288	17.8337	109.625	78.723	224.912	2.86371	24.4847	278.017	241.438	53.0255	61.7813	430.663	45.8412	5.77009	269.385	79.6438	6.62262	60.0346	40.039	1.65981	211.95	7.78642	10.7607	6.70341	1.40776	5.48081	0.672542	102.661	32.0274	1.68426	0	78.0895	60.1681	82.506	64.2899	107.778
PWY-101: photosynthesis light reactions	0	3.99191	1.44843	1.37104	0	2.4631	55.5709	1.45831	2.4901	18.6178	0	0.714256	0	1.20786	0	1.08952	0	0	0	2.31949	0	61.1982	0.52385	1.81423	22.2478	5.85881	7.31509	0	64.0472	26.6701	3.33225	826.035	0	0	0	0	0	0	2.03588	0	0	10.0819	6.5709	0	0	0	1.06473	0	0
PWY-1042: glycolysis IV (plant cytosol)	66.5959	1101.82	12.5563	879.352	901.796	922.318	180.18	937.669	1939.09	372.515	628.23	1592.95	1698.95	704.297	782.878	2319.13	1015.01	357.247	1463.32	52.9938	2773.15	8012.77	3271.82	1100.87	4957.23	6885.2	95.1217	4258.21	1411.16	232.742	514.716	861.549	4409.49	5368.67	1046.8	676.866	1262.37	1137.64	2506.88	1517.84	492.228	374.276	79.2578	749.334	527.718	598.366	583.739	717.848	406.141
PWY-1269: CMP-KDO biosynthesis I	486.734	453.243	916.911	539.057	1301.55	1187.57	16.6874	740.286	973.245	40.7281	375.759	1303.73	1813.85	703.807	877.215	1149.24	765.442	551.899	653.316	3675.43	2765.36	4507.15	3172.09	880.587	3968.84	5508.31	75.2098	4094.82	787.692	145.033	521.919	244.611	5999.67	3280.64	27.5153	188.67	63.5361	48.4747	34.5016	1349.57	1619.54	589.918	26.3678	449.619	575.784	620.613	781.062	757.29	590.497
PWY-1422: vitamin E biosynthesis (tocopherols)	0	0	0	0	0	0	0.429962	0	0	0.148719	0	0	0	0	0	0	0	0	0	0	0	1.15693	0	0	0	0	0	0	0	0	0	51.211	0	0	0	0	0	0	0	0	0	0	0	0	0	0	0	0	0
PWY-1501: mandelate degradation I	2.18402	6.67514	2.31319	12.8897	6.55068	14.7539	5.03622	6.32527	2.92862	0.423637	2.58914	0.231158	1.8678	14.9819	2.01273	17.7084	19.6301	6.49436	19.8591	6.65033	3.76492	22.2084	3.69046	9.22924	32.4517	8.43222	0.879922	23.1431	17.781	5.12454	13.5169	17.8254	36.6302	21.9806	0.568092	6.04099	7.22058	0.517266	2.89387	3.77382	6.28354	4.21035	3.51441	0.669598	26.9045	6.0327	8.95273	23.3394	9.80738
PWY-1622: formaldehyde assimilation I (serine pathway)	82.251	501.084	105.037	371.132	330.726	304.131	8.05637	232.857	699.243	64.2516	2.14289	194.363	4.25623	218.353	281.634	706.101	382.814	64.2652	19.8163	35.9337	531.856	1736.56	816.246	167.384	1462.8	354.764	9.8656	111.802	336.661	15.2721	93.9505	43.9657	1368.03	1592.03	89.7201	80.1917	72.4711	62.7753	16.0881	137.391	180.3	87.0075	7.43955	8.20679	131.285	186.655	110.144	249.199	97.0959
PWY-181: photorespiration	208.348	67.7431	177.336	155.641	503.879	71.882	14.286	217.116	13.1454	9.73485	3.72451	21.4036	12.4671	130.602	14.3084	281.882	283.652	71.5041	21.6502	52.2737	92.2858	321.795	45.5536	423.167	306.651	54.022	60.5663	596.658	161.753	53.7909	72.7245	145.565	1370.42	1594.47	28.3365	157.328	51.5293	7.50295	19.9644	50.0755	1417.59	86.1002	13.3317	32.6301	120.229	48.0588	191.913	165.969	126.314
PWY-1861: formaldehyde assimilation II (RuMP Cycle)	8.6012	5.82574	0	41.5154	37.8845	4.32114	2.78884	3.24688	0	26.4481	0	21.8154	4.03755	43.6144	0.759844	36.1157	0	28.3727	0	3.11475	1.25251	12.2221	2.25041	55.2674	81.9481	0	30.8546	5.17987	124.179	14.0887	51.7308	81.5253	5.4462	43.2026	407.861	207.488	177.319	62.5067	281.711	6.4203	343.409	1.74688	6.2483	41.889	5.52776	0	55.2525	2.36107	11.2565
PWY-1882: superpathway of C1 compounds oxidation to CO2	0	0	0	0	0	0	0	0	0	0	0	0	0	0	0	0.479705	0	0	0	0	0	0	0	0	9.73988	0	0	0	13.939	4.96061	0	52.8501	0	0	0	0	0	0	0	0	0	0	0	0	0	0	0	0	0
PWY-2002: isoflavonoid biosynthesis I	0	0	0	0	0	0	0.132154	0	0	0	0	0	0	0	0	0	0	0	0	0	0	0	0	0	0	0	0	0	0	0	0	0.220066	0	0	0	0	0	0	0	0	0	0	0	0	0	0	0	0	0
PWY-2083: isoflavonoid biosynthesis II	0	0	0	0	0	0	0.163559	0	0	0	0	0	0	0	0	0	0	0	0	0	0	0.18171	0	0	0.151617	0	0	0	0.104137	0	0	0.537799	0	0	0	0	0	0	0	0	0	0	0	0	0	0	0	0	0
PWY-2221: Entner-Doudoroff pathway III (semi-phosphorylative)	0	0	0	0	0	0	0	0	0	0	0	0	0	0	0	0	0	0	0	0	0	0	0	0	0	0	0	0	0	0	0	0	0	0	0	0	0	0	0	0	0	0	0	0	0	0	0	0	0
PWY-241: C4 photosynthetic carbon assimilation cycle, NADP-ME type	4.45864	1.9537	6.02612	16.4933	2.12429	6.73306	10.5351	17.0026	7.21233	2.55706	3.05596	2.33954	2.09135	33.6454	2.26677	22.8824	26.97	14.0997	19.1615	2.29504	5.72915	34.945	7.91249	14.2024	31.4382	7.40087	3.7069	68.3951	40.7389	11.5402	8.28258	102.556	0.398053	1.4291	16.0976	27.8349	15.0526	2.88276	11.1947	1.74859	11.7825	8.49449	3.9677	0.689612	7.24158	3.01958	37.5706	8.12678	48.003
PWY-2504: superpathway of aromatic compound degradation via 3-oxoadipate	0	0	0	0	0	1.36799	0	0	0	0	0	0	0	0	0	0	0	0	0	0	0	0	0	5.23247	0	0	0	0	12.9907	5.19251	5.81236	17.7438	0	0	0	0	0	0	0	0	0	0	0	0	0	0	0	0	0
PWY-2723: trehalose degradation V	0	0	0	0	0	0.932227	30.2202	0.220429	0	0	0	0.98716	0.052668	0	0.221683	0	0	0.478425	0	0	0	0	0	4.26387	0.311658	0	0	0	1.8771	0	0	1.56128	0.202035	0	0	0	0.154462	0	0	0	1.43	18.037	21.2637	10.3083	0	0	0	0	0
PWY-282: cuticular wax biosynthesis	1.4071	1.40948	0.0659454	326.11	0	59.3814	6.5004	1.5296	0.281204	1.44621	0.331258	0	0.759222	28.7953	12.7732	124.933	12.2351	222.684	0	0.565034	0	4.21258	16.9184	17.7945	360.681	1.04263	2.32937	0.222897	17.0993	3.57833	0.217968	45.6017	0.13386	0	7.95281	3.34376	23.1474	3.81921	10.1305	0.7188	0.228057	4.90078	2.66142	0.298968	13.1763	0	0	61.9977	58.9327
PWY-2941: lysine biosynthesis II	10.0738	245.375	0	207.335	65.6136	113.665	36.8925	50.883	4.40946	1635.26	1.20045	271.629	2.42055	17.1272	5.80635	326.125	93.1425	51.0274	37.9404	22.3143	8.15767	53.8766	22.2252	103.808	699.603	11.0662	66.592	944.128	159.605	79.9633	585.974	168.212	47.3051	523.7	1105.16	564.213	1460.26	1369.85	1384.96	42.881	452.487	21.602	19.5017	751.463	108.888	5.06476	172.244	92.8845	67.6177
PWY-2942: lysine biosynthesis III	3.55964	16.4545	0	507.799	0	25.9764	24.646	8.51722	33.6587	29.9074	394.318	7.62346	5.95475	7.66588	1.84915	410.977	92.0641	576.745	0	3.47425	0	112.773	0.780966	40.927	1449.58	4.22042	55.0225	1917.57	55.2569	78.1104	110.271	99.2228	0	0	20.333	22.6921	327.256	118.912	1540.79	1.63681	135.086	9.51551	11.1394	18.4031	102.782	0	6.06743	216.424	397.876
PWY-3041: monoterpene biosynthesis	0	0	0	0	0	0	0.608047	0	0	0.0345442	0	0	0	0	0	0	0	0	0	0	0	0.0964733	0	0	0	0	0	0	0.154948	0	0	0.681868	0	0	0	0	0	0	0	0	0	0	0	0	0	0	0	0	0
PWY-3101: flavonol biosynthesis	0	0	0	0	0.0935279	0	0.878117	0.0601712	0	0.436234	0	0	0	0	0	0	0	0	0	0	0	0.262026	0	0.129321	0.109829	0.094426	0	0	0.618925	0.0179451	0	1.24859	0	0	0	0	0	0	0	0	0	0.0925245	0.157602	0	0	0	0	0	0
PWY-3301: sinapate ester biosynthesis	0	0	0	0	0	0	0.287158	0	0	0	0	0	0	0	0	0	0	0	0	0	0	0	0	0	0	0	0	0	0.130436	0	0	0.211637	0	0	0	0	0	0	0	0	0	0	0	0	0	0	0	0	0
PWY-3385: choline biosynthesis I	0	0	0	0	0	0	0	0	0	0	0	0	0	0	0	0	0	0	0	0	0	0	0	0	0	0	0.0506812	0	0.587608	0	0	1.66964	0	0	0	0	0	0	0	0	0	0	0	0	0	0	0	0	0
PWY-3481: superpathway of phenylalanine and tyrosine biosynthesis	0.0784333	0	0	0	0	0.400568	0	0.159827	0.743942	0	0	0	0	0.481722	0	0.490306	0.851105	0	0	0	0	0.651946	0.0235359	0.284454	0.850466	0	0	0	2.92283	0.853701	0.0400906	1.65096	0	0	0	0	0	0	0	0	0	0	0	0	0	0.562265	0.572229	0	3.51135
PWY-361: phenylpropanoid biosynthesis	0	0	0	0.180395	0	0	0.14932	0	0	0.417861	0	0	0	0	0	1.62133	0	0	0	0	0	0	0	0	3.01359	0.395344	0	0	0.207201	0.348817	0	1.52783	0	0	0	0	0	0	0.563553	0	0.0517265	0.142389	0.0905525	0.106901	0	0	0.148663	0	0
PWY-3661: glycine betaine degradation I	0	0	0	0.134879	0	0	2.04891	0	0	0	0	0	0	0	0.078734	0	0	0.380849	0.243551	0.965527	0	0.49582	0	0	0.637477	0.604273	2.45039	0	4.60757	3.53804	0	13.0342	0	0	0	0	0	0	0	0	0	1.00662	0	0	0	0	0.0928695	0	0.635476
PWY-3781: aerobic respiration (cytochrome c)	216.92	6.10118	176.931	360.48	802.359	367.159	81.4715	655.299	14.1227	24.7806	1283.68	975.527	161.601	554.138	340.064	306.019	741.732	893.042	299.536	233.637	675.403	2998.51	485.26	811.426	2309.15	2068.21	105.048	2906.74	757.613	153.175	851.752	551.78	11.7414	8.29353	12.2801	282.441	23.9978	12.9581	26.1307	2.57669	1220.05	184.901	57.7172	854.214	484.39	483.308	857.184	494.559	898.443
PWY-3801: sucrose degradation II (sucrose synthase)	0	0	1.66508	0	6.42816	2.13252	8.0855	0	5.90926	10.0944	2.22906	0	0	21.1814	5.99043	0	0.768094	0.640183	8.29892	1.42262	0	50.106	0	0	21.6356	11.3418	2.28222	7.86566	35.7742	0.272195	4.88635	251.03	0	1.90569	0	0.0973744	0	0.28244	0.0743991	0.275132	3.11957	1.40906	0	0.397563	0.157287	0	0.761467	0	0.471469
PWY-3841: folate transformations II	936.074	714.515	1016.82	876.193	1375.46	1418.4	162.397	775.715	923.48	1952.23	980.05	2066.31	2217.54	884.042	998.999	1539.61	772.737	986.777	1473.46	4589.16	3065.79	5656.97	3371.53	1207.32	4405.97	3804.51	127.549	6694.23	1570.4	364.275	872.413	801.794	3648.98	3731.28	1361.21	650.116	1758.52	1564.02	2388.29	1365.41	1867.26	748.851	84.0723	1227.95	863.869	788.357	1011.7	1187.24	877.639
PWY-3941: &beta;-alanine biosynthesis II	635.627	67.9355	790.797	146.518	514.355	205.307	9.41547	406.15	32.055	14.2752	1375.68	798.156	759.669	304.889	318.117	373.749	266.278	701.332	131.22	3266.9	868.991	2946.82	847.281	927.65	2518.54	1540.05	70.6043	2395.96	320.751	168.458	769.378	137.647	1691.86	1563.92	15.883	55.097	28.8238	20.5837	19.5104	3.80396	1713.62	525.035	25.0589	3.16491	291.887	302.122	625.27	469.526	435.658
PWY-4041: &gamma;-glutamyl cycle	0	0	0	0	0	0	0	0	0	0	0	0	0	0	0	0	0	0	0	0	0	0	0	0	0	0	2.49343	0	4.04056	16.0739	0	9.55568	0	2.75377	0	0	0	0	0	0	0.933587	0	0	0	0	0	0	0	0
PWY-4061: glutathione-mediated detoxification I	0	0	0	0	0	0	1.18791	0	0	0	0	0	0	0	0	0	0	0	0	0	0	0	0	0	0	0	0	0	1.01526	0.937405	0	1.70321	0	0	0	0	0	0	0	0	0	0	2.06094	0	0	0	0	0	0
PWY-4202: arsenate detoxification I (glutaredoxin)	0	0.173946	0.327031	1.1781	19.7593	0	5.45749	0.367991	0.0820439	1.10065	0	0	0	0	0	0	2.84273	0.285662	0.89508	0.143296	0.138849	3.43496	0	0.88279	3.10531	0.357833	0.531137	0.561511	3.75207	3.06997	0.494856	24.2251	0.0671843	0	0	6.3754	1.63897	0.435888	0.185599	0	0.640449	1.90327	2.79854	0.389759	0.151251	0	0.101084	0	3.58184
PWY-4203: volatile benzenoid biosynthesis I (ester formation)	0	0	0	0	0	0	0	0	0	0	0	0	0	0	0	0	0	0	0	0	0	0	0	0	0	0	0	0	0	0	0	0	0	0	0	0	0	0	0	0	0	0	0	0	0	0	0	0	0
PWY-4221: pantothenate and coenzyme A biosynthesis II	523.362	282.558	648.173	462.276	933.475	589.491	27.0953	615.952	220.045	60.2534	1188.98	339.472	710.167	512.377	463.503	951.91	615.182	915.504	131.576	563.245	1288.36	4999.99	1356.66	957.436	3182.47	3279.59	84.0502	2978.8	694.754	149.813	746.588	351.806	2260.33	2708.11	66.9796	154.27	154.263	56.5595	55.2946	15.4838	1216.82	628.206	30.625	17.4556	512.945	480.483	773.923	721.332	641.278
PWY-4321: glutamate degradation IV	1.10028	9.68975	1.9504	7.88798	5.48339	26.8559	39.6155	10.5291	7.33505	8.79822	2.77773	1.42253	0	36.52	5.2487	79.1095	10.7825	2.14786	67.2006	2.35936	9.15982	33.0344	0.803283	16.1721	41.2236	7.03358	11.63	29.4919	55.1601	23.6807	85.0562	82.1012	150.779	159.185	77.4473	21.7309	35.5004	6.28465	52.5021	11.5749	45.5141	68.5299	30.5402	12.2777	7.01378	7.08447	3.74464	42.0337	28.4507
PWY-4361: methionine salvage I (bacteria and plants)	0	0	0	19.9656	29.6743	0	0	7.26444	0.163295	1.12079	0	71.6151	0	2.16991	0	5.6687	0	0.65166	0	0.202421	0	17.1836	0	36.6951	298.262	0	0	0	3.73098	0	82.19	47.9409	0	0	114.148	15.8363	56.2151	139.778	30.5985	3.74917	0	1.13418	0	7.10622	4.07193	0	7.73127	0	0
PWY-4762: superpathway of choline biosynthesis	0	0	0	0	0	0	0	0	0	0	0	0	0	0	0	0	0	0	0	0	0	0	0	0	0	0	0	0	0.976412	0	0	3.1125	0	0	0	0	0	0	0	0	0	0	0	0	0	0	0	0	0
PWY-4984: urea cycle	4.24313	5.09749	0.517805	3.5972	0.420502	4.11688	34.8911	4.52155	2.50684	2.46156	0.250241	0.320744	0.70179	2.85622	0.0793319	10.7511	3.32406	5.5316	3.54953	1.14077	3.54446	10.2046	0.85978	5.2019	8.42234	2.624	1.62045	7.87334	10.9604	9.40971	4.45418	26.7041	10.9938	35.6257	15.3077	26.1926	6.41204	2.20362	1.84703	2.62943	6.2795	15.4979	21.4743	10.237	3.28068	0.339931	6.34764	4.44515	5.41649
PWY-5004: superpathway of citrulline metabolism	5.21471	5.23923	0.696902	3.16994	0.38358	3.22941	17.0705	3.67566	2.16705	2.55019	0.350562	0.490749	1.00153	2.36803	0.11935	11.5336	3.75565	1.67091	3.96795	1.01935	4.24856	8.84735	0.541168	3.49012	10.0813	1.89249	2.19364	9.89591	14.2168	12.6842	4.32125	32.1936	3.10011	23.067	20.8904	35.8971	8.4795	2.86058	2.08931	1.91029	8.56672	7.70794	7.85618	7.99881	4.67485	0.506722	6.64849	5.47754	6.28712
PWY-5005: biotin biosynthesis II	7.79819	2.86165	3.83187	3.00367	3.62127	7.57258	27.4157	10.6844	9.30765	39.0591	0.534044	0.320663	1.63644	8.41427	1.59272	10.0791	13.6883	1.02945	3.12437	1.70585	7.74932	28.1519	4.39386	1.87785	27.7315	6.12879	35.0309	25.3158	186.516	94.3278	1.47618	55.6546	50.2243	29.6738	358.939	80.277	104.2	32.4765	17.5132	3.20585	5.87654	11.2463	7.66428	38.5378	4.10384	4.17409	5.41165	4.62872	0.823942
PWY-5022: 4-aminobutyrate degradation V	195.096	68.6121	44.5811	262.527	733.857	424.263	52.9698	569.378	244.62	32.1026	1249.27	134.199	49.7752	196.935	241.394	589.457	502.206	1006.88	9.27531	30.2056	268.574	4351.44	633.309	111.388	1856.08	4145.3	37.2672	2864.42	614.76	63.2021	834.473	188.468	723.17	344.021	367.043	143.628	218.119	802.676	1788.49	65.3202	72.7258	110.313	33.3759	29.8388	354.389	403.084	794.865	467.301	566.078
PWY-5030: histidine degradation III	0	0	0	0	0	0	1.30073	0	0	0	0	0	0	0	0	0	4.23247	0	0	0	0	0.390775	0	0	3.18113	0.664276	1.42273	0	2.83538	3.02372	0	13.4003	0	0	0	0	0	0	0	0	0	0	0.426294	0.455809	0	0	0	0	0
PWY-5041: S-adenosyl-L-methionine cycle II	1456.95	401.147	1902.37	682.132	1908.82	1601.75	196.779	1209.91	532.695	183.426	2448.97	3045.05	3463.39	1112.57	1221.15	1688.39	1292.67	2111.46	2258.69	6399.53	4279.4	4721.53	4492.01	1248.36	4840.81	3235.35	179.261	10221.4	2612.56	429.133	1303.46	1554.95	33.6347	46.6139	115.454	640.87	519.112	299.914	2444.3	2040.43	3219.08	1365.52	137.133	87.446	1533.59	1150.57	1321.82	2127.96	1685.69
PWY-5079: phenylalanine degradation III	0.0726305	1.76078	0.139074	10.0097	7.65351	3.23103	4.89642	0.924943	28.049	1.01355	0	0	0	5.22579	6.35624	16.5549	1.56729	5.83929	0.713973	0.206367	30.1872	2.5831	0.601705	10.0117	45.6831	1.63345	0.258616	1.85046	5.82154	0.748475	0.809152	1.37799	93.7986	110.645	0.297566	0.165397	1.09948	0.371789	0.555577	7.20553	0.83953	2.44579	3.84574	0.991382	4.35887	4.78085	4.43049	6.44725	5.88954
PWY-5080: very long chain fatty acid biosynthesis I	0	0	0	0	0	0	2.32416	0	0	0	0	0	0	0	0	0	0	0	0	0	0	0	0	0	0	0	0.468935	0	3.56409	1.13281	0	3.69981	0	0	0	0	0	0	0	0	0.139455	0.154573	0.978283	0	0	0	0	0	0
PWY-5081: tryptophan degradation VIII (to tryptophol)	0	0	0	0	0	0	2.69074	0	0	0	0	0	0	0	0	0	0	0	0	0	0	0	0	0	0	0	0	0	0.616886	0	0	0	0	0	0	0	0	0	0	0	0	0	0	0	0	0	0	0	0
PWY-5083: NAD/NADH phosphorylation and dephosphorylation	0	1.15182	0	0.865086	3.13885	1.01533	24.6629	2.70374	0	1.68915	0.709981	0	0	0.896281	0.858146	1.11027	2.3003	1.15905	0.262475	0.577335	0.589702	1.22646	0.176962	12.0775	13.981	0.187108	0.947277	6.93496	6.99291	4.50825	1.11492	43.7871	2.9441	1.79028	1.7424	2.12291	1.74508	0.537057	1.73448	0.260217	2.26365	33.9152	20.7553	8.4831	2.42464	0.194485	0.514328	0.737555	0.282655
PWY-5097: lysine biosynthesis VI	141.834	139.024	96.9801	164.778	81.5792	131.607	26.2319	78.6434	104.904	33.508	3.46266	36.8729	72.63	111.926	61.2667	375.883	141.853	149.191	97.1531	16.812	131.333	460.097	92.6934	93.6638	660.907	58.0523	18.031	159.715	205.409	56.8464	137.769	559.152	834.958	1085.21	126.973	348.72	176.494	36.0569	38.0152	92.1806	94.6376	63.848	5.74153	6.16632	117.178	40.771	191.692	203.7	234.55
PWY-5100: pyruvate fermentation to acetate and lactate II	0.224046	3.10274	0	8.55745	21.1187	6.00183	9.607	13.4994	43.3163	0.754238	0	10.8136	0	12.3807	16.3409	54.4516	3.35847	0.267144	0	1.34489	32.6601	70.6994	21.2198	17.1748	81.7656	17.9762	0.855015	0	77.444	23.8791	2.64867	167.099	1.25578	0	0	6.33115	1.80427	0.416727	0.595901	1.39031	8.88426	1.18677	0.254149	0	0.589286	5.58232	0.13044	3.67985	6.45499
PWY-5103: isoleucine biosynthesis III	0	216.349	0	60.1367	14.4636	859.29	2.29422	0	0	2.82645	0	0	0	0	0	68.1318	799.095	0	0	2.42859	7.40261	3840.75	0	0	783.27	0	9.06109	0	6.836	0	0	9.84481	11.7886	0	0	4.38017	0	0	7.09814	68.9983	0	0	3.33678	4.30666	0	18.1424	0	452.5	0
PWY-5104: isoleucine biosynthesis IV	0.34007	4.64671	0	11.6223	27.0978	4.79633	12.5794	17.3276	56.1133	1.10112	0	17.1582	0	12.8522	24.9942	74.0981	4.193	0.401106	0	2.17867	50.9581	69.8627	32.3118	22.1678	117.023	24.8424	1.23198	0	119.503	32.1336	3.31405	244.2	1.86813	0	0	7.92366	2.58063	0.621806	0.86111	2.12337	11.2465	1.59552	0.373344	0	0.885358	8.50482	0.195157	5.56445	8.74601
PWY-5121: superpathway of geranylgeranyl diphosphate biosynthesis II (via MEP)	343.5	575.841	284.301	458.243	406.899	472.016	93.7661	498.293	459.476	30.2912	5.35532	82.1298	86.0972	359.432	324.842	709.719	469.869	294.628	283.342	29.5916	591.664	2331.61	967.363	412.781	2154.52	556.621	46.3794	2026.19	541.804	109.595	433.477	401.848	2200.13	3121.62	64.7478	249.064	78.0394	39.1518	44.3009	295.658	577.994	315.952	39.5687	87.4999	431.229	253.614	394.158	636.14	353.186
PWY-5129: sphingolipid biosynthesis (plants)	0	0	0	0	0.486902	0.566032	17.4376	0.416251	0	0.337032	0.248854	0	0	0	0	0	0	0	0	0	0	0.892384	0	1.54609	0	0	0	0	1.85868	0	0.464568	3.33294	0	0	0	2.80668	0.584541	0	0	0	0.800434	6.92863	9.95459	1.98524	0	0	0	0	0
PWY-5135: xanthohumol biosynthesis	0	0.20179	0.0454491	0.0365358	3.0754	0.0855054	8.51686	4.85845	0.652055	0.520854	0.210241	0.0285503	0.0569002	2.92847	0.19174	0.706603	2.36779	1.57685	0.702693	0	0.0136124	4.36784	0.283438	1.80305	8.60878	1.13701	0.032725	0.163768	9.75229	4.40146	3.27113	39.7721	0.156105	0.0496946	9.13089	51.1384	7.13759	2.46217	5.28332	0.013678	0.158329	5.46807	2.95496	7.33838	0.775211	0.538385	2.4265	0.224474	4.22623
PWY-5136: fatty acid &beta;-oxidation II (peroxisome)	8.80345	1.80739	3.55664	10.8445	5.26246	10.8046	19.8055	35.4977	11.8316	9.55292	3.98878	1.84376	6.99229	55.4166	6.23972	139.227	24.0102	11.9667	12.3346	2.34187	9.97751	27.6602	11.4544	14.3457	48.5472	9.98851	8.59796	48.9888	122.35	27.2752	14.3295	123.856	12.8094	3.93426	6.97396	79.3215	100.952	28.4143	79.884	4.42587	44.5614	17.1906	6.76391	2.80099	18.1226	4.30501	10.1113	18.9162	38.2904
PWY-5138: unsaturated, even numbered fatty acid &beta;-oxidation	643.798	928.682	151.585	902.026	343.186	1304.77	46.5898	429.182	1374.75	33.3532	26.4663	63.538	78.9785	528.466	542.576	1372.48	781.703	569.287	75.1205	44.9995	1171.89	4777.94	1310.29	1015.34	3875.54	6539.32	9.47215	2465.75	573.118	73.1108	344.502	148.283	4270.56	4843.83	84.0591	86.4751	56.7338	41.8884	44.5418	278.651	68.8108	356.932	31.8435	9.52517	292.711	312.556	561.128	607.006	210.411
PWY-5139: pelargonidin conjugates biosynthesis	1519.71	3903.15	2668.37	3307.47	3678.75	3900.81	498.906	3412.15	7805.14	6290.86	2797.57	5165.08	3367.08	4109.99	3809.37	8149.69	4764.9	2352.79	2586.26	11555.9	9620.5	36866.9	8677.37	4728.1	24910	41335.6	363.391	20765.6	5394.08	907.672	3152.69	2002.24	14181.9	21372.3	6709.55	2831.83	4807.07	7986.47	2503.56	2631.1	5851.4	2053.26	289.359	3441.88	3006.12	2164.72	3438.25	3719.35	1857.58
PWY-5154: arginine biosynthesis III (via N-acetyl-L-citrulline)	128.643	334.578	0	6.70087	5.39878	3.93593	13.3096	10.192	7.3763	42.2669	691.33	1583.47	1886.9	0.250281	729.055	819.734	15.5546	737.881	1433.62	74.4701	2772.08	118.577	3146.2	1.15188	1237.33	11.8881	33.0711	4787.21	1158.94	129.919	0.833845	228.831	3.25467	0.186636	13.6124	1.39023	69.7359	63.0918	11.9273	1233.49	0	24.0676	15.7976	0.116337	672.822	602.282	21.2259	1004.99	1.76863
PWY-5156: superpathway of fatty acid biosynthesis II (plant)	0	0	0	0	1.25183	0	11.8722	0	0	3.93971	0	0	0	0	0	4.4914	4.20034	0	0	0	0	2.36613	0	6.47876	5.57802	3.67825	3.0153	0	12.2913	7.20566	0	50.6812	0	0	0	0	0.238914	0	0	0	0	10.4276	6.78355	0	1.22115	0	1.21338	0	1.7171
PWY-5163: p-cumate degradation to 2-oxopent-4-enoate	21.957	36.759	12.3882	11.1781	22.6206	126.896	18.0611	44.6866	40.8369	11.2158	83.1974	156.96	57.8072	34.4804	158.403	173.17	136.551	30.4753	27.4624	136.136	758.313	122.341	28.7208	35.8404	1994.63	48.8426	11.3505	2521.84	209.189	72.0444	156.165	125.602	335.706	203.377	155.391	64.5201	58.7709	892.378	98.8522	13.1579	52.2334	22.9904	14.9769	13.5247	54.6587	29.4558	277.443	86.9328	132.202
PWY-5168: ferulate and sinapate biosynthesis	2.43965	11.4692	7.09491	62.2942	12.7574	68.2735	7.17308	54.1966	2.3735	5.47124	995.364	12.3565	94.4874	20.8242	134.589	191.269	216.797	683.556	76.5808	6.739	463.986	1706.27	163.942	15.6847	1336.49	1198.94	5.81003	1971.27	124.915	49.2963	413.304	61.3219	12.2714	34.4845	7.52375	7.62627	6.67407	3.7507	5.96585	4.64911	2.7246	7.31325	5.40192	0.127068	51.6831	30.699	237.219	180.278	85.3471
PWY-5173: superpathway of acetyl-CoA biosynthesis	0	0	0.653173	0	2.10482	1.9646	101.362	2.6879	0.0895747	0.624934	0	0	0	0	0	0.0274677	1.0333	0	0	0.676605	0.603057	0.954249	0	13.7532	0	2.00588	1.73767	1.35468	15.9343	13.5324	1.35296	63.9033	0.0659688	0.478791	1.11542	0.0570284	3.67629	0	1.35019	0.716205	4.18471	76.8649	66.7791	49.3932	0.60568	0	0	1.55433	0
PWY-5178: toluene degradation IV (aerobic) (via catechol)	0	0.691731	0	0	0	0.787224	1.82147	1.18002	0	0.725828	2.04238	0	0	0	1.19259	18.3298	6.12361	54.5968	0	0	0.279148	17.4835	33.4175	16.3283	255.61	0.861629	2.74543	0.604352	22.4563	17.2501	11.4161	32.5449	4.9021	0	0	3.14182	4.09478	0.515898	0.886789	0	20.8536	0.705186	1.80402	0	0.197156	0.693677	15.9059	0	24.1518
PWY-5182: toluene degradation II (aerobic) (via 4-methylcatechol)	0	2.27139	0	0	4.14986	7.1486	2.20529	8.54362	26.8493	1.67156	17.8673	0.689611	0	17.1758	1.60696	40.7534	29.0504	360.691	0	1.2134	0.312305	38.8985	147.153	22.3298	869.63	19.8913	3.89589	39.8016	47.0916	37.5845	19.3247	80.4762	6.31623	0.330298	7.19037	7.10755	8.19565	2.50436	10.1867	0	46.4488	0.440056	10.0257	1.62808	13.3674	1.60988	52.4167	15.1285	59.4281
PWY-5188: tetrapyrrole biosynthesis I (from glutamate)	638.484	639.38	998.016	595.358	1236.97	974.461	16.3873	851.691	930.709	101.907	1263.62	1298.79	1389.46	777.556	752.519	1522.9	833.282	1072.45	281.237	3802.43	1822.48	5693.48	2476.83	1108.03	4275.89	4309.71	77.6548	3504.71	653.721	126.715	951.607	478.171	3154.01	3783.33	87.7184	106.752	52.4207	123.848	229.328	825.557	1458.36	707.562	28.2643	23.1753	712.907	675.596	904.844	1030.13	701.498
PWY-5189: tetrapyrrole biosynthesis II (from glycine)	6.78876	11.6874	31.411	58.0303	582.338	47.7062	12.3257	180.82	408.389	21.0441	556.62	71.5977	1.28646	386.661	3.93331	484.19	407.761	70.4587	166.664	191.641	43.1029	671.585	257.674	46.0701	470.992	568.143	28.8032	94.0838	297.153	84.2013	343.645	334.142	257.661	374.645	20.4469	28.1974	16.8476	11.5516	31.4528	34.9215	46.1261	91.2347	24.3092	12.3844	120.464	243.577	387.575	49.5681	444.75
PWY-5265: peptidoglycan biosynthesis II (staphylococci)	0	0	0	0	0.438796	0	0.723781	0	3.7682	86.4984	0	0	0	5.15997	0	1.66026	0	0	0	2.77027	0	0	0	0	0	0	6.72705	0	48.7852	42.7811	0	15.3664	0	0	504.072	23.9734	660.252	1111.25	244.767	0	0	5.90834	1.53809	162.408	0	0	0	0	0
PWY-5268: salvianin biosynthesis	0	0	0	0	0	0	0	0	0	0	0	0	0	0	0	0	0	0	0	0	0	0	0	0	0	0	0	0	0	0	0	0	0	0	0	0	0	0	0	0	0	0	0	0	0	0	0	0	0
PWY-5283: lysine degradation V	0	4.79405	10.3023	6.15972	1.01431	4.46757	40.5287	0	0	0.665654	0	0.0233344	0	11.7036	7.08524	17.6681	1.44905	1.37817	0	0.946847	0	19.0556	7.63652	7.72715	41.2247	3.07214	2.91291	4.12893	11.9963	5.11735	3.25874	13.2064	0	0	1.80653	4.20714	0.754987	2.05239	0.943829	1.98601	3.88276	23.5295	20.3943	5.4433	2.81015	4.56186	6.83797	4.60084	3.53086
PWY-5284: shisonin biosynthesis	0	0	0	0	0	0	0	0	0	0	0	0	0	0	0	0	0	0	0	0	0	0	0	0	0	0	0	0	0	0	0	0	0	0	0	0	0	0	0	0	0	0	0	0	0	0	0	0	0
PWY-5287: sanguinarine and macarpine biosynthesis	0	0	0	0	0	0	0	0	0	0	0	0	0	0	0	0	0	0	0	0	0	0	0	0	0	0	0	0	0	0	0	0.045997	0	0	0	0	0	0	0	0	0	0	0	0.0226139	0	0	0	0	0
PWY-5307: gentiodelphin biosynthesis	0	0	0	0	0	0	0.348765	0	0	0.0651892	0	0	0	0	0	0	0	0	0	0	0	0.0920111	0	0	0	0	0	0	0.273264	0	0	0.519445	0	0	0	0	0	0	0	0	0	0.0822237	0	0	0	0	0	0	0
PWY-5312: superpathway of anthocyanin biosynthesis (from pelargonidin 3-O-glucoside)	0	0	0	0	0	0	0	0	0	0	0	0	0	0	0	0	0	0	0	0	0	0	0	0	0	0	0	0	0	0	0	0	0	0	0	0	0	0	0	0	0	0	0	0	0	0	0	0	0
PWY-5313: superpathway of anthocyanin biosynthesis (from cyanidin and cyanidin 3-O-glucoside)	0	0	0	0	0	0	0	0	0	0	0	0	0	0	0	0	0	0	0	0	0	0	0	0	0	0	0	0	0	0	0	0	0	0	0	0	0	0	0	0	0	0	0	0	0	0	0	0	0
PWY-5320: kaempferol glycoside biosynthesis (Arabidopsis)	0	0	0	0	0	0	3.01212	0	0	0.957333	0	0	0	0.221891	0	0	0.84358	0	0.0940707	0	0	0.62143	0	0	0.145899	0.274547	1.11731	0	1.14998	0	0	7.67084	0	0	0	0	0	0	0.99049	0	1.50828	1.01626	0.473898	0	0	0	0	0	0
PWY-5345: superpathway of methionine biosynthesis (by sulfhydrylation)	57.0624	147.24	44.2792	196.666	190.256	119.017	110.016	338.528	22.7946	43.305	27.5977	99.5628	55.1657	313.059	66.4104	378.34	500.935	269.132	126.83	24.8473	162.49	471.135	150.998	125.147	1002.84	142.179	30.6682	1109.58	341.685	121.802	202.34	348.818	31.7482	31.1479	303.758	315.955	441.465	60.8321	320.029	29.0787	274.152	182.206	55.2826	257.314	117.698	51.0246	154.431	203.997	286.308
PWY-5347: superpathway of methionine biosynthesis (transsulfuration)	86.938	777.016	12.3047	466.994	681.634	583.848	25.24	495.542	1194.5	62.03	218.592	313.15	0	537.652	492.187	1295.17	626.087	295.689	353.872	14.4324	999.15	4545.81	1318.39	512.569	3006.71	4423.59	51.9587	1323.59	443.436	124.289	319.373	234.132	3553.42	2701.38	346.708	453.367	123.698	474.112	240.286	415.333	375.84	227.067	0	253.321	414.253	387.868	406.066	611.511	321.472
PWY-5353: arachidonate biosynthesis	0.190909	0.21853	0	0	0	0.161227	1.21335	0.441912	0	0	0	0	0.167053	0	3.29251	51.1217	7.23381	4.70137	0.206126	0	0.22022	1.59983	3.07932	0.735905	27.5265	0	6.17148	2.65213	35.4687	1.57801	0	29.972	0	0	0.149876	1.30848	1.34036	0.733824	5.77376	0	0	0	0.771456	0	0.846468	0.239957	0	2.3523	1.13875
PWY-5381: pyridine nucleotide cycling (plants)	0	0	0	0	0	0	1.34781	0	0	0	0	0	0	0	0	0	0	0	0	0	0	0	0	0	0	0	3.45153	0	3.12517	5.73376	0	4.5783	0	2.62468	0	0	0	0	0	0	0	0	2.57784	2.46931	0	0	0	1.28619	0
PWY-5384: sucrose degradation IV (sucrose phosphorylase)	0.729291	340.904	0	191.869	2.68192	20.0305	2.59824	14.0606	16.2544	2.02786	0	0	0	29.7894	0	48.3995	1.3612	7.96164	0.936354	1.85268	13.204	40.1407	8.64765	7.00524	215.329	3575.76	4.7075	2.62317	155.027	6.1881	10.3973	14.9089	158.608	1053.55	4.61721	24.8114	1.15471	0	0.546404	9.41939	8.08243	3.70813	0.13426	135.025	4.98978	17.5288	6.27533	5.2351	40.2953
PWY-5391: syringetin biosynthesis	0	0	0	0	0.0709283	0	0.774863	0	0	0	0	0	0	0	0	0	0	0	0	0	0	0.154399	0	0.074051	0.176738	0	0	0	0.594138	0	0	1.5617	0	0	0	0	0	0	0	0	0	0.0974579	0.190645	0	0	0	0	0	0
PWY-5415: catechol degradation I (meta-cleavage pathway)	0	0.321906	0	0	0	0.33331	1.25348	0.543506	0	0.408767	5.43949	0	0	0	0.58461	17.0643	3.34352	275.864	0	0	0.153423	15.2282	69.9216	16.7363	564.273	0.488647	2.53615	0.232709	13.7898	13.9352	7.6931	33.2582	2.78055	0	0	1.6663	2.76839	0.261617	0.367158	0	17.3564	0.353232	4.14134	0	0.0767849	0.321168	18.7451	0	19.8525
PWY-5417: catechol degradation III (ortho-cleavage pathway)	9.66277	8.29595	2.13657	45.4782	17.4772	761.956	4.34864	38.056	3.82965	9.12898	2.20247	0	9.05081	102.225	28.1434	276.996	256.3	372.007	0.449962	36.546	19.3757	346.013	91.2588	56.19	1171.17	67.5042	7.74981	383.101	74.819	28.1018	87.5017	58.044	970.742	7.66526	6.1842	6.24873	15.5397	2.82672	14.9786	1.24161	115.269	13.9736	0	0	65.2286	73.1371	107.04	209.641	107.778
PWY-5419: catechol degradation to 2-oxopent-4-enoate II	0.195123	2.36134	0.138376	17.4522	1.31327	2.31932	4.24863	4.42288	6.87786	1.50759	3.15598	0.349752	0	5.90757	0.741927	11.0953	6.53247	683.996	2.21666	0.451127	0.148119	19.4657	116.657	34.6988	425.902	4.20934	1.69131	26.3311	19.031	22.5578	8.29296	41.6763	3.07284	0.196688	12.2366	18.9691	19.96	1.16699	6.03446	8.03792	12.6024	0.261985	7.90312	1.88638	9.37254	0.690067	12.6567	6.52178	25.8503
PWY-5420: catechol degradation II (meta-cleavage pathway)	0	1.49947	0	0	1.28145	3.15942	1.69124	5.57665	1.94531	1.05026	1.29201	0.599529	0	5.38997	1.45988	15.7676	10.3707	357.645	0	0.8685	0.294264	15.1893	99.2644	19.516	536.997	1.82902	2.1199	44.2794	42.5156	23.9478	13.4976	33.5996	5.97311	0	4.53773	4.76644	4.92047	2.04843	7.71289	0	23.7936	0.412971	5.59438	0	7.17941	1.28621	15.9392	12.3825	37.566
PWY-5423: oleoresin monoterpene volatiles biosynthesis	0	0	0	0	0	0.123611	2.20087	0	0	0.0574318	0	0	0	0	0	0	0	0	0	0	0	0.239357	0	0	0.318207	0.115352	0.355033	0	0.573973	0	0	2.73771	0.0372936	0	0	0	0	0	0	0	0.0536418	0	0	0	0	0	0	0	0
PWY-5424: superpathway of oleoresin turpentine biosynthesis	0	0	0	0	0	0	0.906345	0	0	0.104216	0	0	0	0	0	0	0	0	0	0	0	0	0	0	0.30056	0	0.435195	0	0.509537	0	0	3.05136	0	0	0	0	0	0	0	0	0.0422919	0	0	0	0	0	0	0	0
PWY-5425: oleoresin sesquiterpene volatiles biosynthesis	0	0	0	0	0	0	0	0	0	0.562114	0	0	0	0	0	0	0	0	0	0	0	0	0	0	0.284768	0	0.562114	0	0.458108	0	0	3.44617	0	0	0	0	0	0	0	0	0	0	0	0	0	0	0	0	0
PWY-5427: naphthalene degradation (aerobic)	0	0.036217	0	0.334264	1.77039	0.93631	0.648858	2.46801	0	0.0919141	0	0	0	2.60287	1.23573	8.97389	7.3148	0.457066	1.25498	5.14865	0.770029	3.15887	1.12358	0.279213	10.071	1.0292	0.151399	9.89719	5.25744	2.70982	0.777337	6.09264	0.175239	0.354751	0	2.12685	0.085815	0.120096	0.407985	2.37615	1.67493	0.140657	0.72686	0.322847	0.912854	2.17084	4.72937	0.497081	5.96419
PWY-5430: meta cleavage pathway of aromatic compounds	0	0.524203	0	0	0	0.610467	1.57936	0.930811	0	0.641738	1.72054	0	0	0	1.00595	16.8787	4.90611	395.991	0	0	0.227235	15.8481	87.5555	22.3899	618.707	0.726753	2.65945	0.465223	20.9912	16.589	11.3752	32.6933	4.10744	0	0	2.47251	3.61845	0.44445	0.699365	0	21.5002	0.590032	1.60638	0	0.15212	0.543151	16.7295	0	27.0155
PWY-5431: aromatic compounds degradation via &beta;-ketoadipate	14.3098	11.2086	3.1937	29.6978	24.0919	291.069	4.95035	50.4978	5.09855	6.80334	3.28752	0	13.0815	106.405	35.4071	185.955	160.019	342.968	0.670414	54.1259	28.4647	454.809	92.993	64.1204	764.082	96.1175	9.41911	518.644	92.2567	12.9276	98.8324	64.093	3.72804	11.3503	6.56793	8.84811	10.8989	2.53466	9.74749	0.910585	144.333	20.0864	0	0	80.8019	89.2989	140.934	110.874	124.36
PWY-5451: acetone degradation I (to methylglyoxal)	0.255247	8.26923	2.11588	5.16929	7.79546	7.6084	22.2377	9.03992	2.90303	5.49087	1.51812	4.93735	1.25995	7.44415	0.651624	9.78895	8.21136	1.40541	8.42517	2.27888	1.46636	23.3516	2.2415	5.55029	8.63192	8.74869	51.1443	17.7102	48.5432	121.238	1.80379	125.186	19.2635	16.7917	155.393	37.645	41.4038	9.08076	8.37038	2.76194	10.4639	2.86673	13.979	0.712014	6.39051	0.191813	11.4873	9.297	6.10917
PWY-5464: superpathway of cytosolic glycolysis (plants), pyruvate dehydrogenase and TCA cycle	0	0	4.05662	0	7.8194	20.4791	109.271	0	0	15.1429	0	0	0	0	0	0	0	0	0	9.2267	0	19.3231	0	44.7084	7.103	18.4284	12.0555	5.77624	43.536	17.7222	0	160.829	3.55735	2.19909	2.76229	2.54657	2.06253	4.05399	0	0	12.5142	145.447	65.8603	84.3351	3.23585	0	6.14212	0	0
PWY-5466: matairesinol biosynthesis	0	0	0	0	0	0	0.193874	0	0	0	0	0	0	0	0	0	0	0	0	0	0	0	0	0	0.433973	0	0	0	0.230486	0	0	0.205725	0.0645932	0	0	0	0	0	0	0	0	0	0	0	0	0	0	0	0
PWY-5484: glycolysis II (from fructose-6P)	143.816	301.294	34.0536	678.154	1058.24	866.809	106.888	807.503	1327.49	187.67	37.88	405.402	19.7738	705.95	659.033	1654.89	859.239	490.335	11.9184	64.2352	1446.2	5932.73	1967.02	967.828	4117.66	4729.22	94.8681	3146.56	899.092	225.069	472.201	649.67	3599.51	119.53	225.549	522.857	415.042	148.238	766.591	59.1112	869.608	464.12	55.4123	797.109	618.061	611.073	644.968	851.138	556.812
PWY-5487: 4-nitrophenol degradation I	0	0.0283531	0.200783	0	0	0.4357	3.09069	0	0	0.106326	0	0	0	0.0889555	0.130719	0.237393	0.131677	0	0.0403578	0.444477	0.209358	0.689316	0	0.108557	2.7815	0.398202	0.494503	16.6293	2.52484	0.683363	0	7.54678	0	0	0	0.0529736	0	0	0.0820776	0	2.0238	1.24544	2.74049	0.562852	0.0406262	0.0711554	0.669218	0	0
PWY-5488: 4-nitrophenol degradation II	0	0.977301	0	1.80619	0	1.97516	2.53795	3.92099	0.125371	1.02579	0	0.570057	2.68294	5.10027	0.193814	0.288733	0.824998	0.81486	0.130786	97.5538	2.14429	10.1921	2.84684	21.5839	285.66	9.48154	4.24028	1.78665	38.8352	40.6503	0.153898	60.0376	21.1955	0.848787	0	0.684306	0.549147	1.40002	0.896321	0.226332	0.854979	0.667655	1.21336	0.43659	9.44803	0.498645	6.5259	0.667997	1.07463
PWY-5494: pyruvate fermentation to propionate II (acrylate pathway)	0	0	0	0	0	0	0.955351	0	0	0	0	0	0	0	0	0	1.72446	0	0	0	0	0	0	0	1.77664	0	0.194672	0	0	0	5.16619	0	0	0.17075	0	0	0	0	0	0	0	0	0	0	0	0	0	0	0
PWY-5499: vitamin B6 degradation	1.31948	2.14613	0.504942	2.1739	0.557956	1.14565	0.566403	1.08096	1.51352	0.543043	9.15174	0.065954	0	2.24928	0.119661	0.700125	1.78958	1.27415	4.0009	0.0916749	0.923496	1.58368	0	2.3869	2.06439	1.16801	0.139361	7.05328	14.2086	0.699197	5.0707	7.84449	22.5403	8.58473	0.0928304	1.13146	0.0619108	0.051268	1.06912	0.755392	3.57928	0.62476	0.182585	0.0287321	3.16986	0.428697	7.47725	6.00706	2.202
PWY-5505: glutamate and glutamine biosynthesis	7.34599	66.4296	4.4739	54.2049	48.7239	47.0792	28.1222	132.147	19.454	13.3576	5.18639	9.94876	3.76014	83.0168	7.55054	100.775	133.88	59.492	13.9581	11.7174	29.0398	79.6624	27.186	34.3411	189.544	20.7691	9.60533	361.191	102.437	44.4212	47.1173	213.506	224.271	119.533	77.238	145.534	136.602	12.4704	49.6904	32.5988	72.7677	33.9598	18.6735	7.90747	70.4273	22.5447	78.8864	67.6939	113.77
PWY-5514: UDP-N-acetyl-D-galactosamine biosynthesis II	62.8905	713.082	2.69213	562.752	555.643	481.816	90.2956	592.939	995.549	2536.74	5.0895	79.3497	1.91576	444.331	478.084	1252.74	451.869	276.376	81.207	10.2331	1095.46	4290.94	1967.75	771.024	3195.23	3600.73	65.9585	948.551	862.635	160.956	489.53	342.127	3305.05	3560.42	1323.91	469.905	1494.72	1727.84	1090.98	524.556	225.564	199.494	47.1213	941.119	315.893	302.105	390.409	530.166	259.705
PWY-5532: adenosine nucleotides degradation IV	3.60212	0.878992	2.72367	1.86214	0.358814	0.647634	4.04254	0.77535	2.00974	0.288271	0.785272	1.06635	0.70849	0.913781	0.39848	4.36206	2.10794	0.889332	2.25261	1.77885	4.95015	5.85006	0	3.96962	7.17367	1.15648	0.477338	17.3556	21.9094	2.65918	0.281745	22.0144	0	2.92444	1.23464	0.9357	4.13329	0.208245	0.140539	0.506492	1.20683	6.89335	6.32067	2.04104	0.951314	0	4.06185	0	2.01478
PWY-561: superpathway of glyoxylate cycle and fatty acid degradation	0	0	2.75583	0	4.92373	11.4412	36.0379	0	0	10.6346	0	0	0	0	0	0	0	0	0	3.44824	0	14.5944	0	20.0275	6.30819	10.7477	8.972	5.12671	39.3297	14.2926	0	109.792	2.98021	1.67408	2.26151	2.34677	1.93915	4.25328	0	0	11.0914	33.8922	14.1351	6.21141	2.85165	0	4.71383	0	0
PWY-5651: tryptophan degradation to 2-amino-3-carboxymuconate semialdehyde	0	0	0	0	0	0.661641	27.6119	0	0	0	0	0	0	0	0	0	0	0	0	0	0	0	0	6.86155	0	0	2.78063	0	6.19948	2.64903	1.4905	22.001	0	0	0	0	0	0	0	0	1.93009	29.7012	23.7096	6.88409	0	0	0	0	0
PWY-5654: 2-amino-3-carboxymuconate semialdehyde degradation to 2-oxopentenoate	0	0.50565	0	0	0	0	1.37935	0.998021	0	0	0	0	0	0	6.22356	1.56976	0.242632	0	0	0	2.70209	11.242	0	0	38.8596	0.530521	0.6521	215.295	11.261	0	0	11.1689	0	0	0	0	0	0	0	0	0	0	0.645435	0	2.33498	0	0	3.07111	0
PWY-5655: tryptophan degradation IX	0	0	0	0	0	0	2.20464	0	0	0	0	0	0	0	0	0	0	0	0	0	0	0	0	0	0	0	1.42882	0	10.2479	0	0	19.0129	0	0	0	0	0	0	0	0	0	0	1.76813	0	0	0	0	0	0
PWY-5659: GDP-mannose biosynthesis	397.028	364.325	1033.69	312.974	1194.11	691.001	90.5706	527.897	701.05	34.7042	533.226	1060.75	1031.64	752.608	615.616	879.146	335.422	303.776	918.653	3607.59	2633.24	5072.21	1193.5	728.769	3575.2	3531.02	76.1485	3437.65	888.014	147.25	632.416	285.918	2691.22	15.9249	39.1748	228.892	91.695	49.3101	33.3874	151.497	1373.22	645.46	65.0237	73.8132	642.281	627.44	726.077	917.043	329.99
PWY-5660: taxol biosynthesis	0	0	0	0	0	0	0.0424637	0	0	0	0	0	0	0	0	0	0	0	0	0	0	0	0	0	0	0	0	0	0.0690928	0	0	0.127441	0	0	0	0	0	0	0	0	0	0	0	0	0	0	0	0	0
PWY-5667: CDP-diacylglycerol biosynthesis I	390.437	609.841	84.432	420.504	326.597	517.639	27.9507	364.316	907.066	49.0325	6.56588	120.247	292.596	448.961	402.293	945.548	448.103	140.169	63.3278	28.5384	983.982	4380	1312.44	777.585	2489.22	1253.69	31.5462	1277.93	382.599	65.8376	30.9632	113.909	3152.46	3167.78	16.2206	35.0739	35.5414	18.8258	18.4849	363.187	70.9703	288.831	23.5713	27.1562	359.407	252.24	376.551	574.853	189.091
PWY-5675: nitrate reduction V (assimilatory)	0	1.02931	0.648805	0.159012	0.460876	3.85221	82.0303	0.70294	0.0209612	0.111381	0	0	0.0697229	0	0.111771	0.013314	1.80587	0	0	0.108061	0	1.33083	0	9.50627	0.281843	0.506283	1.95402	0.210042	8.44033	5.11968	0.652842	23.4321	0	0.020415	0.212817	0	2.398	0.323586	0.417484	0	3.30473	40.907	49.5059	20.223	0.0254501	0.0781756	0.374917	1.33695	1.04344
PWY-5676: acetyl-CoA fermentation to butyrate II	0	0	0	0	0	0	0	0	0	0	0	0	0	0	0	0	0	0	0	0	0	0	0	0	0	0	0	0	0	25.1752	0	0	0	0	0	0	0	0	0	0	0	0	0	0	0	0	0	0	0
PWY-5686: UMP biosynthesis	748.546	802.115	1003.89	756.381	1503.79	1399.45	145.327	982.326	1095.16	262.649	1331.91	1487.29	1609.04	924.57	843.673	1660.05	1040.38	1166.24	1014.82	3651.96	2440.61	6108.68	2653.55	1164.27	4614.44	4437.33	143.433	5809.19	1371.91	290.008	945.292	844.402	3349.59	4238.46	316.704	588.412	856.439	323.976	1747.25	750.824	1956.44	762.661	71.4985	958.351	871.327	738.377	1019.02	1282.66	934.84
PWY-5690: TCA cycle II (plants and fungi)	15.7165	76.3248	101.222	53.2467	28.6016	103.943	133.746	70.2691	55.0349	16.5464	1.55804	5.92825	22.0276	63.4206	20.498	228.689	148.888	61.2344	21.3483	193.267	36.5483	159.852	30.1844	124.951	162.255	55.8514	15.1127	429.594	150.455	64.6821	26.0233	435.372	277.862	348.812	41.1623	84.2376	28.6202	8.63394	13.1244	88.2908	75.379	184.39	79.234	73.093	60.2971	12.126	79.0195	177.662	42.4872
PWY-5692: allantoin degradation to glyoxylate II	0	0	0	0	0	2.52261	0.444647	0.109621	0	0	0.0518005	0	0	0.492427	0	10.9322	3.13016	0.0567891	0.434307	0.0757943	0	9.0644	0.15916	0.107799	12.9574	0.168521	0.394801	0	0.187627	0.0488031	1.86075	2.30816	0.126863	0.0938629	0	2.76742	0.0624487	0.104494	0.15094	0	0	0	0	0.123579	0.0954286	0	0.146575	2.87223	0.381573
PWY-5695: urate biosynthesis/inosine 5'-phosphate degradation	136.125	317.99	74.886	222.53	1339.98	449.014	40.617	707.542	1406.19	78.9495	1.06457	86.1619	100.966	531.662	520.684	883.323	756.547	281.068	350.539	34.1551	1317.13	5359.08	2032.52	764.293	2490.78	505.361	102.72	2534.32	898.228	130.722	283.509	489.911	3520.14	1450.42	25.7605	406.173	105.273	64.9346	38.0468	628.142	1537.01	144.398	21.664	19.7302	524.332	450.027	468.354	774.151	575.965
PWY-5705: allantoin degradation to glyoxylate III	0	0	0	0	0	6.26332	0.531685	0.11535	0	0	0.088834	0	0	0.521526	0	26.4802	14.1428	0.058837	0.560857	0.0763917	0	17.175	0.168933	0.109478	20.2284	0.196475	0.813297	0	0.201027	0.0513367	5.83688	2.46044	0.127053	0.0939608	0	3.03178	0.0744083	0.108425	0.173933	0	0	0	0	0.246438	0.0980501	0	0.152002	7.35701	0.499823
PWY-5723: Rubisco shunt	13.6041	38.7699	8.02773	29.7187	12.9152	5.39769	93.9197	55.225	8.79651	58.692	17.7114	4.89721	7.98713	124.291	3.88347	23.2316	59.262	117.569	7.42451	25.0515	35.5631	437.325	0	50.8865	174.79	68.1769	76.6947	64.2868	532.556	233.971	1.01773	807.773	0	9.3286	44.6788	21.9071	50.8029	69.9273	60.9827	4.82901	2.77402	30.8659	23.9125	19.8605	2.49792	0	148.261	0	42.9697
PWY-5724: superpathway of atrazine degradation	0	0	0	0	0	0	0.425815	0	0	0	0	0	0	2.38438	0	0	6.38223	0	0	0	0	2.79565	0	0	3.78127	0	0.407902	5.25118	1.69003	0.365257	0	4.09842	0	3.262	0.152813	0	0.119651	0	0	0	0	0.314009	0	0	0	0	2.20529	0	2.43148
PWY-5733: germacrene biosynthesis	0	0	0	0	0	0	0.347107	0	0	0.0212228	0	0	0	0	0	0	0	0	0	0	0	0.0437208	0	0	0	0	0	0	0	0	0	0.11638	0	0	0	0	0	0	0	0	0	0	0	0	0	0	0	0	0
PWY-5737: (5R)-carbapenem carboxylate biosynthesis	0	0	0	0	0	0	0	0	0	0	0	0	0	0	0	0	0	0	0	0	0	0	0	0	0.19776	0	0	0	0	0	0	0	0	0	0	0	3.47584	0	0	0	0	0	0	0	0	0	0	0.788015	0
PWY-5743: 3-hydroxypropanoate cycle	0	0	0	0.142609	0.183025	0	2.03098	0	0	0.346424	0.221946	0.352587	0	1.73949	0	0.362007	4.45449	0.234949	1.56149	0	0	1.48737	0	0	7.93616	1.64944	0	0.476979	9.99666	3.75519	0	25.6869	0	0	1.34461	0.345787	3.3931	0	1.32662	0	0	1.07816	0	0	0	0	2.22507	0	6.78679
PWY-5744: glyoxylate assimilation	0	0	0	0	0	0	0.75411	0	0	0.244429	0	0	0	0	0	0	2.17315	0	0	0	0	1.33055	0	0	5.90403	1.31406	0	0.465877	4.09138	1.59013	0	14.8565	0	0	0	0	0.541517	0	0	0	0	0	0	0	0	0	0	0	1.91556
PWY-5747: 2-methylcitrate cycle II	180.738	16.0813	71.611	24.8099	1124.3	110.395	4.05326	462.728	0	12.3996	1286.89	71.165	739.931	69.4505	219.959	373.336	357.746	957.206	0	3.42942	308.958	2706.7	1249.96	242.324	2801.87	2230.29	64.5851	1922.3	248.324	56.1097	501.009	42.8532	7.18984	0	13.7935	270.684	20.4813	33.5257	17.4599	0	997.754	93.3761	29.252	486.16	255.772	421.923	626.682	435.778	961.795
PWY-5749: itaconate degradation	35.961	79.9431	24.9867	353.275	123.071	825.805	129.04	340.515	558.091	1748.75	149.035	70.6503	46.3216	385.865	198.935	757.482	408.179	183.316	183.698	82.2376	256.01	1044.61	457.844	85.111	2015.79	2423.97	25.5208	538.319	240.238	178.072	165.756	458.385	2010.08	498.62	1117	276.517	1421.32	1397.2	2273.71	113.142	68.4181	103.205	87.8708	837.661	137.733	150.118	166.636	284.485	318.21
PWY-5751: phenylethanol biosynthesis	0	0.0977404	0	0	0	0	2.08995	0.243097	0	0.323091	0	0	0	0	0	0.246303	0	0.025306	0	0.0763662	0	0	0.0213356	0	0.0811592	0	0	0.0855167	0.274867	0	0	1.58628	0	0	0	0	0	0	0	0	0	1.58963	0.938712	0	0	0	0	0.0692855	0
PWY-5757: fosfomycin biosynthesis	0	0	0	0	0	0	0	0	0	0	0	0	0	0	0	0	0	0	0	0	0	0	0	0	0	0	0	0	0	0	0	0	0	0	0	0	0	0	0	0	0	0	0	0	0	0	0	0	0
PWY-5767: glycogen degradation III	0	0	0	0	0	0.24957	12.6018	2.11522	0	0.244485	0	0	0	0	0	0	2.54497	0	0	0	0	0.120504	0	1.1225	0.398693	0.0338482	2.24573	0	5.29761	5.85028	0.438066	8.23615	0	0	0	1.96954	0.135941	0	0	0.0630314	1.0075	7.3323	7.98045	3.30413	0.586758	0	0.288561	0.627827	0.351287
PWY-5791: 1,4-dihydroxy-2-naphthoate biosynthesis II (plants)	9.20008	33.1034	1.12198	0.831907	124.209	134.071	1.18962	90.2661	463.274	19.001	1.06234	63.8285	0	112.987	147.941	430.301	147.03	0.525946	17.544	2.0834	285.217	2129.07	320.33	61.6813	1138.58	726.199	3.13907	0	13.0546	21.877	0.376911	15.8248	841.239	0	15.008	2.97465	21.0107	3.1504	37.3109	70.9368	1.03525	0	1.06788	7.05594	20.6912	100.837	1.52054	53.8657	37.8156
PWY-5837: 1,4-dihydroxy-2-naphthoate biosynthesis I	21.086	100.322	2.79188	30.3283	195.278	337.827	14.5444	178.316	699.61	1962.83	15.0092	111.77	1.6656	187.552	286.259	632.492	147.03	10.8842	49.1284	5.31214	458.73	2129.07	630.414	133.301	1443.72	2909.88	12.3495	148.14	61.501	66.2799	48.6482	155.268	2195.2	8.41812	1142.51	255.964	1309	1423.76	708.323	147.202	29.5116	8.87563	5.53911	437.415	40.9303	154.605	37.1307	73.8193	74.7657
PWY-5838: superpathway of menaquinol-8 biosynthesis I	25.1037	91.8794	0	10.6138	212.997	238.639	2.99848	159.967	526.492	44.6078	0	136.053	0	184.025	290.548	619.803	171.093	2.54609	38.1531	6.7107	543.379	2432.2	640.887	145.234	1821.36	3177.16	18.0796	15.7955	88.7846	60.7566	13.0063	141.334	1245.52	0	58.2714	80.001	69.6826	36.6188	39.0548	110.26	33.8744	11.5166	7.55801	27.9642	42.4762	182.961	30.1667	90.4538	66.7375
PWY-5840: superpathway of menaquinol-7 biosynthesis	4.60731	34.3237	0	8.07076	15.3145	15.448	2.62966	39.6453	73.7201	22.6042	0	38.5101	0	18.8569	11.7397	450.548	71.7932	2.20992	7.03373	1.397	28.5598	496.643	25.9712	19.733	1322.5	6.85534	11.9745	13.9149	40.2969	27.3289	12.5095	100.538	246.821	0	150.053	85.2563	83.8458	76.9364	80.5284	11.5351	28.6639	2.71878	4.53742	16.3236	21.951	16.8227	24.7312	41.5636	27.877
PWY-5845: superpathway of menaquinol-9 biosynthesis	20.5643	70.4352	0	10.605	110.966	249.373	3.01643	119.514	323.65	34.0082	0	8.70447	0	130.234	101.581	473.918	140.279	2.5436	37.0826	6.24144	154.552	1004.47	281.198	69.6484	1313.24	175.817	10.0693	15.5696	63.3664	50.3864	12.3704	130.874	918.997	0	77.2444	51.5322	83.8363	24.9952	56.76	63.1155	27.6455	10.8435	7.07474	9.94162	34.5972	84.0979	27.5108	79.6977	61.9474
PWY-5850: superpathway of menaquinol-6 biosynthesis I	9.79518	34.6607	0	6.0509	2.67547	20.5857	1.06228	35.862	29.5618	8.96329	0	3.64548	0	33.6483	16.5238	48.8795	20.7685	1.52616	20.1582	0.556977	7.73595	77.2544	26.9399	8.93012	121.096	8.8317	2.55274	12.1877	16.7107	6.17907	7.34195	27.8064	231.509	0	47.9483	58.3106	27.1123	4.11763	8.49917	16.7777	17.008	3.6159	1.38766	2.23211	14.1364	11.9103	11.1576	19.6052	5.46581
PWY-5855: ubiquinol-7 biosynthesis (prokaryotic)	813.559	739.899	1081.19	693.735	1344.76	1332.54	66.9385	1025.76	1078.05	57.8929	1384.1	1847.73	2089.99	797.384	922.665	1217.12	1113.16	1141.45	1330.08	3599.24	3089.16	5693.63	3504.32	1148.85	5577.72	6952.25	117.475	6344.31	1406.18	233.524	819.642	400.877	3072.86	3881.41	43.4755	414.75	94.3146	51.67	43.9234	1564.87	1883.92	825.857	58.9786	120.044	925.705	826.7	1024.32	1288.33	853.445
PWY-5856: ubiquinol-9 biosynthesis (prokaryotic)	66.1805	499.586	30.0499	356.787	394.168	150.988	61.5106	434.903	846.629	36.6185	11.1581	1322.93	1737.17	467.628	800.156	904.417	541.332	61.7833	329.228	94.4706	2615.66	1068.7	3287.05	864.745	3473.51	5044.46	30.5628	4029.9	948.719	127.572	200.576	363.46	507.943	277.942	68.0434	180.896	76.3616	81.6609	56.2779	1323.78	76.7518	409.859	55.7454	230.702	165.179	460.284	206.031	172.813	332.269
PWY-5857: ubiquinol-10 biosynthesis (prokaryotic)	78.2325	522.533	35.8591	384.693	445.469	177.257	70.2998	487.477	889.909	39.4838	13.3691	1416.8	1810.04	502.165	824.296	949.245	602.251	73.3656	375.872	112.783	2709.83	1237.33	3338.89	906.042	3794.17	5539.58	34.922	4346.75	1020.7	139.044	230.46	371.252	587.785	328.748	68.0434	202.286	76.2838	81.6609	56.2779	1383.15	91.3731	450.554	62.4193	230.702	192.167	500.802	238.414	202.269	371.85
PWY-5860: superpathway of demethylmenaquinol-6 biosynthesis I	8.04077	28.9343	0	5.19408	2.37867	18.3718	0.94585	32.0134	26.3565	7.97172	0	3.24113	0	30.0411	14.7163	43.6012	18.504	1.29185	15.4445	0.495099	6.8784	68.7721	23.9669	7.94457	107.983	7.85215	2.24002	10.4495	14.6417	5.50734	6.30073	24.4728	207.456	0	41.3319	50.6155	23.7771	3.60414	7.56388	14.9326	14.1942	3.10114	1.21897	1.98464	11.4964	10.6029	9.57916	17.4561	4.86199
PWY-5861: superpathway of demethylmenaquinol-8 biosynthesis	18.9744	72.355	0	9.12094	177.032	208.29	2.63787	137.208	474.749	37.3253	0	103.94	0	159.064	244.579	563.449	155.063	2.03779	30.6635	5.59399	427.096	2224.43	529.359	119.121	1574.8	2890.11	15.4822	13.5439	74.7063	52.7246	11.1722	122.606	1157.26	0	46.8921	69.7733	60.1278	30.6384	34.9074	84.2902	25.5179	9.61787	6.48264	23.423	33.4185	152.695	25.2681	70.7875	55.1629
PWY-5862: superpathway of demethylmenaquinol-9 biosynthesis	15.5667	59.459	0	9.11338	95.1586	218.553	2.65375	101.967	297.494	28.4285	0	7.74133	0	116.168	83.2213	431.158	126.689	2.0358	29.7993	5.20271	138.179	910.348	248.52	56.4741	1195.33	156.979	8.51852	13.3502	53.1706	43.4188	10.6249	113.19	843.856	0	65.0609	41.1098	72.4393	20.8864	44.5568	55.5269	22.0004	9.05462	6.05681	8.04746	28.3407	74.4721	23.033	63.9674	50.6317
PWY-5864: superpathway of plastoquinol biosynthesis	0	0	0	0	0	0	0.792935	0	0	0	0	0	0	0	0	0	0	0	0	0	0	0	0	0	0	0	0	0	0	0	0	17.5351	0	0	0	0	0	0	0	0	0	0	0	0	0	0	0	0	0
PWY-5870: ubiquinol-8 biosynthesis (eukaryotic)	24.1271	100.689	6.96032	44.449	16.8834	23.7977	19.4351	23.6702	31.107	5.42081	7.26323	14.033	28.4238	91.4789	8.39731	46.5521	73.6066	35.3586	45.7062	13.3651	21.7785	111.569	34.0678	30.8254	120.693	32.5285	8.61233	99.1583	111.715	27.0447	6.42713	109.993	101.681	193.05	3.10329	5.61892	9.12708	3.10522	4.77904	18.8368	22.3903	45.3184	26.692	16.8846	38.3465	16.3279	66.0971	62.2626	121.746
PWY-5872: ubiquinol-10 biosynthesis (eukaryotic)	21.5689	91.0408	6.19809	39.8877	15.0389	21.1959	40.989	21.1238	27.7577	4.99418	6.46221	12.7311	25.6873	83.2691	7.47783	41.5683	66.1638	31.5609	68.9245	13.2853	19.4157	99.4305	30.3913	27.4932	107.668	28.9386	7.80531	88.5057	103.244	25.5872	5.71861	122.388	90.8461	172.53	2.85533	5.03009	8.3832	2.82936	4.33804	16.873	19.9564	40.7389	30.5918	21.7028	34.4735	14.5683	59.3612	55.8831	111.034
PWY-5873: ubiquinol-7 biosynthesis (eukaryotic)	26.5029	94.4011	7.08605	41.2131	15.2956	22.9187	40.2525	21.4657	27.8435	5.12587	10.0806	12.746	25.7143	87.2086	7.48187	41.8329	68.5226	45.1933	76.4016	14.5283	19.426	104.326	30.3972	27.6157	108.135	28.9491	8.83541	88.8812	105.122	27.0013	5.79484	123.841	100.146	269.691	2.83234	5.07374	8.471	2.81163	4.30812	16.884	23.6384	41.952	30.0548	20.8009	38.5073	14.6849	69.1724	67.6266	126.737
PWY-5896: superpathway of menaquinol-10 biosynthesis	8.46205	37.5303	0	7.82214	39.8385	39.9049	3.09273	61.7782	69.7861	8.16086	0	13.5101	0	25.7103	24.7198	119.177	89.4254	2.25708	8.83685	2.12179	50.4949	155.304	49.5786	22.5136	183.835	10.4941	9.07526	14.0591	35.1832	27.4517	9.17659	88.1666	222.416	0	3.30287	12.8979	8.96469	8.9631	13.7572	29.7748	18.9793	10.2218	7.79437	15.7704	17.6185	22.6052	16.3731	37.6747	32.4263
PWY-5897: superpathway of menaquinol-11 biosynthesis	25.2991	94.2113	0	10.6327	222.521	255.387	3.12631	164.407	656.423	105.186	0	139.239	0	188.869	328.278	671.363	173.786	2.54704	45.7091	6.71152	601.75	2554.73	701.103	147.213	1966.42	3388.86	18.545	15.8022	90.3951	73.1324	13.0213	175.621	1335.73	0	174.375	92.464	119.499	239.063	92.1911	148.451	34.0219	11.5323	8.48827	28.0674	43.079	197.537	30.2584	93.3035	67.4648
PWY-5898: superpathway of menaquinol-12 biosynthesis	25.2991	94.2113	0	10.6327	222.521	255.387	3.12631	164.407	656.423	105.186	0	139.239	0	188.869	328.278	671.363	173.786	2.54704	45.7091	6.71152	601.75	2554.73	701.103	147.213	1966.42	3388.86	18.545	15.8022	90.3951	73.1324	13.0213	175.621	1335.73	0	174.375	92.464	119.499	239.063	92.1911	148.451	34.0219	11.5323	8.48827	28.0674	43.079	197.537	30.2584	93.3035	67.4648
PWY-5899: superpathway of menaquinol-13 biosynthesis	25.2991	94.2113	0	10.6327	222.521	255.387	3.12631	164.407	656.423	105.186	0	139.239	0	188.869	328.278	671.363	173.786	2.54704	45.7091	6.71152	601.75	2554.73	701.103	147.213	1966.42	3388.86	18.545	15.8022	90.3951	73.1324	13.0213	175.621	1335.73	0	174.375	92.464	119.499	239.063	92.1911	148.451	34.0219	11.5323	8.48827	28.0674	43.079	197.537	30.2584	93.3035	67.4648
PWY-5910: superpathway of geranylgeranyldiphosphate biosynthesis I (via mevalonate)	0	18.5397	0	9.98218	0	3.30536	56.0659	0	0.966676	10.9008	0	0	0	11.6443	0	57.7132	1.57531	4.17508	0	0	0	9.37864	0	14.0139	4.73214	0	3.35732	0	11.1723	12.0253	3.60729	42.8326	0	0	7.77666	3.02742	38.4603	4.41282	8.02291	1.2242	24.7174	36.0861	37.9505	31.4821	1.87975	0	1.35941	0	2.11713
PWY-5913: TCA cycle VI (obligate autotrophs)	744.441	1180.28	503.979	688.446	677.174	1538.8	45.8795	783.185	1361.1	55.8532	701.93	1616.07	2402.17	476.272	1074.48	1651.69	976.507	760.626	1592.72	401.702	3484.15	4860.25	4158.85	903.884	4241.82	4358.24	71.3316	5385.99	1385.74	278.59	287.864	591.861	4386.8	5375.63	63.3355	360.872	315.009	64.4794	131.555	1802.56	700.918	473.635	35.4663	843.643	884.676	660.142	743.462	1385.5	600.153
PWY-5918: superpathay of heme biosynthesis from glutamate	2.72042	0	1.29409	8.99318	5.01578	12.5803	15.6848	20.8569	0	51.5188	0	323.617	0.766963	1.17887	0	14.9592	1.64345	22.5086	4.90056	2.17952	0	32.8474	1.39732	14.169	351.683	9.95064	16.4977	7.42458	48.413	26.9658	183.903	102.697	0.96253	7.26958	91.6248	123.931	62.2033	125.149	120.662	1.9057	44.3304	14.8809	7.0581	19.1909	15.7452	2.07876	25.4326	3.57821	31.0426
PWY-5920: superpathway of heme biosynthesis from glycine	1.87983	0	1.01927	6.8329	4.00857	9.16817	13.424	16.1768	0	24.5924	0	97.3843	0.495557	0.942801	0	11.8905	1.3142	16.1469	3.91533	1.73632	0	25.8615	1.11582	10.1629	225.199	7.91602	11.9805	5.76502	37.9436	21.5637	133.978	82.6469	0.769015	5.77748	33.8454	48.0936	28.1961	21.1792	43.5049	1.49402	25.9586	11.3095	5.84335	13.6712	12.123	1.66041	20.1569	2.78788	24.8001
PWY-5922: (4R)-carveol and (4R)-dihydrocarveol degradation	0.0301623	0	0	0	0	0.0549201	0.171638	0	0	0.028006	0	0	0	0	0	0.235208	0	0	0	1.64907	0	0.416911	0	0	2.28974	0	0	0.0376414	0.362937	0.0758556	0	1.8188	0	0.0341662	0	0	0.0695014	0	0	0.693343	0	0	0.160176	0	0.0579193	0	0	0	0.075621
PWY-5941: glycogen degradation II	0	0	0	0	0	0.210867	10.7369	1.78206	0	0.214145	0	0	0	0	0	0	2.14641	0	0	0	0	0.1012	0	0.962488	0.338319	0.0283449	2.51808	0	4.66357	5.72964	0.401379	7.21111	0	0	0	1.66272	0.113572	0	0	0.0554514	0.86777	6.31677	6.78949	2.82804	0.505401	0	0.244793	0.535993	0.294116
PWY-5954: (1'S,5'S)-averufin biosynthesis	0	0	0	0	0	0	0	0	0	0	0	0	0	0	0	0	0	0	0	0	0	0	0	0	0	0	0	0	0	0	0	0.169694	0	0	0	0	0	0	0	0	0	0	0	0	0	0	0	0	0
PWY-5958: acridone alkaloid biosynthesis	0	0	0	0	0	0	0.567282	0	0	0	0	0	0	0	0	0	0	0	0	0	0	0.155863	0	0.211765	0	0	0	0	0	0	0	2.37721	0	0	0	0	0	0	0	0	0	0	0	0	0	0	0	0	0
PWY-5971: palmitate biosynthesis II (bacteria and plants)	0	9.44965	43.9492	0	22.2734	112.499	123.16	33.1538	0	44.8607	18.4673	9.52626	20.6922	22.4976	0	86.9712	77.3355	8.64756	29.3907	3.27688	0	78.0492	0.485759	331.534	102.587	109.851	43.1652	50.3654	416.932	98.162	102.794	370.261	972.892	1.98598	13.1664	127.238	2.92988	8.78507	1.37194	24.6407	99.6444	310.648	68.8247	112.599	144.959	18.6284	36.22	95.4342	30.3908
PWY-5972: stearate biosynthesis I (animals)	1885.88	3903.15	3938.87	3307.47	4329.08	4561.3	352.765	3412.15	7805.14	7279.35	3235.26	5939.14	4721.81	4436.93	3886.63	8149.69	4764.9	2635.98	3202.03	16350.3	9620.5	36866.9	9678.49	5390.06	24910	41335.6	380.738	21592	5394.08	907.672	3642.67	2002.24	14181.9	21372.3	6709.55	2831.83	5673.57	7986.47	2718.78	3353.5	5875.71	2610.45	253.161	3441.88	3006.12	2389.22	3438.25	3831.55	2221.7
PWY-5973: cis-vaccenate biosynthesis	854.158	720.983	1360.54	709.489	1400.21	810.203	76.8403	862.425	1506.34	183.071	1374.54	363.849	1382.57	946.165	706.125	1573.15	852.487	1108.39	809.861	4876.33	1204.46	6700.34	2186.32	915.712	4816.26	5400.7	69.1855	2988.75	1226.11	260.203	925.445	613.96	4043.55	2323.15	560.406	460.648	420.601	746.19	181.857	393.806	416.402	657.178	48.2651	672.466	815.281	786.917	1025.77	1136.1	997.69
PWY-5981: CDP-diacylglycerol biosynthesis III	917.27	1487.43	1476.72	1251.11	2019.8	1869.44	85.7948	1383.97	1908	2858.83	1851.02	3092.56	2917.97	1352.3	1664.39	2556.14	1562.97	1608.49	2037.2	5556.12	5374.64	9784.82	6091.91	1681.29	6797.66	7318.5	160.16	10953	2393.66	430.332	1337.83	1139.78	5113.03	5814.05	2120.18	1059.98	2435.65	2782.84	2296.23	2344.53	2715.35	945.047	53.0596	1778.43	1556.45	1177.47	1479.26	2006.44	1246.13
PWY-5989: stearate biosynthesis II (bacteria and plants)	0	0.265719	1.47791	0	0.631277	3.79272	92.8003	0.958674	0	2.05595	0.520556	0.277602	0.590473	0.644128	0	2.55413	2.33849	0.242161	0.876761	0.0926163	0	2.19418	0.0134972	15.4298	2.91595	3.11393	5.7375	1.43461	19.5245	4.4323	3.31895	28.0528	38.4168	0.0551918	0.38366	5.81871	0.0821282	0.263363	0.0385172	0.75107	4.74421	65.4167	55.1356	34.6989	5.1806	0.532413	1.04813	2.91415	0.870387
PWY-5994: palmitate biosynthesis I (animals and fungi)	0	0	0.705854	0	1.01051	4.35515	70.2359	1.23093	0	1.37166	0.306842	0	0	0.50906	0	0.247088	0.401486	0	0.238602	0	0	0.73998	0	12.1956	1.28806	2.06297	1.43122	0.22648	14.4481	2.92691	1.38309	28.9684	2.67626	0	0.624604	2.99837	0	0.353036	0.0757864	0	5.10312	68.8735	29.7449	11.8916	0.255177	0	1.34023	0.558487	0.293867
PWY-6030: serotonin and melatonin biosynthesis	0	0	0	0	0	0	3.45697	0	0	0	0	0	0	0	0	0	0	0	0	0	0	0.674818	0	0	0	0	0.439057	0	0.353576	1.09032	0	0	0	0	0	0	0	0	0	0	0	0	0	0	0	0	0	0	0
PWY-6060: malonate degradation II (biotin-dependent)	0	0	0	0	0	0	0	0	0	0	0	0	0	0	0	0	4.60178	0	0	0	0	0	0	0	0	0	0	2.31564	0	0	0	0	0	0	0	0	0	0	0	0	0	0	0	0	0	0	0	0	0
PWY-6061: bile acid biosynthesis, neutral pathway	0	0	0	0	0	0	0	0	0	0	0	0	0	0	0	0	0	0	0	0	0	0	0	0	0	0	0.284264	0	0.17247	0.998165	0	0.327264	0	0	0	0	0	0	0	0	0	0	0.119994	0	0	0	0	0	0
PWY-6098: diploterol and cycloartenol biosynthesis	0.0858761	0.102126	0.0386295	0.135595	0	0.498487	8.07063	14.9223	0	0.720281	0.732787	0.132335	0	0	0.132279	0.0582511	0	0	0	0.502689	0.0437717	4.22319	0.540603	0.391954	1.75349	1.86525	3.82473	2.8615	19.6441	19.5884	0.454644	74.6077	0.0434772	0.405518	1.45703	4.16532	1.00399	1.66973	0.543071	0	1.4577	3.20923	4.81624	1.05261	7.21958	0	12.5813	0.309003	8.27093
PWY-6109: mangrove triterpenoid biosynthesis	0	0	0.0249551	0	0.0225704	0.018871	1.6272	0.0773011	0	0.0852464	0	0	0	0	0	0	0	0	0	0	0	0	0	0.0501482	0	0.015648	0.0180788	0	0.172074	0.0397261	0.0340043	0.513926	0.0298728	0	0.0701261	0.295613	0.0216916	0	0.0183771	0	0.0370924	0.748604	0.882693	0.249074	0	0	0	0.0161847	0
PWY-6113: superpathway of mycolate biosynthesis	0	1.71817	9.10238	0	4.07569	23.6554	114.349	6.16918	0	12.1702	3.32171	1.78607	3.80803	4.15324	0	16.3943	14.9257	1.56684	5.61878	0.59825	0	14.1881	0.0874575	89.3548	18.8224	20.0974	23.8022	9.25984	114.412	25.9542	20.908	142.163	232.368	0.357612	2.4681	34.1679	0.531481	1.68594	0.249205	4.79799	27.8699	196.109	65.6136	86.2763	32.074	3.43273	6.74436	18.5737	5.61051
PWY-6121: 5-aminoimidazole ribonucleotide biosynthesis I	285.461	443.042	138.858	362.452	963.542	401.233	84.5033	571.147	753.396	1986.25	316.395	267.669	315.905	586.806	364.271	1055.31	622.038	492.137	456.004	157.218	674.298	3991.23	819.644	456.33	2831.59	2892.31	80.1436	1990.59	580.851	160.193	585.82	492.395	2248.73	2541.9	1286.06	411.077	1554.72	1450.35	1191.68	206.866	1042.13	245.843	43.3044	929.543	479.819	397.024	633.444	681.891	706.785
PWY-6122: 5-aminoimidazole ribonucleotide biosynthesis II	354.253	539.768	139.528	441.529	1181.84	485.801	39.391	657.066	898.817	156.262	325.103	595.243	357.092	607.728	478.387	1313.61	773.18	637.007	759.097	157.319	983.692	4459.74	1238.43	491.618	3619.77	3684.61	103.537	2553.81	1162.85	237.479	608.44	567.207	2688.83	2941.94	219.589	575.958	270.683	194.978	119.297	314.098	1318.62	259.999	38.7172	32.7388	645.183	455.076	696.996	931.016	818.984
PWY-6123: inosine-5'-phosphate biosynthesis I	860.459	572.834	1058.59	494.443	1070.08	1007.85	58.1927	700.752	869.194	561.321	1307.69	1508.7	1646.56	839.003	695.184	1394.61	748.754	1118.02	1047.85	3872.42	2139.26	5156.34	1536	987.245	4022	3350.85	102.928	5066.41	1026.81	170.342	870.305	636.318	2557.97	2775.46	788.5	453.005	1001.61	1161.59	469.043	535.447	1616.83	897.33	36.4987	769.341	766.616	639.395	863.159	1176.31	740.249
PWY-6124: inosine-5'-phosphate biosynthesis II	37.8448	144.652	36.22	141.461	121.079	161.351	82.5798	217.673	108.809	137.666	17.2846	56.0263	60.3677	125.512	48.6423	363.67	211.518	154.908	159.073	63.4779	200.57	290.78	105.402	81.8433	447.6	70.5048	33.3474	698.534	280.506	95.29	94.7797	359.651	692.162	1074.02	160.83	224.657	318.817	81.6382	141.541	107.605	139.762	113.575	48.6626	89.1713	169.295	53.5853	167.533	250.203	216.104
PWY-6125: superpathway of guanosine nucleotides de novo biosynthesis II	46.6733	801.865	1.98216	654.486	708.916	639.4	18.2876	576.09	1282.85	49.2104	1.21784	181.083	0	571.115	699.907	1505.57	660.706	144.08	36.0853	18.8093	1191.65	4684.11	2257.27	837.047	3496.12	4151.96	22.3411	1547.58	667.832	81.4385	16.199	68.5628	3168.15	3649.02	38.6678	44.0145	272.506	29.4238	16.1719	414.61	46.4303	148.227	0.349709	143.502	390.694	471.404	252.993	615.107	269.61
PWY-6126: superpathway of adenosine nucleotides de novo biosynthesis II	46.8641	847.908	1.98644	694.892	773.311	689.638	18.4084	651.475	1341.46	50.4338	1.21826	182.825	0	633.02	747.186	1584.82	735.738	146.608	36.1128	18.992	1235.03	6149.59	2402.51	905.985	3899.47	4781.19	22.5892	1600.37	672.807	81.8928	16.3009	68.4318	3259.46	3976.97	38.8414	44.3616	282.591	29.5496	16.1587	430.749	46.5581	154.93	0.349885	146.167	406.725	520.904	263.798	641.343	277.3
PWY-6143: CMP-pseudaminate biosynthesis	0	0	0	0	0	0	0	0	0	0	0	0	0	0	0	0	0	0	0	0	0	0	0	0	0	0	0	0	0	0	0	0	0	0	0	0	0	0	0	0	0	0	0	0	0	0	0	0	0
PWY-6147: 6-hydroxymethyl-dihydropterin diphosphate biosynthesis I	474.033	837.003	200.675	648.364	442.721	534.222	46.059	484.673	1237.25	118.355	53.0478	297.22	327.717	544.539	369.093	1377.56	813.893	256.497	310.456	349.074	1009.8	5853.35	1386	901.867	4016.86	5377.87	75.8497	1606.8	876.599	93.23	162.672	310.243	4145.13	5127.65	319.582	310.831	407.627	1139.08	96.2169	283.772	374.296	326.947	30.6927	665.137	592.787	376.792	526.485	831.438	334.621
PWY-6151: S-adenosyl-L-methionine cycle I	42.4198	975.454	3.24866	696.145	530.489	534.673	41.5605	446.017	1290.73	2442.89	0	139.797	0	351.684	392.159	1458.2	480.401	165.365	49.1239	2.08236	707.947	4632.01	1276.03	780.325	3026.67	3738.96	31.3798	871.118	440.506	91.8004	310.306	121.046	4264.7	4852.4	1549.56	565.391	1788.67	1858.58	1170.01	389.966	150.213	155.128	13.6388	1329.63	345.588	309.113	307.224	455.256	164.929
PWY-6163: chorismate biosynthesis from 3-dehydroquinate	648.121	885.628	593.991	710.876	1124.88	690.311	179.329	829.82	1056.27	686.374	583.352	1444.78	2035.67	879.2	915.167	1530.13	872.53	778.202	1444.48	1238.44	3040.91	5330.99	3577.42	954.155	4007.7	3823.16	104.914	5807.08	1399.88	267.259	516.266	780.443	3267.41	3836.91	1035.24	590.809	1252.11	1432.33	1029.24	1543.9	1326.02	585.211	83.6296	972.601	855.394	792.104	799.125	1326.71	846.364
PWY-6182: superpathway of salicylate degradation	2.42734	1.77361	0.564401	0	5.80398	197.421	4.33634	4.28028	0.413309	3.38418	1.16682	0	0.107005	19.3923	0.278254	0.45239	225.15	4.29939	0	42.1916	0	103.919	0	25.3675	14.9392	0.73362	5.07571	2.57748	41.2358	0.76177	0.964235	4.76676	40.2854	5.20275	0	2.59976	3.20023	0	0.167625	0	23.8532	5.00835	0	0	4.53063	2.19755	18.2492	15.6983	1.47705
PWY-6190: 2,4-dichlorotoluene degradation	6.88666	7.36726	4.77311	7.37866	1.67727	56.0046	8.57737	26.8009	3.3414	6.98836	1.94468	1.5312	40.8057	42.9259	32.851	129.586	135.756	24.743	0	123.641	0.235538	163.527	23.8184	26.475	758.048	49.5042	4.99219	189.838	62.9666	36.6807	27.5527	95.556	18.3321	0	7.73074	6.74349	7.62795	7.48577	20.8282	0	58.1979	0.899189	1.33166	1.42022	40.5465	33.2085	89.9234	56.5278	49.4059
PWY-6210: 2-aminophenol degradation	0	0	0	0	0	0	0	0	0	0	0	0	0	0	0	0	0	0	0	0	0	0	0	0	0	0	0	0	6.68307	0	0	7.10157	0	0	0	0	0	0	0	0	0	0	0.700563	0	3.92174	0	0	0	0
PWY-6215: 4-chlorobenzoate degradation	0.428023	0.312142	2.78043	0.721942	0.907432	0.229361	0.571268	13.1779	0.364376	0.164857	0.552697	0.317692	0.116736	10.754	0.331906	1.18547	16.6845	0.275956	0.0985581	1.95257	2.56275	1.47408	0.194507	0.788455	4.20514	3.43284	0.367101	35.8235	4.64017	1.67174	1.33354	4.39754	5.22189	0	1.94877	8.83676	4.54562	0.243387	1.9674	0	3.92302	1.15394	0.242082	0.0428307	2.14479	0.717322	0.874402	0.474507	4.792
PWY-621: sucrose degradation III (sucrose invertase)	28.2537	383.904	6.64429	54.6137	4.15954	84.299	11.0145	83.703	29.649	14.8512	0.675241	2.20704	0	7.73332	0.59795	386.66	35.5327	4.62601	23.7891	1.83992	8.70187	662.016	288.379	322.489	153.546	141.587	13.6635	320.88	97.1029	15.8564	32.8231	59.0923	1.80104	2369.59	79.3014	71.9203	32.9699	11.6024	10.8285	57.5408	31.4067	62.9606	4.53824	138.714	13.3302	10.5125	4.06869	52.8183	28.0618
PWY-622: starch biosynthesis	0	0	0	1.13365	0	0.183421	0.823116	0.1606	0.174405	0	0	0	0	0	0	0.167621	0.119169	0.173917	0	0	0	0	0.0661902	0.207571	0.285563	0.0869343	0.1075	0.0936818	5.82612	0.395016	0	1.21731	4.23687	9.67984	0	0.878463	0.155806	0	0	0.118003	1.21078	0	0	4.6671	0.124841	0	0.439576	0.0852141	0
PWY-6244: bergamotene biosynthesis II	0	0	0	0	0	0	0.103482	0	0	0	0	0	0	0	0	0	0	0	0	0	0	0	0	0	0	0	0	0	0	0	0	0.132857	0	0	0	0	0	0	0	0	0.0444132	0	0	0	0	0	0	0	0
PWY-6269: adenosylcobalamin salvage from cobinamide II	0	0	0	0	0	0	0	0	0	0	0	0	0	0	0	0	0	0	0	0	0	0	0	0	0	0	0	0	0.886213	0	0	0	0	0	0	0	0	0	0	0	0	0	0	0	0	0	0	0	0
PWY-6270: isoprene biosynthesis I	0	0	0	0	0	0	0.671147	0	0	0.11837	0	0	0	0	0	0	0	0	0	0	0	1.23647	0	0	0.43219	0	0	0	0.21334	0	0	3.75558	0	0	0	0	0	0	0	0	0	0	0	0	0	0	0	0	0
PWY-6277: superpathway of 5-aminoimidazole ribonucleotide biosynthesis	317.813	476.734	162.086	372.827	1018.59	452.201	41.4452	607.206	775.135	184.419	363.39	310.875	367.583	593.336	402.794	1090.58	662.185	538.381	510.494	187.02	773.867	4196.86	937.416	500.922	2964.29	3037.34	81.7705	2241.7	629.971	163.828	614.685	432.503	2374.51	2709.68	252.962	411.882	311.554	224.684	137.594	241.385	1123.7	273.721	35.4703	38.7683	523.294	430.949	667.568	738.553	722.388
PWY-6281: selenocysteine biosynthesis II (archaea and eukaryotes)	0	0	0	0	0	0	0.773414	0	0	0.346481	0	0	0	0	0	0	0	0	0	0	0	0	0	0	0	0	0.967356	0	2.22816	1.94422	0	1.27651	0	0	0	0	0	0	0	0	0	0	0	0	0	0	0	0	0
PWY-6282: palmitoleate biosynthesis I	661.341	743.072	213.022	683.797	1056.63	580.744	140.957	941.406	1266.12	100.829	1342	187.394	706.778	699.23	511.504	1795.27	1080.46	1024.84	387.098	157.569	693.447	6267.79	2108.47	767.304	4290.39	5216.59	65.2022	1889.8	954.381	244.212	680.807	546.63	3827.68	4059.43	250.151	294.048	291.835	100.37	116.416	446.289	220.396	319.366	75.8951	104.558	610.555	764.411	855.509	1294.53	958.544
PWY-6286: spheroidene and spheroidenone biosynthesis	0	0	0	0	0	0	0	0	0	0	0	0	0	0	0	0	0	0	0	0	0	0.222452	0	0	0.247968	0	0	0	0	0	0	5.29358	0	0	0	0	0	0	0	0	0	0	0	0	0	0	0	0	0
PWY-6305: putrescine biosynthesis IV	590.055	695.822	934.064	503.03	330.928	373.241	12.5777	397.555	993.398	30.4375	11.1793	118.809	799.375	589.5	478.69	830.315	378.598	278.02	350.009	3604.71	1051.51	3434.63	1335.47	654.071	3183.81	3251.55	29.8946	1978.32	542.073	53.6845	247.695	428.304	2951.83	3538.07	189.533	254.744	65.624	508.484	69.4501	337.725	505.352	543.969	22.1794	27.7698	349.898	323.917	456.918	614.918	242.039
PWY-6307: tryptophan degradation X (mammalian, via tryptamine)	0	1.199	16.5893	0.189254	0.952226	4.59531	50.2643	0.694244	1.3926	3.39493	0.265547	11.0358	0.595165	7.5866	4.73008	3.10669	0.02712	0.0421815	1.23581	0.434208	78.962	14.2361	0	3.91026	2.73151	5.14678	0.522687	46.1921	12.6135	2.67196	0.382076	137.957	1.72566	8.69742	0.0623871	0.147727	0.547104	0.232387	0	0.0838434	1.6163	14.2607	29.3958	8.03515	0.0624549	0	36.3196	7.17653	0.319141
PWY-6313: serotonin degradation	0.0805094	0.251091	1.80882	0.516024	12.9206	2.86426	103.987	0.554171	0.17137	0.646152	0	0.173213	10.4641	0.19725	0.961729	0.171925	1.42554	0.0675694	0	0.928148	0.697917	1.16083	35.5126	7.30417	5.42189	0.684586	1.40621	1.31133	21.3919	3.29685	1.04741	27.5209	0.143419	0	0.0448998	0.122049	0.0488937	0	3.13735	0.21353	2.77878	46.1447	62.2267	26.6096	0.0423179	0.478017	0.840825	0.911614	4.98364
PWY-6317: galactose degradation I (Leloir pathway)	530.881	626.377	112.112	706.106	907.21	1470.19	95.9097	1003.11	1607.53	71.1734	1009.87	603.471	780.45	911.625	518.651	1718.55	827.069	1012.44	710.186	3549.96	2468.1	5373.81	3523.61	1023.93	4850.55	4251.5	74.9456	3955.85	1215.87	302.29	1047.51	722.774	2807.45	5551.77	790.194	574.08	329.752	654.09	464.735	224.622	667.228	439.94	71.9342	468.565	801.473	709.846	846.761	573.027	599.064
PWY-6318: phenylalanine degradation IV (mammalian, via side chain)	166.407	25.951	1366.89	456.582	1326.96	1336.54	102.415	810.293	325.617	42.0076	1236.87	353.04	1069.95	650.801	268.439	1115.55	1162.49	919.84	112.978	5323.48	932.349	4180.47	568.514	853.48	3063.51	2628.55	104.58	2666.74	1138.15	256.757	829.42	610.773	378.52	15.7061	291.102	274.609	157.855	191.071	73.1703	46.6198	2019.94	630.13	86.8443	24.3358	542.254	421.46	919.363	767.199	735.132
PWY-6338: superpathway of vanillin and vanillate degradation	20.2755	20.172	1.69496	0	417.194	16.8066	9.7325	54.4757	765.472	6.06321	624.357	0	0	9.46456	6.50629	235.131	215.102	1.88538	0	325.151	90.6596	85.4618	0	17.5558	119.711	18.0591	47.7782	1857.22	205.091	197.899	7.4911	203.815	1056.15	3.73158	6.05413	7.02177	19.5142	10.2656	44.4166	2.35476	846.793	3.11077	18.114	0.507308	42.6011	101.218	250.536	14.8565	338.691
PWY-6339: syringate degradation	252.507	130.277	23.1995	172.96	650.874	637.589	4.40542	119.621	0.793517	1.29873	15.7655	0	0	686.674	84.0859	134.461	137.221	25.6587	74.4371	3441.55	1005.89	722.309	235.612	1137.48	317.59	423.665	8.0225	189.36	115.035	96.4962	991.717	108.841	6058.77	0	1.48247	6.38321	8.30702	17.3695	2.67022	5.06002	83.9513	0	5.94929	3.25712	325.072	833.253	1095.95	140.496	717.275
PWY-6342: noradrenaline and adrenaline degradation	0.997873	0.716227	3.61495	2.89535	25.6684	2.99461	103.987	0.560836	0.142883	1.29217	0	0.346405	20.7885	7.44317	2.83379	8.61781	1.42554	0.135135	0	0.928148	0.697917	1.21528	70.1613	7.30417	19.0239	0.831671	3.05054	2.06888	21.3919	13.3618	1.04741	27.5209	0.0863652	4.21262	0.779563	13.0717	0.0977861	0	3.13735	0.869596	2.77878	46.1447	62.2267	26.6096	1.09405	4.50453	1.21442	1.39355	4.98364
PWY-6351: D-myo-inositol (1,4,5)-trisphosphate biosynthesis	0	0	0.18102	0	0	0.0489377	13.8341	0	0	0	0	0	0	0	0	0	0	0	0	0.0591607	0	0.16299	0	0.79499	0.143767	0.0677514	1.58724	0	3.60872	6.06171	0	6.23925	0	0	0	0	0	0	0	0	0.297729	5.85674	8.91529	2.12799	0	0	0	0	0
PWY-6352: 3-phosphoinositide biosynthesis	0	0	0.0504841	0	0	0.0873598	4.00299	0	0	0	0	0	0	0	0	0	0	0	0	0	0	0.0910743	0	0.318616	0	0.0524409	0	0	1.86555	0.101163	0	1.75606	0	0	0	0	0.0267133	0	0	0	0.116851	1.19794	2.8037	1.02887	0	0	0.0474439	0.0495786	0
PWY-6353: purine nucleotides degradation II (aerobic)	74.4449	381.196	7.88687	256.924	326.001	519.078	37.6559	318.989	1188.06	35.6382	1.14044	6.7504	7.5227	292.254	51.4421	726.789	538.918	141.065	114.281	20.1888	505.464	4314.11	1113.15	615.302	2349.19	258.07	37.7552	1353.27	384.274	80.8402	110.767	315.175	2871.37	2088.96	23.6241	67.9016	70.938	17.8199	45.9017	260.724	162.62	124.354	17.1161	21.929	258.372	71.4252	278.985	435.875	194.8
PWY-6358: superpathway of D-myo-inositol (1,4,5)-trisphosphate metabolism	0	0	0	0	0	0	0.896476	0	0	0	0	0	0	0	0	0	0	0	0	0	0	0	0	0	0	0	0.454405	0	0.551516	2.13626	0	0	0	0	0	0	0	0	0	0	0	0	0.551228	0	0	0	0	0	0
PWY-6367: D-myo-inositol-5-phosphate metabolism	0	0	0	0	0	0	2.83634	0	0	0	0	0	0	0	0	0	0	0	0	0	0	0.167575	0	0.0551973	0	0	1.33472	0	1.17335	4.02665	0	3.20026	0	0	0	0	0	0	0	0	0.0840043	0.809933	1.19571	0.56972	0	0	0	0	0
PWY-6368: 3-phosphoinositide degradation	0	0	0	0	0	0	0.584417	0	0	0.0161163	0	0	0	0	0	0	0	0	0	0	0	0	0	0	0	0.0687648	0.406374	0	1.1027	1.32136	0	0.348794	0	0	0.0219895	0	0	0	0	0	0	0.268865	0.100256	0	0	0	0	0	0
PWY-6369: inositol pyrophosphates biosynthesis	0	0	0	0	0	0	15.1043	0	0	0	0	0	0	0	0	0	0	0	0	0	0	0	0	0	0	0	0.314571	0	1.07472	2.28294	0	3.01148	0	0	0	0	0	0	0	0	0	5.79532	13.9268	2.51735	0	0	0	0	0
PWY-6383: mono-trans, poly-cis decaprenyl phosphate biosynthesis	0	2.29729	0.420748	19.561	1.36918	0.397438	35.161	10.089	8.59587	62.6834	0.695986	0.695823	0.162629	46.0137	0.747496	2.6987	7.22902	2.66195	25.5569	0.0917159	0.975727	14.026	4.24268	26.8529	17.8674	10.5862	38.1095	13.9433	603.207	69.5114	7.92508	240.245	0.223153	4.77676	82.1818	111.269	544.114	32.9841	1833.08	0.517619	3.47536	25.9956	12.0035	26.4299	7.96537	1.11006	3.68674	4.76028	75.0988
PWY-6385: peptidoglycan biosynthesis III (mycobacteria)	163.865	456.175	69.3523	305.239	220.334	322.857	72.4001	323.311	924.243	72.5287	23.4028	398.445	68.4084	349.538	234.146	812.773	276.841	219.843	182.54	24.6217	583.666	2364.85	940.221	247.695	1735.81	199.361	31.9265	523.659	820.13	120.057	319.618	401.014	1674.24	2218.1	468.494	383.068	552.13	1126.97	196.326	257.841	297.427	148.143	13.9002	169.554	294.724	194.921	288.532	431.459	262.268
PWY-6386: UDP-N-acetylmuramoyl-pentapeptide biosynthesis II (lysine-containing)	35.278	148.013	14.1118	73.5091	15.8109	13.5753	40.1051	36.9529	28.3049	51.5529	3.48665	5.51187	7.07313	15.2641	4.30396	55.4643	46.1332	16.645	23.5907	2.73545	1.91057	25.7244	11.1986	3.37127	132.888	10.8538	19.4446	118.762	180.241	78.7089	102.628	186.7	1.80282	50.728	359.94	155.832	492.94	1029.52	152.069	15.8263	64.9086	13.7463	2.9959	101.49	29.0977	42.4928	35.9506	59.2161	20.8056
PWY-6387: UDP-N-acetylmuramoyl-pentapeptide biosynthesis I (meso-DAP-containing)	131.447	358.866	52.1424	240.547	169.686	257.135	72.1209	257.987	821.119	58.0696	21.8547	310.424	50.413	283.282	173.325	656.959	217.098	190.536	151.781	17.9681	452.612	1822.79	712.089	178.308	1325.97	134.463	25.6205	375.421	773.023	110.882	257.477	429.245	1435.66	1748.05	372.31	338.325	463.375	965.503	158.522	210.453	227.326	117.463	11.5575	129.719	240.845	146.334	239.407	351.507	224.843
PWY-6396: superpathway of 2,3-butanediol biosynthesis	8.94287	30.8557	3.1664	85.7453	3.61545	53.3249	13.3595	47.6309	30.6728	45.8546	0	0.400284	3.17834	0	0	419.075	529.926	139.946	31.108	7.09872	16.8878	317.86	38.4612	40.3378	900.628	3258.37	15.9267	435.267	114.629	51.2001	28.1975	86.1671	19.3011	172.756	98.4691	57.9387	43.4164	95.7462	156.685	32.4598	61.848	25.1062	6.29137	112.079	46.1255	13.2866	10.8623	103.103	0
PWY-6433: hydroxylated fatty acid biosynthesis (plants)	0	0	0	0	0	2.55595	14.4006	2.31876	0	2.19763	0	0	0	0	0	8.91738	6.4748	0	0	0	0	0	0	7.46489	0	0	4.4399	0	16.6109	3.08676	0	31.7428	2.28877	0	0	0	0	0	0	0	2.49486	8.68828	9.35819	2.38812	1.08582	0	0	2.90664	0
PWY-6435: 4-hydroxybenzoate biosynthesis V	0	0	0	0	0	0	0	0	0	0	0	0	0	5.16888	0	0.211239	0	0	0	0	0	4.89313	0	0	0.891061	0	0	0	3.47365	0.190486	0.243216	12.8761	0	0	0	1.78257	0	0	0	0	3.41255	0	0	0	0	0	0	0	0
PWY-6436: perillyl alcohol biosynthesis	0	0	0	0	0	0.236006	1.14872	0	0	0.0687313	0	0	0	0	0	0	0	0	0	0	0	0.326087	0	0	0.571526	0.187811	0.612931	0	0.990291	0	0	4.21962	0.0744845	0	0	0	0	0	0	0	0.0735016	0	0	0	0	0	0	0	0
PWY-6467: Kdo transfer to lipid IVA II (Chlamydia)	0	0	0	0	0	0	0	0	0	0	0	0	0	0.107977	0.0581141	1.34624	0	0	0	0	0	0	0.198956	0	0.880721	0	0	0	0.229978	0	0	0.470777	0	0	0	0	0	0	0	0	0	0	0	0	0	0	0	0.198664	0
PWY-6470: peptidoglycan biosynthesis V (&beta;-lactam resistance)	0	0	0	0	4.32622	0	1.31407	0	0	0.847041	0	0.324982	0	0	0	0	15.257	0.404878	0	0	0	7.13041	0	0.333865	8.61139	0	0	18.6265	244.979	0	0	21.2301	0	0	79.755	0	28.5756	0	40.1959	0	0	0	0	0	0.689852	0	1.89845	0	0
PWY-6471: peptidoglycan biosynthesis IV (Enterococcus faecium)	1.34845	192.143	0	90.5964	15.9158	8.53511	0.504082	31.5255	1.21118	0	0	0	0	0	0	83.0956	0.386295	16.6003	0	2.9665	0	7.4376	1.96566	1.71508	119.934	0	8.11447	72.0787	7.15523	32.9859	0.774869	33.7204	0.168064	0	0	8.74047	70.2123	0	6.96159	0	12.0597	0	0	0	27.2803	27.811	50.0696	1.99399	14.023
PWY-6478: GDP-D-glycero-&alpha;-D-manno-heptose biosynthesis	0.203039	0	1.22048	0.191992	0	0.605934	0	0.501909	0	0.141991	0	0	0.387105	0	0.255001	0.265182	3.17849	0	0	0	29.5552	2.35574	0	0.362086	2.88299	0	0.172041	0.615973	1.36189	0	1.40575	4.96487	0	0	0.163212	0.187189	0	0.19639	0	95.9792	2.81469	1.15542	0.187562	0	0.107709	0.132422	1.91713	0.125073	0.186043
PWY-6491: D-galacturonate degradation III	1.86845	2.11545	0.767909	4.40139	1.60073	3.63805	73.2106	3.93382	0.672953	0.667924	0.114697	0	0.264006	2.50032	1.50555	2.74865	2.05403	2.5193	0.245211	0.369005	2.22125	7.15691	1.05	7.01822	9.52463	4.53354	0.400718	8.93089	5.88586	2.13225	5.6595	6.03455	12.2495	5.35677	5.15256	5.74872	1.1856	1.45502	0.645963	0.300581	5.22501	28.4142	44.5053	17.8817	3.5073	2.6852	4.05161	4.92096	2.36682
PWY-6505: tryptophan degradation XII (Geobacillus)	0	0	0	0	0	0	1.61476	0	0	0	0	0	0	0	0	0	0	0	0	0	0	0	0	0	0	0	0.93232	0	9.56479	0	0	16.764	0	0	0	0	0	0	0	0	0	0	0	0	0	0	0	0	0
PWY-6507: 5-dehydro-4-deoxy-D-glucuronate degradation	72.5977	471.257	5.96738	246.636	390.945	231.874	3.74402	230.603	1230.03	27.999	545.03	1227.37	1522.47	427.829	755.215	953.333	213.847	404.606	1411.42	36.5984	422.824	3894.66	666.004	203.758	1947.82	3143.36	15.3097	3496.33	627.686	67.25	250.905	83.1353	2073.46	1086.68	97.2128	122.52	177.966	29.9125	42.9084	1549.9	30.7341	34.4215	2.18006	12.115	480.499	508.245	143.362	701.908	302.544
PWY-6519: 8-amino-7-oxononanoate biosynthesis I	275.556	637.262	22.595	508.695	642.623	443.265	46.7534	517.78	865.799	43.822	104.54	1561.31	1600.14	478.872	442.102	1096.18	644.162	488.67	937.094	192.709	2049.84	4902.1	1442.96	846.166	3212	4382.15	30.1447	3549.02	744.9	97.6567	7.46077	180.708	2930.88	3461.61	46.0019	71.0813	66.1226	127.751	22.3497	584.652	36.2271	241.11	30.2958	18.2991	627.861	561.73	472.388	802.669	276.79
PWY-6525: stellariose and mediose biosynthesis	0	0	0	0	0	0.324768	3.44691	0	0	0	0	0	0	0	0	0	0	0	0	0	0	0.114463	0	0.155615	0	0	0	0	0	0	0	1.17518	0	0	0	0	0	0	0	0	0	1.20698	0.783416	0	0	0	0	0	0
PWY-6527: stachyose degradation	14.2441	615.524	3.6537	83.8939	208.943	341.374	66.8042	238.297	125.722	14.3821	4.36625	14.0869	2.09286	245.655	221.915	743.727	446.187	72.5955	26.4481	3.20499	331.839	3817.6	56.8057	228.19	1643.46	3578.53	20.6273	765.245	248.809	34.0821	202.948	189.843	2264.17	2339	187.548	317.789	74.0586	15.8919	86.5082	27.7801	384.663	126.297	43.1218	250.468	129.519	138.237	82.8603	224.999	134.208
PWY-6531: mannitol cycle	38.5155	182.184	4.48255	25.5227	10.9314	23.9181	47.7972	467.477	9.24554	64.5626	474.961	1165.16	1555.36	109.544	668.851	215.96	412.683	264.511	1212.47	35.4106	2355.05	336.737	2890.09	45.3294	756.151	116.859	49.0595	3515.39	1195.66	157.014	123.955	345.093	36.044	98.1448	50.133	398.922	561.703	68.1821	1721.34	1377.28	233.581	20.9034	18.2215	14.9757	399.532	437.668	86.4755	536.029	168.716
PWY-6538: caffeine degradation III (bacteria, via demethylation)	0	1.65709	0.28158	0.605254	0	0.857744	0.0592389	190.292	0	3.14944	0	0	1.95637	0	0	0.879618	10.537	0	0	0	0	17.206	0	1.98067	20.9366	0.521173	5.03566	0.284436	0.884604	0.361944	0.212391	8.29947	0	51.0924	0	6.18159	0.116565	0	1.72645	2.89935	1.38241	0.0564543	0	0	6.78301	0.0569738	2.01139	1.35718	246.111
PWY-6545: pyrimidine deoxyribonucleotides de novo biosynthesis III	0	13.4866	11.8444	406.099	5.25352	55.3891	47.6506	0	10.5995	69.0521	0	0	0	0	0	0	110.541	83.3172	0	11.9873	0	222.207	0	33.5481	867.314	259.408	23.6397	0	1011.36	55.4374	106.558	699.591	0	27.5928	152.708	212.185	122.855	11.0574	34.478	5.11721	0	0	20.2767	6.39842	423.356	6.39008	6.93502	0	25.9261
PWY-6554: 1D-myo-inositol hexakisphosphate biosynthesis V (from Ins(1,3,4)P3)	0	0	0	0	0	0	0.258288	0	0	0	0	0	0	0	0	0	0	0	0	0	0	0	0	0	0	0	0.167703	0	0.353756	0.81619	0	1.00229	0	0	0	0	0	0	0	0	0	0.43984	0	0	0	0	0	0	0
PWY-6555: superpathway of 1D-myo-inositol hexakisphosphate biosynthesis (plants)	0	0	0	0	0	0	0.234607	0	0	0	0	0	0	0	0	0	0	0	0	0	0	0	0	0	0	0	0.178832	0	0.38279	0.921962	0	0.65029	0	0	0	0	0	0	0	0	0	0	0	0	0	0	0	0	0
PWY-6557: glycoaminoglycan-protein linkage region biosynthesis	0	0	0	0	0	0	0	0	0	0	0	0	0	0	0	0	0	0	0	0	0	0	0	0	0	0	1.14367	0	0	0	0	0	0	0	0	0	0	0	0	0	0	0	0	0	0	0	0	0	0
PWY-6558: heparan sulfate biosynthesis (late stages)	0	0	0	0	0	0	1.12154	0	0	0.225827	0	0	0	0	0	0	0	0	0	0	0	0.183496	0	0	0	0	0.150574	0	1.87459	5.97586	0	6.30507	0	0	0	0	0	0	0	0	0	0.488732	0.149098	0	0	0	0	0	0
PWY-6559: spermidine biosynthesis II	170.589	0.10664	23.838	126.268	0	8.71136	7.25331	12.2814	1.48529	2.67587	27.3893	12.8651	0	260.755	1.27727	11.5456	42.3647	185.592	136.51	0.881519	21.1562	61.9876	9.72064	10.6549	102.436	25.9392	10.8808	92.0949	89.2444	13.0992	23.4103	48.3264	1.34943	9.86731	8.31088	83.1956	53.2631	0	24.1991	2.99254	105.803	9.45996	0	48.1821	32.8724	20.7432	94.0276	92.4818	404.583
PWY-6562: norspermidine biosynthesis	28.4261	0.0794894	6.43648	81.527	0	6.35969	2.33178	5.703	0.482429	1.64117	0.876914	8.14449	0	127.87	0.956189	8.57986	19.373	123.971	139.666	0.594212	15.6665	45.9438	7.20501	7.7897	75.0672	19.3754	4.49065	66.9079	45.4497	7.24543	16.1883	23.3734	0.953271	3.80235	4.54012	17.9049	26.4064	0	7.99119	1.10712	0	6.68949	0	4.58666	17.8577	13.2295	58.0442	57.3178	126.778
PWY-6564: heparan sulfate biosynthesis	0	0	0	0	0	0	0	0	0	0	0	0	0	0	0	0	0	0	0	0	0	0	0	0	0	0	0.298874	0	0	0	0	0	0	0	0	0	0	0	0	0	0	0	0	0	0	0	0	0	0
PWY-6565: superpathway of polyamine biosynthesis III	33.1835	0.0930208	8.59591	98.1382	0	7.51779	3.47624	8.11857	0.776524	2.03416	1.02304	9.49806	0	169.828	1.11623	10.047	27.9479	144.084	134.724	0.727292	18.3317	53.7431	8.44457	9.18805	88.401	22.6454	5.29299	78.6128	61.3072	9.50263	18.9304	31.5835	1.14539	5.8597	6.0916	24.9775	33.6557	0	11.4915	1.72744	0	7.86317	0	5.62285	23.9018	16.5939	68.6448	71.7636	158.465
PWY-6567: chondroitin sulfate biosynthesis (late stages)	0	0	0	0	0	0	0.839754	0	0	0.371231	0	0	0	0	0	0	0	0	0	0	0	0	0	0	0	0	0.678425	0	1.22602	1.7656	0	0.478347	0	0	0	0	0	0	0	0	0	0	0.00920404	0	0	0	0	0	0
PWY-6568: dermatan sulfate biosynthesis (late stages)	0	0.219063	0	0	0	0.14761	0.108264	0	0	0	0	0	0	0	0	0	0	0	0	0	0	0	0	0	0	0	0.315076	0	0.374607	0.948546	0	0.648387	0	0	0	0	0	0	0	0	0	0	0.0279542	0	0	0	0	0	0
PWY-6581: spirilloxanthin and 2,2'-diketo-spirilloxanthin biosynthesis	0	1.02027	0	0	0	2.11748	5.38706	0	0	12.621	1.29999	0	0	4.54764	0	0	0	0	0	2.11059	0.288762	37.6065	0	1.1223	5.55038	4.11905	6.62847	2.71991	31.1294	44.9576	1.91487	273.429	1.43233	2.02534	0	2.0467	5.72785	7.83594	2.96107	0	0	0	1.49632	0	1.80642	0	0.916929	0	0
PWY-6588: pyruvate fermentation to acetone	0	2.88351	0	8.05992	0	0	10.3251	2.16892	0	4.25104	0	0	0	45.1122	33.719	15.2044	18.2813	2.97051	0	2.42012	8.08824	23.0066	2.50501	5.46549	15.519	0	30.0817	20.0092	46.2116	27.1871	30.3579	68.8902	0	1.56277	220.983	121.65	61.1037	10.2025	8.83002	0.824836	98.4355	0	7.46639	0	2.25728	0	0	0	2.86085
PWY-6590: superpathway of Clostridium acetobutylicum acidogenic fermentation	0	0	0	8.4227	14.3019	0	0	5.64443	0.203674	1.25972	0	6.08966	0	0	0	16.4693	6.46428	0.549418	0	0	0	15.0445	0.937187	12.5422	88.7231	1.02481	1.03776	0	5.4873	5.38624	5.57715	40.8901	0.0830782	0	0	12.8337	3.58507	0.873698	1.29753	0	0.838948	0	0	0	0	0	0	0.621858	0
PWY-6608: guanosine nucleotides degradation III	95.8668	209.491	41.8511	138.328	168.923	434.593	33.4782	193.099	1129.01	23.3883	0.978262	39.2072	50.0527	184.882	20.3816	436.846	485.876	90.6553	105.27	23.2215	294.15	3618.39	757.067	463.118	1838.36	107.115	24.1293	1079.03	197.672	61.1574	130.03	262.269	2027.27	1148.18	15.8992	207.229	34.4586	15.3977	23.2625	152.437	216.303	87.2572	18.9361	12.7442	173.313	30.0293	202.428	309.165	135.753
PWY-6612: superpathway of tetrahydrofolate biosynthesis	72.9346	456.03	46.0779	310.982	239.785	324.437	1.52028	264.191	545.275	18.0854	3.09976	9.13704	16.0245	230.868	237.46	812.61	190.252	129.24	92.5046	11.413	492.873	2001.02	1033.03	462.122	1715.71	510.704	4.41512	219.629	201.515	30.4614	30.3133	54.7672	2335.26	2857.63	26.9371	56.742	35.3056	14.6416	13.2323	208.968	47.5209	102.784	6.58563	18.2234	224.519	193.039	214.053	390.97	123.858
PWY-6628: superpathway of phenylalanine biosynthesis	548.771	901.535	440.68	684.652	1053.88	792.197	143.798	816.229	1013.47	162.53	276.964	1353.17	1191.71	650.277	849.941	1436.85	862.575	700.435	324.876	312.156	2647.87	4138.31	3092.4	988.673	4001.31	1971.36	84.1177	5132.59	1147.86	167.246	520.956	380.468	3338.57	4059.69	138.466	331.697	252.945	298.327	104.318	1188.9	1094.93	599.716	77.7969	178.951	804.821	697.932	875.087	1196.57	740.669
PWY-6630: superpathway of tyrosine biosynthesis	179.046	874.303	42.3313	638.771	635.5	610.226	37.7631	568.921	1069.14	975.973	11.1355	30.0566	68.3511	486.087	584.081	1258.01	662.496	305.802	156.129	60.7498	1349.39	5164.29	2169.8	833.691	3317.67	4008.57	47.9489	2088.93	805.981	135.953	354.868	354.179	3219.61	4041.94	1082.54	468.922	1303.25	1417.25	1050.3	722.236	242.521	314.746	19.0295	827.956	517.026	435.244	505.151	788.94	283.968
PWY-6633: caffeine degradation V (bacteria, via trimethylurate)	85.7779	10.2925	26.6568	9.82304	79.0442	14.827	11.3796	189.566	89.5776	5.37324	82.3148	5.56379	5.31382	99.2766	9.87259	43.6549	245.673	45.4007	82.4347	8.81877	18.0488	50.5763	32.1062	60.4741	147.571	18.4327	13.0978	188.512	138.763	12.617	38.0104	192.08	2.46648	26.2269	4.70065	101.783	9.59043	3.48164	3.89279	7.87449	31.7035	5.13011	3.37631	1.77116	90.8446	52.9025	63.0841	83.0884	67.3676
PWY-6637: sulfolactate degradation II	1.4921	0.346579	0	0.795773	0	0	2.41758	2.18347	1.76002	1.07625	0	0	0	0	0	7.07043	1.75418	0	0	1.71891	0	34.5185	0	0	18.8912	4.58284	1.35034	1.95663	11.1368	0	0.76857	52.3608	0	1.14493	0.742591	3.14199	1.11334	1.16557	0.697735	0	0	0.377586	0.193167	0.139161	2.67493	0	0	0	0
PWY-6654: phosphopantothenate biosynthesis III	0	0	0	0	0	0	0	0	0	0	0	0	0	0	0	0	0	0	0	0	0	0	0	0	0	0	0	0	0	0	0	0	0	0	0	0	0	0	0	0	0	0	0	0	0	0	0	0	0
PWY-6660: 2-heptyl-3-hydroxy-4(1H)-quinolone biosynthesis	5.49929	0.751152	0	0.308003	4.01267	1.48391	2.59127	0.170704	0.0677014	0.874228	0	0.68877	0.262893	2.51055	0.662791	0.903372	1.18562	0.910589	12.241	5.33922	5.55872	2.0809	0.495393	0.853927	861.907	1.2199	2.68794	2.01309	1.70546	0.198806	0.473091	6.58744	3.80114	0.16676	3.57495	0.682554	1.55073	0.0799341	0.156938	0	16.3195	8.06524	2.66367	0.338309	5.91111	6.55077	2.50301	2.8187	0.876802
PWY-6662: superpathway of quinolone and alkylquinolone biosynthesis	0	0.501102	0	0.317699	2.60992	0.5358	0.469146	0.10572	0.0883552	0.145818	0	0.164975	0.328491	0.0790539	0.0927213	1.1162	0.960249	0.319193	1.29617	0	2.5771	1.30412	0.503261	0.783071	816.36	0.214337	0.705795	1.77225	1.38142	0.242929	0.448614	4.8408	2.31035	0.207103	1.51647	0.691974	1.71835	0.0983799	0.162686	0	4.84223	1.34657	0.7385	0	0.706343	0.11444	0.716551	0.276448	0.348407
PWY-6682: dehydrophos biosynthesis	0	0.142712	0	0	0	0	0.990793	0.249167	0	0	0	0	0	0.326261	0	0.191509	0.105618	0	0	0	0	33.9852	0	0	0.965387	0.5579	0	0.350191	12.4506	0	0.189395	4.38841	0	0	0	0	0	0	0	0	0.938993	0	0	0.11882	0	0	0	0	0
PWY-6689: tRNA splicing	0	0	0	0	0	0	3.96621	0	0	0	0	0	0	0	0	0	0	0	0	0	0	0	0	0	0	0	0	0	2.82083	0	0	3.47627	0	0	0	0	0	0	0	0	0	3.44751	2.58443	0.207748	0	0	0	0	0
PWY-6703: preQ0 biosynthesis	230.624	438.335	112.319	304.407	555.52	312.324	57.0072	361.197	773.378	2590.89	840.769	196.074	119.173	370.605	327.04	1010.23	522.238	346.99	208.081	82.7587	581.249	4511.68	959.148	351.273	2732.75	4081.11	33.5847	1575.23	387.545	113.22	564.455	99.8522	2315.4	2958.75	1419.66	172.118	1376.4	1512.48	769.133	210.75	339.291	133.715	9.33787	985.983	388.492	277.997	328.684	429.934	244.569
PWY-6708: ubiquinol-8 biosynthesis (prokaryotic)	769.236	762.989	1075.62	729.525	1369.54	1306.91	49.5446	915.035	996.549	52.4158	1335.09	1642.54	1959.45	787.122	881.707	1159.76	985.395	1119.36	1306.21	3552.88	2954.7	5536.25	3401.55	1113.28	4471.83	5224.17	113.372	5822	1286.48	219.115	766.203	384.922	3199.93	3893.66	57.7531	358.155	102.615	59.1933	45.9673	1441.8	1848.79	766.732	54.3695	512.142	838.824	768.837	970.288	1227.31	816.874
PWY-6724: starch degradation II	0	0.149217	0	0	0	0	0.37733	0	0	0	0	0	0	0	0.00638902	0.29899	0	0	0	0.0548857	0	0	0	0	0.016354	0	0	0.228449	0.265327	0	0	0.904063	0	0	0	0	0	0	0	0	0	0	0	0	0	0	0	0	0
PWY-6728: methylaspartate cycle	0	92.1534	0	37.8956	0	550.817	0	0	0	3.21624	0	0	0	0	0	22.2298	578.448	0	0	1.72767	0	2717.81	0	0	527.839	0	0	0	8.32297	0	0	10.1568	5.9047	0	0	0	0	0	1.68881	26.7139	0	0	0	0	0	5.91844	0	294.956	0
PWY-6731: starch degradation III	0	0.281197	0	0.136983	20.0394	1.00002	0.465037	22.502	0.799219	0.410098	0.0235252	5.70891	0	0.110107	0.227664	9.82847	23.3061	3.46223	0	0.257342	0.497807	3.36215	0.842163	1.68105	74.8469	1.89664	0.654073	49.6149	5.82589	0.701311	6.69226	14.7847	5.36132	0	2.00172	18.0992	9.81878	0.566012	0.190096	1.63565	12.2383	0.320717	0.292585	0.610346	7.50001	0.54822	5.68372	9.28637	2.82128
PWY-6737: starch degradation V	281.187	1119.65	100.733	644.034	443.661	833.868	70.8907	673.61	1635.22	81.3	36.2387	369.67	204.269	818.825	812.026	1899.03	672.621	271.954	442.758	171.608	1576.95	7813.6	3031.63	1032.22	4254.69	6989.18	54.2743	1949.66	736.903	117.286	280.417	350.002	5803.22	6072.37	320.311	339.385	189.874	105.33	30.0992	789.104	303.625	382.252	47.2725	601.812	420.903	595.362	376.436	694.563	283.358
PWY-6749: CMP-legionaminate biosynthesis I	3.22503	2.95285	5.81218	129.319	0	15.3901	10.0464	5.16473	0.433336	2.17452	0	0	15.4101	9.18166	1.29109	58.4807	3.54442	10.4104	0	8.37658	0	55.5886	0.958149	27.6688	392.218	6.76679	10.8495	15.0217	73.4653	7.97588	31.1624	50.1351	0.896816	204.155	6.40901	7.20363	13.7469	3.07459	7.34167	2.18168	94.6043	0.23766	0.797458	0	6.75172	14.5293	78.465	20.5304	34.1782
PWY-6755: S-methyl-5-thio-&alpha;-D-ribose 1-phosphate degradation I	0	0	0	17.3049	26.0885	0	0	6.26635	0.140059	0.997389	0	100.488	0	1.8651	0	4.86766	0	0.559798	0	0.176247	0	14.743	0	33.666	264.647	0	0	0	3.20833	0	104.33	94.8669	0	0	102.765	17.5158	59.5769	124.816	28.6571	3.22816	0	0.976472	0	7.93501	3.51201	0	6.71028	0	0
PWY-6760: xylose degradation III	24.5363	2.22662	0.348558	3.09488	16.4156	5.64608	2.9097	16.9984	0.635154	0.572464	2.48223	0.954291	3.67588	30.8239	0.339923	8.80671	16.1699	3.19415	22.8414	0.532612	0	5.24057	3.70405	5.07146	9.6144	3.74362	1.8476	37.0062	14.7505	3.35444	4.06428	33.7318	120.427	8.59642	0.668127	15.8215	3.46798	0.425207	3.98835	1.3279	18.2374	3.57553	1.07448	0.13355	4.07426	2.04284	8.39468	8.37734	10.4176
PWY-6763: salicortin biosynthesis	1.60461	11.2764	0.302175	1.44532	2.01355	15.1426	2.50217	4.00354	2.5685	0.864879	3.10612	61.4624	2.88019	7.31345	1.49369	15.0908	23.8294	7.50525	0.322625	2.4042	0.591531	10.3935	1.39734	1.65001	22.4762	0.860036	1.87755	129.899	19.0456	13.4081	1.46707	16.8866	1.32409	0.840728	4.29621	21.9203	2.65386	0.469637	5.93314	1.73701	3.78227	0.793829	1.49297	0.0440043	10.047	2.74719	7.45464	9.50083	3.91661
PWY-6785: hydrogen production VIII	0	1.17121	0.053481	1.1582	0.531369	2.42573	0.864525	2.39903	1.59918	8.43347	0.300619	0.0930684	0	3.23434	0.351926	1.91068	2.75014	0	0	1.85272	0.703985	45.0952	0.797014	2.76629	19.7249	3.57861	2.7165	0	9.15273	2.61882	3.82876	48.8307	0.153283	0	0	0	0	0	0.182864	0	0	1.10517	1.09836	0	0.6057	0	1.20376	1.15375	0
PWY-6787: flavonoid biosynthesis (in equisetum)	0	0	0	0	0	0	1.07482	0	0	0	0	0	0	0	0	0	0	0	0	0	0	0	0	0	0	0	0	0	0	0	0	4.63292	0	0	0	0	0	0	0	0	0	0	0	0	0	0	0	0	0
PWY-6797: 6-hydroxymethyl-dihydropterin diphosphate biosynthesis II (archaea)	0	0	0	0	0	0	0	0	0	0	0	0	0	0	0	0	0	0	0	0	0	0	0	0	0	0	0	0	0	0	0	2.18113	0	0	0	0	0	0	0	0	0	0	0	0	0	0	0	0	0
PWY-6803: phosphatidylcholine acyl editing	0	0	0	0	0	0	1.11549	2.09576	0.0787674	1.96361	0	0	4.27692	0	0	0	0	0	0	0.509152	0	0	0	1.50064	0.218804	1.16755	5.10005	0	8.85214	13.6149	0	8.03417	0	0	0	0	0	0.594214	0	0	0.906828	2.68749	2.13054	1.44059	0	0	0	0	0
PWY-6823: molybdenum cofactor biosynthesis	34.0981	202.977	5.81096	137.52	172.862	153.102	17.9968	202.797	349.139	16.1439	2.85819	55.0217	14.8277	142.869	116.408	408.8	227.282	73.6095	55.1509	4.59641	246.023	1491.37	244.113	142.942	1003.1	291.621	20.8935	371.194	139.85	62.3341	61.5447	141.134	1463.19	1249.63	19.9686	149.415	37.2542	11.589	19.2536	94.298	169.109	63.0909	14.6123	15.4477	123.187	98.1425	128.961	172.546	90.4892
PWY-6829: tRNA methylation (yeast)	0	0	0	0	0	0	0	0	0	0	0	0	0	0	0	0	0	0	0	0	0	0	0	0	0	0	0	0	0	0	0	0	0	0	0	0	0	0	0	0	0	0	0	0	0	0	0	0	0
PWY-6834: spermidine biosynthesis III	1.05992	17.6611	9.40244	12.5299	4.62668	7.02748	1.6744	4.75215	6.68448	1.03445	0.302987	2.50666	10.6876	3.04602	3.19093	20.6172	5.64332	7.29027	108.834	1.82713	4.13863	40.2872	11.6449	2.59638	44.0844	2.942	0.808679	19.3747	26.4004	3.0391	3.32417	34.8524	0.231086	2.78728	9.78738	18.2861	2.82219	0.874885	0.481707	9.93359	2.83201	5.48737	0.845941	0.116167	6.16493	3.06923	9.97377	17.2357	0.947504
PWY-6836: santalene biosynthesis II	0	0	0	0	0	0	0.0782069	0	0	0.0413316	0	0	0	0	0	0	0	0	0	0	0	0	0	0	0	0	0	0	0.129023	0	0	0.106115	0	0	0	0	0	0	0	0	0	0	0	0	0	0	0	0	0
PWY-6837: fatty acid beta-oxidation V (unsaturated, odd number, di-isomerase-dependent)	1.53932	1.79491	3.17934	10.3057	5.02018	10.811	4.86498	28.2238	6.71609	5.41234	1.54103	1.79593	3.42847	41.1102	6.20398	117.586	22.3075	8.82552	6.13437	2.13422	8.88967	27.4621	11.2855	11.2786	47.8262	9.95443	2.56245	34.9939	43.4388	13.6271	13.3741	41.1517	8.76367	0.910743	5.77505	34.3527	30.1695	10.457	19.478	1.30741	5.53297	9.37032	3.58482	0.906603	10.7737	4.24508	7.34931	14.6366	19.9023
PWY-6842: glutathione-mediated detoxification II	7.10454	16.0045	0.541727	12.2952	5.98297	8.18057	42.4518	9.22969	4.49054	15.0183	0	3.09768	1.60684	9.99572	0.27822	79.1109	13.8561	9.13431	3.26609	1.31714	0.278439	35.5754	2.93243	9.90897	69.3837	2.57356	7.93155	25.6593	37.5777	32.9861	24.496	77.1468	0.112475	15.2988	20.3981	54.9702	15.7139	5.91829	7.32202	1.14935	35.9653	16.3485	30.4035	11.7115	16.2059	0.522336	15.8833	1.37438	14.3049
PWY-6855: chitin degradation I (archaea)	0	0	0	0	0	0	2.77274	0	0	0	0	0	0	0	0	0	0	0	0	0	0	0	0	0	3.60506	0	1.44939	0	0.710885	0.697335	7.23595	2.60387	0	0	0	0	0	0	0	0	0	2.26706	0	0	0	0	0	0	0
PWY-6859: all-trans-farnesol biosynthesis	0	0	0	0	0	0	0	0	0	0	0	0	0	0	0	0	0	0	0	0	0	0	0	0	0	0	0	0	0	0	0	0	0	0	0	0	0	0	0	0	0	0	0	0	0	0	0	0	0
PWY-6897: thiamin salvage II	20.0711	346.603	9.04361	257.229	218.748	291.289	28.1234	153.532	490.157	1836.06	35.1467	56.2228	2.98647	190.118	175.986	580.389	258.623	113.952	172.251	11.8065	284.016	2687.54	706.25	374.414	1466.49	410.738	14.7103	566.235	357.559	59.9398	168.152	232.769	1785.17	1289.64	1080.79	242.53	1141.74	1152.72	678.089	157.72	87.8805	71.3564	11.8687	808.816	173.143	113.237	150.659	212.635	99.3042
PWY-6901: superpathway of glucose and xylose degradation	249.729	380.761	46.6023	491.454	551.546	568.586	71.7392	540.297	1143.12	112.113	49.6793	439.767	24.0557	658.102	501.234	1301.67	532.78	447.836	20.2942	54.8105	865.708	5458.6	1648.63	779.219	3291.25	4656.41	54.5608	1892.86	792.5	107.698	416.507	428.969	2959.53	192.544	398.173	336.735	532.162	174.939	308.471	87.2464	273.98	347.336	30.3363	92.9743	478.524	436.258	506.306	691.015	381.552
PWY-6906: chitin derivatives degradation	0.418871	1.22982	0	0	0.14904	1.22574	0.879719	0	0	0.717697	0	0	0	0.165396	0.229628	0.46306	0	3.63868	3.6191	0	0	1.93089	0.284846	1.26849	5.94454	0	1.58286	1.6293	7.06573	0.537636	0.0324109	11.5692	0.55808	0	0	2.14299	4.97763	0.264536	0.174098	0	1.19916	0.141436	0	0.0642855	0	1.4182	0.107425	0.749421	1.17786
PWY-6936: seleno-amino acid biosynthesis	216.972	855.069	499.631	579.904	855.869	564.161	110.357	706.489	1220.79	277.209	53.0165	190.784	250.213	539.413	481.288	1326.9	773.146	341.916	384.213	27.7837	1070.2	6130.72	1726.36	949.471	3010.08	4702.39	68.4426	1978.69	930.229	186.242	338.43	340.211	3705.35	2364.67	1061.84	517.492	811.704	1611.94	399.341	373.629	651.828	335.684	46.425	234.647	583.922	403.86	518.862	821.27	364.864
PWY-6940: eicosapentaenoate biosynthesis III (fungi)	0.169156	0.238494	0	0	0	0.179531	1.36023	0.495419	0	0	0	0	0.18734	0	2.54799	54.5567	7.7608	4.97406	0.231065	0	0.236421	1.79111	2.93193	0.820286	30.7248	0	6.28732	2.97059	37.8963	1.76503	0	33.2378	0	0	0.168596	1.46943	1.50142	0.825388	6.41199	0	0	0	0.864324	0	0.936068	0.268049	0	2.60699	1.25384
PWY-6942: dTDP-D-desosamine biosynthesis	0	0	6.74775	0	0	1.50939	0	4.04436	0	0	0	0	0	0.930475	0	1.14375	0.995835	0	0	0.283795	0	0.380552	0	0.85875	2.46966	0.152984	0	0.718267	0	0	0.638278	9.48882	0	0.771927	0	0	0	0	0	0	1.66542	0	0	0	0.625872	0	0.55703	0	0
PWY-6945: cholesterol degradation to androstenedione I (cholesterol oxidase)	0	26.4431	3.21657	257.653	0	1.05172	17.8018	2.06977	7.58489	10.2406	0	0	0	0.365662	0.30792	3.87593	0	106.746	1.69067	0.290261	0	11.7631	0.123604	12.254	33.7006	11.2226	4.63513	0.52231	724.368	31.6757	6.20032	243.72	0	0	6.05352	0	15.2185	0	128.233	0.609355	6.6604	6.80812	5.15713	0	0	0	0	169.267	201.602
PWY-6946: cholesterol degradation to androstenedione II (cholesterol dehydrogenase)	0.0894044	2.58236	0.232409	1.41637	0.415175	0.368557	12.149	2.45102	0.173477	9.7689	6.98436	12.2712	0.143577	1.80091	1.29156	13.0264	21.7676	4.75089	69.6114	2.39898	1.80358	4.57265	4.09385	11.0284	24.9022	8.2442	17.2167	17.2753	43.0538	6.9222	2.75779	53.6316	1.12199	121.789	9.01015	8.09912	1.33807	6.75269	0.658384	0.384098	15.5842	2.81567	3.83664	0	5.07728	56.2245	12.8511	15.4192	5.57164
PWY-6948: sitosterol degradation to androstenedione	0	0	0	0	0	0	0	0	0	3.33264	0	2.48948	0	0	0	3.79798	12.8734	0	0	0	0	5.35225	0	0	29.7149	0	0	0	0	0	3.28994	25.1309	0	0	1.14041	9.21419	1.59523	5.07144	0.758576	0	0	0	0	0	0	0	0	0	0
PWY-6953: dTDP-3-acetamido-3,6-dideoxy-&alpha;-D-galactose biosynthesis	0.379066	0.617462	0.586218	0	0.337375	8.74159	1.60291	9.82333	2.33491	1.77041	11.7288	0	0	5.97445	4.88381	0	11.6346	0	242.901	1.22154	274.559	7.80405	0	1.3809	43.6615	2.68203	4.75626	146.865	59.4988	11.9529	5.50381	37.5307	0	0	2.46523	4.03516	1.33077	1.7714	0.827217	0	26.6328	0.527821	1.96527	0.298895	115.309	62.6293	2.13838	7.87655	1.95446
PWY-6956: naphthalene degradation to acetyl-CoA	0	0.126898	0	0	0	0.466073	1.09503	0.81314	0	0.194459	0	0	0	0	0.261204	0.559735	4.70406	1.21766	0	0	0	7.09364	0	0.865777	11.6854	0.398229	0.515204	0.43315	9.81826	0.886029	0.770014	4.48236	0.471568	0	0	1.46495	0.199127	0	0.153748	0	4.63512	0.28637	1.82485	0	0.140941	0.448801	8.07084	0	1.65491
PWY-6957: mandelate degradation to acetyl-CoA	0	0.880473	0	0	0	1.04037	2.3315	1.53668	0	0.759584	2.75451	0	0	0	1.45374	32.0861	7.92096	26.1641	0	0	0.401871	26.6088	10.5581	14.0399	82.7897	1.44657	1.98612	0.690164	18.6579	9.80447	10.4702	29.9094	6.70633	0	0	3.13241	5.2595	0.574664	1.02904	0	15.1138	1.02086	0	0	0.259747	0.965877	20.3442	0	17.9152
PWY-6969: TCA cycle V (2-oxoglutarate:ferredoxin oxidoreductase)	217.002	570.359	119.955	659.282	1325.89	911.137	137.565	873.077	1350.54	246.466	963.193	1768.53	1941.95	743.649	1090.47	1837.06	995.091	1013.12	1164.11	211.336	3413.19	6385	4090.15	920.951	4890.04	4820.51	101.761	6169.39	1498.97	280.59	447.848	930.063	3550.8	4122.57	905.815	680.551	736.556	1052.13	1810.51	1746.05	1310.52	338.347	87.1432	423.738	833	760.453	726.056	1264.89	1006.97
PWY-6971: oleandomycin biosynthesis	0	0	0.155014	0	0	0	0.321748	0	0	0.245479	0.0742575	0	0	0	0	0	0.484195	0	0	0	0	0.258402	0	0	0	0.190266	0	0.227789	0.734971	0	0	1.87009	0	0	0	0	0	0	0	0	0	0	0.450127	0.171871	0	0.868077	0	0	0.190364
PWY-6973: dTDP-D-olivose, dTDP-D-oliose and dTDP-D-mycarose biosynthesis	3072.54	3469.14	7518.85	3273.07	5937.67	5582.15	425.59	3804.89	5285.18	9337.36	4935.73	7378.15	7900.56	4820.38	3967.1	6539.01	4591.97	3982.48	4202.66	27944.1	9059.72	27085	11141.8	6662.86	23483	22196	472.13	24829.7	4950.09	855.164	5307.02	2351.22	14539.3	13769.5	6399.92	2500.89	8622.7	8940.15	4230.1	4793.53	6784.27	3982.25	297.099	3415.27	3274.56	3200.08	4036.57	4661.89	3544.59
PWY-6974: dTDP-L-olivose biosynthesis	2484.52	3069.1	7518.85	2899.66	5258.71	5491.06	336.933	3024.1	5285.18	8636.39	3835.29	6986.1	7900.56	4820.38	3967.1	5584.36	3835.86	2996.66	4202.66	27944.1	8234.59	21463.1	10940.7	6267.54	20770.2	19313.8	399.825	22486.8	4623.24	746.646	4312.98	1921.17	13433.7	10161.4	5179.43	1947.47	6921.12	7142.74	2974.49	4793.53	5900.22	3582.69	243.5	2905.03	2846.43	2665.67	2929.57	3950.73	2763.38
PWY-6976: dTDP-L-mycarose biosynthesis	3072.54	3469.14	7518.85	3273.07	5937.67	5582.15	425.59	3804.89	5285.18	9337.36	4935.73	7378.15	7900.56	4820.38	3967.1	6539.01	4591.97	3982.48	4202.66	27944.1	9059.72	27085	11141.8	6662.86	23483	22196	472.13	24829.7	4950.09	855.164	5307.02	2351.22	14539.3	13769.5	6399.92	2500.89	8622.7	8940.15	4230.1	4793.53	6784.27	3982.25	297.099	3415.27	3274.56	3200.08	4036.57	4661.89	3544.59
PWY-6981: chitin biosynthesis	0	0	0	0	0	0.653498	19.4038	0	0	0	0	0	0	0	0	0	0	0	0	0	0	0	0	0	0.882158	0	1.38132	0	9.85662	6.19526	0.26364	14.7426	0	0	0	0	0	0	0	0	0	16.1115	8.97757	5.34813	0.73341	0	0.211971	1.56903	0.378086
PWY-7000: kanamycin biosynthesis	0	0	0	0	0	0	0	0.0906484	0	0.0755787	0	0	0	0	0	0	0	0	0	0	0	0.0574437	0	0.0841656	0.234546	0.173436	0	0	0.562361	0.184355	0	1.5877	0	0	0	0.645907	0.263887	0	0	0	0	0	0	0	0.0668328	0.373816	0	0	0.43544
PWY-7002: 4-hydroxyacetophenone degradation	0	0.076225	0.222306	0	1.15024	0.21396	0.806351	2.705	5.99918	0.104412	2.77933	0	1.53058	0	0	0.346651	1.20807	0	0	0.0996687	0.0618487	0.947356	0.0278757	0.242756	5.4225	0.53525	0.763566	0.366039	4.23696	3.53182	0.571255	14.4455	0	0	0	1.13559	1.14671	0.0455665	0.175354	0	1.43291	0.190588	0.28642	0.175292	1.23994	0	1.5015	0.0572643	1.65672
PWY-7006: 4-amino-3-hydroxybenzoate degradation	11.0605	18.59	7.31613	7.4714	15.1323	67.1314	10.2781	22.6033	20.6711	11.5109	56.1296	109.048	29.5205	17.4165	85.1612	117.37	70.3999	57.5049	16.388	68.6987	433.642	61.4408	39.1502	27.1881	1109.89	24.4583	6.8934	1545.21	150.082	52.4458	82.0641	69.7522	171.95	102.767	207.891	59.6474	67.554	892.378	95.1241	9.70966	26.3096	11.5705	11.567	11.0619	28.0693	14.9404	152.117	64.535	69.0926
PWY-7007: methyl ketone biosynthesis	9.91823	1.63722	3.61156	9.64009	6.06352	7.63311	11.7387	28.2991	0.591521	8.70439	3.73608	1.88988	7.59125	16.9723	6.64672	72.4974	26.0799	10.725	0.070102	2.15653	4.69803	30.182	7.7738	6.66736	53.8196	10.2208	8.37025	47.4858	94.7398	29.964	12.1083	98.6964	0.841219	1.94605	7.62602	59.321	40.9671	17.8814	27.6332	0.243218	24.5735	12.5547	7.30009	1.58621	14.2624	1.29204	11.3207	16.1798	33.4208
PWY-7013: L-1,2-propanediol degradation	0	0	1.20265	0	0	0	11.6239	0	0	0	0	0	0	0	0	828.934	817.818	0	0	1.20316	0	2.78452	0	2.71529	28.5773	4.17119	15.3772	1.20326	18.193	19.1665	20.9012	85.0464	1.2844	0	2.40201	2.40207	0	2.7408	1.20293	0	1.20308	0.530662	0.365574	46.2485	0	0	0	0	0
PWY-7014: paromamine biosynthesis I	0	0	0	0	0	0	0	0	0	0.0639266	0	0	0	0	0	0	0	0	0	0	0.0986959	0.0539208	0	0	0	0	0	0	0	0	0	1.07458	0	0	0	0	0	0	0	0	0	0	0	0	0	0	0	0	0
PWY-7024: superpathway of the 3-hydroxypropionate cycle	0	0	0	0	0	0	1.00168	0	0	0.334305	0	0	0	0	0	0	2.59074	0	0	0	0	1.84047	0	0	5.64452	1.72613	0	0.62724	5.61763	2.14953	0	19.0919	0	0	0	0	0.710868	0	0	0	0	0	0	0	0	0	0	0	2.63243
PWY-702: methionine biosynthesis II	203.789	1169.74	485.392	798.166	1145.82	812.213	154.667	1081.32	1915.12	231.058	400.479	567.572	343.647	1027.54	758.717	1953.13	1227.73	566.015	555.646	42.4317	1885.59	10432.4	3020.94	1501.37	4791.79	7601.7	84.1884	3050.19	1513.08	280.459	479.019	630.634	4648.99	5377.57	1191.14	846.408	791.575	1848.48	364.751	790.24	638.382	435.742	85.1015	215.599	802.785	594.361	890.9	1117.13	701.122
PWY-7031: undecaprenyl diphosphate-linked heptasaccharide biosynthesis	0	0	0	0.0916012	0	0	0	0	0	0	0	0	0	0	0	0	0	0	0	0	0	0	0	0	0	0	0	0	0	0	0	0	0	0	0.0433762	0	0	0	0	0	0	0	0	0	0	0	0	0	0
PWY-7036: very long chain fatty acid biosynthesis II	0	0	0	0	0	0	2.32416	0	0	0	0	0	0	0	0	0	0	0	0	0	0	0	0	0	0	0	0.468935	0	3.56409	1.13281	0	3.69981	0	0	0	0	0	0	0	0	0.139455	0.154573	0.978283	0	0	0	0	0	0
PWY-7039: phosphatidate metabolism, as a signaling molecule	1.76709	26.2197	0.951449	41.2446	38.596	4.0953	14.8267	4.90768	0	1.43265	0.592329	0	0	2.41949	8.53792	2.04346	9.13575	0.868925	1.42225	2.39506	0.0956963	3.20163	39.9521	17.3528	5.55092	5.40125	2.65953	17.6821	152.489	8.55525	1.28058	13.8738	29.8263	0.733428	1.24872	7.06531	1.47202	0.37894	2.28584	1.56832	2.27877	14.3053	11.1599	6.79896	7.0013	20.7628	5.40219	2.06902	5.96667
PWY-7046: 4-coumarate degradation (anaerobic)	37.2561	553.748	5.84185	102.589	782.326	801.722	81.9053	762.564	2301.68	39.2643	36.9277	1.33969	1.98735	854.536	388.259	1970.62	704.116	127.201	189.29	32.2983	1179.7	5437.01	1492.12	587.824	5285.48	8025.41	19.5804	770.415	437.428	120.455	114.244	331.709	5046.79	2573.6	206.602	124.425	335.145	18.2773	126.988	268.415	109.75	209.101	53.4351	21.6136	286.947	557.834	235.576	561.753	340.179
PWY-7055: daphnetin modification	568.804	1768.32	552.73	953.615	760.201	1046.1	535.361	1042.89	1965.06	150.16	1952	3077.07	3871.94	991.035	2262.17	2740.44	750.423	1964.59	2486.09	1739.47	6618.77	10831.4	8144.78	1647.77	9259.69	10154.4	199.054	10620.6	2320.56	452.563	1371.25	981.487	6244.65	7036.57	1743.46	437.967	435.245	1914.32	414.592	3094.73	2445.4	609.09	328.898	1070.72	1468.51	1329.36	748.891	2188.44	646.556
PWY-7077: N-acetyl-D-galactosamine degradation	1754.53	3654.94	2136.7	2576.91	3026.28	2567.13	203.21	2839.27	7746.41	6937.05	2236.05	3807.86	2846.57	2965.35	3183.71	8069.39	4400.55	1845.3	1358.52	7455.25	9174.41	25645.8	12102.5	3576.59	18256.8	37153.9	250.971	13345.3	2764.08	418.829	2429.03	26261	22823.1	22282.4	6432	2338.52	5373.5	6768.74	2375.51	2611.55	3323.57	1642.87	69.879	2532.79	2205.44	2314.62	2606.6	3198.06	1437.97
PWY-7090: UDP-2,3-diacetamido-2,3-dideoxy-&alpha;-D-mannuronate biosynthesis	0	0	0.678854	0	0	1.26716	1.09737	76.413	0.594588	0.123249	0	0	0	0.984827	1.56526	0.347085	25.7379	0	0	0.962232	0.644014	17.2875	0	0.506624	16.4171	0.0839956	11.9821	4.67583	12.6813	10.6261	0	39.6339	0	0	0.723384	0	3.77357	0.886939	3.31243	0	79.0817	0.674907	0.805185	0.339602	0	0.153344	40.3353	2.02298	4.56175
PWY-7094: fatty acid salvage	394.797	35.9045	954.434	551.151	1518.41	1219.74	8.09522	543.144	69.3948	17.4428	965.925	647.386	528.341	606.539	351.026	789.831	654.18	797.106	39.1717	3576.17	837.574	4171.94	647.928	951.557	3152.83	3482.42	82.3171	2481.25	382.138	46.388	780.194	116.746	12.9809	0	17.561	113.044	47.1587	23.1998	44.9663	0	2046.01	493.847	26.1025	0	348.014	340.734	769.545	518.228	589.89
PWY-7097: vanillin and vanillate degradation I	20.2755	20.172	1.69496	0	417.194	16.8066	9.7325	54.4757	765.472	6.06321	624.357	0	0	9.46456	6.50629	235.131	215.102	1.88538	0	325.151	90.6596	85.4618	0	17.5558	119.711	18.0591	47.7782	1857.22	205.091	197.899	7.4911	203.815	1056.15	3.73158	6.05413	7.02177	19.5142	10.2656	44.4166	2.35476	846.793	3.11077	18.114	0.507308	42.6011	101.218	250.536	14.8565	338.691
PWY-7098: vanillin and vanillate degradation II	19.5459	12.7815	1.69469	0	24.0488	16.5446	3.19523	53.0395	54.0108	3.20957	199.546	0	0	9.43218	6.42618	58.9192	172.761	1.86684	0	321.631	2.48192	70.2555	0	17.4491	103.91	17.8853	36.3046	548.535	91.2205	34.7206	7.46608	46.5132	20.8221	3.66695	0.594699	6.95425	6.96854	8.73124	6.02725	1.98777	758.706	3.10707	8.43909	0.482465	36.7272	61.1075	219.603	13.7378	245.14
PWY-7102: bisabolene biosynthesis	0	0	0	0	0	0	2.24014	0	0	0.876256	0	0	0	0	0	0	0	0	0	0	0	0	0	0.121119	1.13575	0	0.778129	0	1.81249	0	0	12.894	0	0	0	0	0	0	0	0	0.139524	0	0	0	0	0	0	0	0
PWY-7104: dTDP-L-megosamine biosynthesis	3072.54	3469.14	7518.85	3273.07	5937.67	5582.15	425.59	3804.89	5285.18	9337.36	4935.73	7378.15	7900.56	4820.38	3967.1	6539.01	4591.97	3982.48	4202.66	27944.1	9059.72	27085	11141.8	6662.86	23483	22196	472.13	24829.7	4950.09	855.164	5307.02	2351.22	14539.3	13769.5	6399.92	2500.89	8622.7	8940.15	4230.1	4793.53	6784.27	3982.25	297.099	3415.27	3274.56	3200.08	4036.57	4661.89	3544.59
PWY-7112: 4-hydroxy-2-nonenal detoxification	0	0	0	0	0	0	1.18791	0	0	0	0	0	0	0	0	0	0	0	0	0	0	0	0	0	0	0	0	0	1.01526	0.937405	0	1.70321	0	0	0	0	0	0	0	0	0	0	2.06094	0	0	0	0	0	0
PWY-7115: C4 photosynthetic carbon assimilation cycle, NAD-ME type	11.1391	9.55451	9.30254	96.5131	13.9185	31.7615	33.9623	59.5952	30.053	27.4019	51.8544	10.7655	4.29035	381.587	6.19988	92.4025	104.717	69.1323	204.944	24.1143	15.8058	245.361	29.8143	47.1437	732.762	134.77	38.0772	957.225	378.677	157.52	148.082	361.257	10.4561	41.9107	40.0017	81.4224	73.754	24.0273	42.8344	5.03344	175.831	27.9993	23.3363	10.852	20.5362	36.5176	213.709	21.7258	356.813
PWY-7117: C4 photosynthetic carbon assimilation cycle, PEPCK type	4.58863	3.71674	5.37899	43.8773	5.31792	12.7105	33.433	23.8045	11.4821	50.1224	28.9777	4.43321	1.77871	234.788	2.34071	36.477	43.3547	32.4816	302.34	15.6582	6.01145	97.6648	11.3706	22.0702	323.024	51.5094	39.3102	715.927	351.029	144.969	166.773	431.52	3.92957	16.2697	27.533	38.2343	47.0976	31.2772	44.7435	1.91769	94.0826	16.4593	16.8108	23.4543	7.99768	14.5957	132.361	8.39493	278.222
PWY-7118: chitin degradation to ethanol	7.96062	45.1145	7.03339	146.37	101.239	73.964	9.98947	27.0028	56.4705	5.29426	23.5371	0.25178	0.116146	94.7843	38.9384	261.04	45.9079	101.366	14.9465	8.68909	247.048	116.322	25.2287	90.2592	489.947	79.0023	6.06885	45.009	87.0547	18.9994	35.7898	122.2	1061.26	622.397	8.57593	0.0489877	15.2906	9.48169	10.9547	103.072	10.8608	45.8012	7.71083	4.07457	91.8241	23.198	91.2496	134.251	77.9063
PWY-7119: sphingolipid recycling and degradation (yeast)	0	0	0	0	0	0	0	0	0	0	0	0	0	0	0	0	0	0	0	0	0	0	0	0	0	0	0	0	1.70744	0	0	0.561281	0	0	0	0	0	0	0	0	0	0	0	0	0	0	0	0	0
PWY-7136: &beta; myrcene degradation	0	0	0	0	0	0	0	0	0	0	0	0	0	0	0	0	0	0	0	0	0	0	0	0	0	0	0	0	0	0	0	0	0	0	0	0	0	0	0	0	0	0	0	0	0	0	0	0	0
PWY-7153: grixazone biosynthesis	0	0	0	0	0	0	0	0	0	0	0	0	0	0	0	0	0	0	0	0	0	0	0	0	0.353169	0	0	1.7063	42.6855	0.185794	0	6.90422	0	0	0	0	0	0	0	0	0	0	0	0	0	0	0	0	0
PWY-7157: eupatolitin 3-O-glucoside biosynthesis	4025.19	3989.08	7176.62	3756.85	6817.93	5676.32	577.565	5129.19	4755.65	10162.2	6921.73	7816.81	7083.8	4793.79	3709.03	7887.37	5719.36	5934.9	2795.25	26688.3	10068.6	36697.4	11350.3	7111.41	27010.9	26089.3	576.358	27717.7	5326.67	1000.59	6896.48	3029.31	15843.2	21350.6	8372.93	3493.71	11433.7	11946.4	7320.1	3756.7	7979.91	4482.11	380.952	4142.93	3854.27	4002.5	6488.33	5685.28	4941.58
PWY-7161: polymethylated quercetin biosynthesis	0	0	0	0	0	0	0.77154	0	0	0	0	0	0	0	0	0	0	0	0	0	0	0.0527912	0	0.109276	0	0	0	0	0.17469	0	0	2.21247	0	0	0	0	0	0	0.316354	0	0	0	0.0702988	0	0	0	0	0	0
PWY-7174: S-methyl-5-thio-&alpha;-D-ribose 1-phosphate degradation II	8.3639	249.227	0	160.402	39.5336	22.7316	22.2063	56.7211	131.417	4.11378	0	0	0	111.527	26.0266	186.027	282.446	0	16.2817	4.68658	25.3216	1704.61	787.272	393.02	899.629	2344.83	0.532547	703.379	255.238	39.029	0	27.4481	2.33861	712.051	7.1426	0	0	0	0	0	18.5496	18.0957	13.1313	4.21799	7.21802	109.89	2.46286	29.1111	11.7137
PWY-7184: pyrimidine deoxyribonucleotides de novo biosynthesis I	923.318	1159.53	1349.55	979.443	1601.44	1565.17	194.444	1121.02	1589.94	2293.48	1420.11	2073.57	2075.58	1135.55	1016.48	2094.28	1164.44	1441.36	1749.78	4591.39	3030.84	8360.74	3567.09	1292.97	5657.23	5993.11	168.526	6587.49	1747.36	440.64	989.162	808.296	4760.31	5904.22	1353.72	862.977	2104.67	1643.42	2995.18	1526.17	1972.33	1080.57	94.6691	1252.69	1010.21	945.819	1218.67	1462.84	1216.82
PWY-7185: UTP and CTP dephosphorylation I	0	0	0	0	0.144479	0.109213	5.02832	0.170108	0.516431	0.133205	0	0	0	0	0	3.1238	0	0	0.438923	0	0.219324	0.427429	0.234179	0.612578	6.64114	0.624545	4.4202	3.89379	3.34313	8.40877	0.347224	20.45	0.630032	2.74449	0	2.25207	24.3461	11.7504	0.135593	0.00542711	0.465218	1.65084	5.41789	1.39327	0.0479818	0.0426579	0.0133844	1.53766	0.0276505
PWY-7187: pyrimidine deoxyribonucleotides de novo biosynthesis II	66.1893	686.78	2.83452	614.452	831.916	778.763	24.1166	671.981	1135.96	56.398	1.74066	272.825	0	621.244	716.583	1344.14	744.556	201.6	51.6247	27.048	1519.68	5049	2586.1	913.538	3605.88	3903.53	30.1049	2071.53	758.267	104.948	23.1675	92.6738	2706.27	3458.01	48.8583	60.2195	339.918	38.25	23.003	544.878	65.6419	194.885	0.497998	189.378	469.883	551.161	341.056	735.38	353.73
PWY-7196: superpathway of pyrimidine ribonucleosides salvage	19.7633	7.90433	5.6678	19.91	1.06735	13.2536	2.86205	7.88341	0	3.03558	1.41108	14.1823	8.11296	30.0392	1.72585	52.0192	10.8386	31.709	29.2648	9.4975	4.63213	26.5176	4.37038	8.11004	73.3234	6.6123	4.50611	41.0282	39.1043	5.73865	8.06767	22.5375	160.621	174.011	26.246	18.661	7.8174	10.6451	3.52925	29.0773	43.608	13.6048	2.89039	0.883633	49.8063	8.5822	28.969	77.7492	42.9802
PWY-7198: pyrimidine deoxyribonucleotides de novo biosynthesis IV	887.785	1106.74	1330.27	903.958	1590.88	1528.15	186.031	1071.64	1411.26	2232.82	1420.11	2071.58	2075.58	1052.13	1009.51	2007.45	1124.14	1441.36	1734.98	4505.81	2973.95	8138.84	3429.32	1259.3	5557.71	5558.34	163.851	6454.25	1729.67	440.64	985.372	764.17	4438.55	5380.64	1353.72	839.445	2012.64	1651.74	2814.19	1459.51	1963.25	1021.04	91.2636	1254.07	984.298	945.819	1221.13	1434.96	1191.89
PWY-7199: pyrimidine deoxyribonucleosides salvage	26.4363	660.874	15.5198	374.126	781.524	320.871	25.2378	389.726	605.211	39.4414	0.291749	127.508	2.48702	247.642	234.508	783.569	452.689	88.2319	83.6684	11.871	519.479	3076.55	900.76	512.915	1704.81	2941.46	68.0942	1252.97	350.827	169.498	231.174	170.548	2637.55	3476.18	472.974	447.241	110.222	942.434	24.953	240.064	1045.02	83.0492	8.93736	104.491	264.196	178.549	229.144	309.831	126.478
PWY-7200: superpathway of pyrimidine deoxyribonucleoside salvage	0	0	0.684307	0	0	0	0	0	0	0.620349	0	0	0	0	0	0	0	1.44258	0	0	0	0	0	1.30776	1.38023	0	0	0	0	5.82842	0	0	0	0	0	0	0	0	0	0	0	0	0	0	1.7596	0	40.9593	0	0
PWY-7204: pyridoxal 5'-phosphate salvage II (plants)	113.121	683.092	0.175842	418.358	343.624	558.523	18.2727	318.889	1080.03	35.7073	0	0.841281	5.90173	412.954	413.11	1085.02	396.526	126.66	64.2418	9.9806	682.11	3979.62	857.298	603.294	2760.72	3705.46	9.74381	208.569	368.15	43.0761	12.5421	44.67	3001.53	3718.25	12.5964	34.5367	6.8601	2.87786	12.9646	244.485	5.51406	187.755	7.11145	2.91186	313.527	306.109	279.093	475.97	101.527
PWY-7208: superpathway of pyrimidine nucleobases salvage	36.225	48.6118	13.452	45.2638	27.5456	29.4574	84.5535	34.8904	18.4271	42.4866	6.04095	10.6339	28.1776	17.85	12.2736	120.358	45.5956	48.9291	22.5822	7.74136	34.8024	78.7801	32.601	28.153	163.728	27.7788	8.834	117.337	73.271	34.978	19.0476	431.713	250.159	225.289	63.2807	107.754	106.015	19.3359	26.4134	25.7596	62.2319	67.1757	54.6313	62.0074	43.278	14.9057	36.9044	72.5363	64.7273
PWY-7209: superpathway of pyrimidine ribonucleosides degradation	0	0.31385	0	0	0	0.680083	0.61726	0	0	0.441202	0	0	0	0	0	2.09949	0.3298	0	0	0.136988	0	0.36471	0	0.833359	0.948803	0.164628	0.669257	0	1.72248	2.23449	0.138769	11.2429	0.460982	0	0.084886	14.0729	0.413175	0	0	0	0.0588543	0	0.397472	0.0664686	0	0	0.0752505	0	1.42187
PWY-7210: pyrimidine deoxyribonucleotides biosynthesis from CTP	910.49	1448.32	1610.18	1169.32	1622.99	1283.48	219.178	1143.22	1949.39	656.197	1296.84	1785.26	1943.53	1188.15	1030.7	2371.37	1169.65	1417	1795.73	5374.26	3017.34	6129.48	3444.95	1384.92	5367.81	7104.54	178.667	5702.32	1858.64	420.109	1000.71	1235.21	6538.79	7414.52	1020.95	1033.71	1301.41	1210.73	2341.1	1425.29	2000.1	992.019	98.2081	1119.45	1006.2	812.383	1247.84	1469.34	1289.01
PWY-7211: superpathway of pyrimidine deoxyribonucleotides de novo biosynthesis	0	0	0	0	0.646602	0.549342	17.643	0.761446	2.2582	0.530398	0	0	0	0	0	13.6419	0	0	1.93429	0	0.940613	1.75107	1.04607	2.1376	28.6191	2.74768	11.4389	16.9257	11.7269	25.5059	1.53264	82.5894	2.82692	12.1861	0	9.85829	87.2569	32.1518	0.60715	0.0244165	1.69342	6.2325	20.1853	6.11276	0.215648	0.191383	0.0602061	6.75552	0.124365
PWY-7212: baicalein metabolism	453.391	849.411	453.461	585.822	611.955	809.835	246.946	789.197	1216.55	69.8358	1273.32	2046.12	2463.14	652.423	1216.06	1433.27	621.8	1173.91	1635.94	1443.56	3956.83	6098.77	4615.39	1045.31	6232.95	7455	121.019	6852.81	1559.87	271.064	826.378	486.323	3218.78	4007.34	69.6267	317.403	113.101	97.389	70.0586	2125.58	1649.73	478.687	169.425	68.7521	973.187	842.97	585.707	1362.01	502.707
PWY-7219: adenosine ribonucleotides de novo biosynthesis	863.923	995.146	1282.22	959.452	1820.74	1636.67	157.585	1089.57	1323.75	2383.53	1640.83	2154.57	2399.02	1018.51	1158.17	1941.58	1081.74	1408.69	1744.06	4482.98	3662.07	7140.56	4270.2	1181.75	5604.52	5007.45	179.668	7347.95	1653.01	363.782	1092.14	899.216	3641.06	4623.29	1525.17	883.245	1981.93	1854.42	1740.89	1817.82	2322.63	844.488	84.9838	1482.21	1064.9	953.361	1189.9	1580.48	1033.57
PWY-7221: guanosine ribonucleotides de novo biosynthesis	763.248	890.166	372.374	834.908	1324.87	1234	143.397	787.836	1226.94	779.897	906.759	1797.95	1877.33	780.351	978.815	1744.7	837.13	1087.75	1638.71	894.211	3080.15	4595.44	3558.09	994.742	4343.98	3918.92	155.613	5767.37	1601.71	348.663	628.568	940.545	3446.86	3908.63	1165.63	692.835	1362.86	1261.74	2057.55	1411.92	1872.83	590.007	70.019	1114.84	896.377	713.424	889.88	1334.93	871.452
PWY-7224: purine deoxyribonucleosides salvage	0	0	0	0	0	0	0	0	0	0	0	0	0	0	0	0	0	0	0	0	0	0	0	0	0	0	0	0	0	0	0	0	0	0	0	0	0	0	0	0	0	0	0	0	0	0	0	0	0
PWY-7228: superpathway of guanosine nucleotides de novo biosynthesis I	574.091	1021.37	500.668	953.69	1411.28	1219.6	162.076	878.91	1399.87	646.769	599.439	810.158	1566.28	899.276	995.521	1913.23	924.764	1026.5	842.972	1238.3	2690.28	5179.18	3378.67	1097.84	4638.92	4607.59	144.416	5035.59	1622.18	346.285	588.151	928.489	4091.82	4639.95	1097.93	778.397	1302.72	1183.86	2106.33	1289.21	1732.74	682.154	77.4271	1095.15	883.003	718.943	910.06	1320.81	897.568
PWY-7229: superpathway of adenosine nucleotides de novo biosynthesis I	46.8641	847.908	1.98644	694.892	773.311	689.638	18.4084	651.475	1341.46	50.4338	1.21826	182.825	0	633.02	747.186	1584.82	735.738	146.608	36.1128	18.992	1235.03	5911.33	2402.51	905.985	3899.47	4781.19	22.5892	1600.37	672.807	81.8928	16.3009	68.4318	3259.46	3976.97	38.8414	44.3616	282.591	29.5496	16.1587	430.749	46.5581	154.93	0.349885	146.167	406.725	520.904	263.798	641.343	277.3
PWY-722: nicotinate degradation I	0	0	32.8737	0	0	3.0315	0.15717	28.1254	0	0	157.361	574.918	0	5.94458	11.7321	2.63728	0	0	0	0	0	97.2554	65.9515	203.017	6.11737	0.21315	16.1256	0.204267	29.7871	0	2.64921	4.73523	0	0	0	0	0	0	0	0	488.756	0	1.42055	0	24.2567	9.92243	56.6535	123.664	12.1621
PWY-7230: ubiquinol-6 biosynthesis from 4-aminobenzoate (eukaryotic)	962.239	780.729	1366.67	784.993	1652.11	1225.18	77.684	1067.76	1196.13	77.9623	671.014	1439.91	1474.5	913.383	710.142	1436.26	1280.15	830.382	456.094	4535.83	2037.43	5697.32	1902.36	1371.34	4840.41	5381.21	147.144	5345.92	1342.08	300.216	935.859	572.684	2726.61	3546.43	72.9026	553.674	134.376	92.4657	66.3182	436.816	2468.95	914.355	51.3496	127.559	829.561	739.609	1183.83	1243.25	988.501
PWY-7233: ubiquinol-6 bypass biosynthesis (eukaryotic)	25.0176	80.0256	16.4123	64.6606	60.2747	54.5297	45.7127	89.5444	42.5282	4.31082	13.1043	14.2061	39.6049	79.4566	22.1671	115.341	98.4663	67.1175	69.2386	31.2374	84.4113	209.989	85.3025	33.481	245.255	41.1521	22.0668	212.008	118.364	26.5955	17.7152	115.666	406.498	378.302	2.96413	21.8269	9.79243	3.08434	4.63992	33.1288	85.2349	46.1246	39.702	31.9866	88.2618	28.3716	87.3279	129.705	147.622
PWY-7234: inosine-5'-phosphate biosynthesis III	0	0	0	0	0	0	0	0	0	0	0	0	0	0	0	0	0	0	0	0	0	5.87843	0	0	0	0	0	0	5.88478	5.59297	0	27.5488	0	0	0	0	0	0	0	0	0	0	0	0	0	0	0	0	0
PWY-7235: superpathway of ubiquinol-6 biosynthesis (eukaryotic)	39.3257	142.933	8.18262	50.7234	16.5822	26.293	52.0604	23.1043	34.8151	8.11843	13.1747	17.6602	32.07	128.742	8.33587	46.8786	86.5633	56.0819	113.904	16.988	20.8646	122.848	34.0059	37.0095	124.725	37.0455	9.98531	101.801	142.337	38.9195	6.44684	180.193	107.257	337.417	4.02988	5.46726	11.5778	3.93828	6.03107	19.71	25.8362	57.8812	33.5796	24.9549	44.0522	17.4173	90.6571	79.6209	167.581
PWY-7237: myo-, chiro- and scillo-inositol degradation	41.0262	480.034	59.3511	469.071	3.15588	134.82	2.80359	59.018	37.5121	6.0552	13.9536	9.94386	4.96422	99.5771	5.2789	166.362	271.72	75.7682	69.7401	73.6388	18.7278	2784.39	536.233	664.272	284.617	184.116	6.97225	515.68	365.685	16.9385	209.288	47.9529	2149.58	2480.79	69.7821	120.365	34.2573	91.4365	20.2693	127.725	46.9375	66.95	2.95413	9.22171	130.629	13.781	244.052	179.825	6.07347
PWY-7238: sucrose biosynthesis II	0	0	0	0	0	0	0.776282	0.122055	0	0.35746	0	0	0	1.01757	0	0	0	0	3.29708	0	0	2.66172	0	0	1.19589	0	0	2.77698	4.00177	0.526058	0	7.83498	0	0	0	0	0.422494	0	0	0	0	0	0	0	0	0	0	0	0
PWY-7242: D-fructuronate degradation	42.2101	445.392	83.6088	340.085	288.439	228.12	2.98923	258.617	1142.38	24.4698	1.44899	1.05467	1.95859	406.623	228.13	613.028	405.955	48.6288	45.9019	22.6023	396.77	4659.28	973.832	630.128	1593.22	4491.52	8.15632	802.305	320.283	17.7467	2.22521	46.2778	1366.36	1111.13	19.4921	1.59484	21.9103	3.26452	1.54524	84.813	10.0507	55.4464	3.09397	0.404273	119.465	174.291	108.67	197.129	96.2684
PWY-7245: superpathway NAD/NADP - NADH/NADPH interconversion (yeast)	0	0.459946	0	0.345767	1.2497	0.405099	35.9487	1.07903	0	0.650338	0.280409	0	0	0.357577	0.342212	0.443487	0.917713	0.462337	0.105025	0.231054	0.235771	0.490116	0.0707568	4.74442	5.52851	0.0747913	0.373031	2.76287	2.79088	1.81275	0.437468	19.3683	1.17762	0.71602	0.713451	0.906265	0.696201	0.213123	0.701713	0.104026	0.903161	13.1595	24.8773	5.54366	0.967619	0.0777579	0.205631	0.294913	0.113033
PWY-724: superpathway of lysine, threonine and methionine biosynthesis II	180.441	227.77	157.846	257.401	142.97	210.895	41.214	135.694	183.558	53.5244	6.39241	63.1562	116.875	187.25	103.769	580.78	235.177	229.884	138.824	25.4309	213.721	816.713	165.411	163.576	1086.6	106.979	28.5552	281.46	332.699	88.3234	210.849	526.723	1286.95	1648.4	212.07	416.416	268.473	65.3516	66.2872	139.799	159.668	106.655	9.80505	11.2356	188.995	71.1452	296.163	320.114	335.219
PWY-7251: pentacyclic triterpene biosynthesis	0	0	0.0238026	0	0	0	1.33965	0.0731848	0	0.0631044	0	0	0	0	0	0	0	0	0	0	0	0	0	0	0	0	0.018712	0	0.152112	0.0382741	0.0328534	0.495999	0	0	0.0759829	0.290122	0.0244091	0	0	0	0.0371806	0.606463	0.640965	0.180157	0	0	0	0	0
PWY-7254: TCA cycle VII (acetate-producers)	0	0	0	6.55552	2.00038	0	7.18918	0	9.69843	25.8563	440.03	0	0	39.4675	0	0	0	0	0	0	0	41.6883	0	0	0	2.81649	22.4323	0	101.143	117.819	0	43.3047	0	0	71.7724	12.9538	393.384	85.6828	2027.2	0	0	31.7975	21.4868	15.5808	0	0	0	0	0
PWY-7268: NAD/NADP-NADH/NADPH cytosolic interconversion (yeast)	0	0.345891	0	0.259858	0.943279	0.304795	33.846	0.812645	0	0.516199	0.213079	0	0	0.269038	0.257594	0.333247	0.691021	0.347995	0.078805	0.173336	0.176941	0.36802	0.0530909	3.64439	4.20604	0.0561368	0.28632	2.08264	2.10682	1.40556	0.334891	15.1717	0.884059	0.537324	0.541003	0.683784	0.529727	0.163382	0.533947	0.0780964	0.679885	10.4239	22.7344	4.68827	0.72902	0.0583562	0.154352	0.221373	0.0848141
PWY-7269: NAD/NADP-NADH/NADPH mitochondrial interconversion (yeast)	126.513	81.7075	151.616	80.232	94.9751	62.077	66.7546	121.697	73.3713	5.89255	10.7278	128.995	44.0677	54.5569	46.0644	113.184	108.855	62.9845	108.589	412.643	180.888	204.486	79.5562	96.0238	191.043	48.1459	7.91557	267.522	201.632	26.6525	10.727	206.185	567.537	583.028	32.2791	72.8677	24.1644	4.91284	24.3179	51.802	118.355	112.517	39.303	24.2173	100.534	57.3746	115.996	162.234	114.802
PWY-7274: D-cycloserine biosynthesis	0	0	0	0	0	5.36216	0	0	0	0	0	0	0	0	0	0	0	0	0	0	0	0.833055	0	0.204435	0.265061	0.109801	0	2.19581	1.35818	0	0	2.19356	0	0	0	0.711472	1.9649	0	0.206111	0	0	0	0	0	0	0	0	0	0.335843
PWY-7279: aerobic respiration (cytochrome c) (yeast)	216.92	6.10118	176.931	360.48	802.359	367.159	81.2469	655.299	14.1227	24.7806	1283.68	975.527	161.601	554.138	340.064	306.019	741.732	893.042	299.536	233.637	675.403	2998.51	485.26	811.426	2309.15	2068.21	100.406	2906.74	757.613	150.272	851.752	551.78	11.7414	8.29353	12.2801	282.441	23.9978	12.9581	26.1307	2.57669	1220.05	183.763	57.4942	712.287	484.39	483.308	857.184	494.559	898.443
PWY-7283: wybutosine biosynthesis	0	0	0	0	0	0	0.118277	0	0	0.344396	0	0	0	0	0	0	0	0	0	0	0	0	0	0	0	0	0.451671	0	0.816662	1.49831	0	3.61391	0	0	0	0	0	0	0	0	0	0.731477	0	0.920889	0	0	0	0	0
PWY-7286: 7-(3-amino-3-carboxypropyl)-wyosine biosynthesis	0	0	0	0	0	0	0.0788996	0	0	0.454583	0	0	0	0	0	0	0	0	0	0	0	0.315527	0	0	0	0	0.591692	0	1.13493	1.69753	0	4.15376	0	0	0	0	0	0	0	0	0	0.492938	0	0.628886	0	0	0	0	0
PWY-7288: fatty acid &beta;-oxidation (peroxisome, yeast)	7.98598	1.71195	3.31526	6.54859	4.6914	8.32001	21.0244	29.8919	9.64618	5.23035	3.82	1.63592	6.54727	26.8107	5.40768	58.761	22.8377	8.56996	10.8874	2.2093	9.4181	24.4074	8.7735	9.49992	41.812	7.85008	6.92067	42.7595	92.7496	23.0101	11.6489	95.6097	11.6	3.47259	6.53204	55.1866	34.0132	10.1632	14.3324	3.16179	36.7972	14.333	6.91622	2.94429	15.5114	3.96025	9.82712	17.3663	33.8269
PWY-7289: L-cysteine biosynthesis V	4.03363	11.1165	2.47086	7.55412	3.76488	7.58388	14.2412	18.3258	2.66748	2.07836	0.678663	2.88669	4.72882	2.5157	3.7281	15.5498	17.1989	6.26349	4.64233	1.62092	2.02603	22.9851	4.18301	9.54379	19.0426	5.2382	4.92368	51.803	118.123	10.9241	6.55858	79.2786	41.8932	32.2445	2.22779	11.0891	5.07461	1.89654	1.2612	5.6744	7.088	5.89249	2.4462	3.54289	10.836	2.06692	7.25091	10.6712	5.7285
PWY-7300: ecdysone and 20-hydroxyecdysone biosynthesis	0	0	0	0	0	0	0.378144	0	0	0	0	0	0	0	0	0	0	0	0	0	0	0	0	0	0	0	0	0	0	0	0	0.489247	0	0	0	0	0	0	0	0	0	0.163933	0.384058	0.217613	0	0	0	0	0
PWY-7301: dTDP-&beta;-L-noviose biosynthesis	541.032	584.207	740.415	270.216	538.381	554.346	37.1835	440.78	234.556	26.999	210.593	651.569	449.975	454.82	643.185	1009.53	622.297	220.151	614.731	1223.8	1674.37	4632.85	713.24	316.562	3607.63	3032.48	99.5265	4490.05	693.031	209.087	327.971	642.513	2530.47	2084.52	629.162	406.104	574.608	754.984	179.897	263.124	1854.89	414.42	22.9307	438.613	521.356	371.547	488.118	759.568	337.219
PWY-7312: dTDP-D-&beta;-fucofuranose biosynthesis	0	0	0	0	0	0	0	0	0	0	0	0	0.113014	0	0	0	0	0	0	0	0	0	1.56914	0	0.63398	0	0	0	0.491101	0	0	2.00864	0	0	0	0	0	0	0	0	0	0	0	0	0.207169	0	0	0.471694	0
PWY-7315: dTDP-N-acetylthomosamine biosynthesis	20.4261	213.212	0	135.35	121.75	167.155	0	103.222	291.981	8.60106	0	0	0	87.1164	119.999	333.304	34.9189	36.1451	12.4082	2.24846	253.949	826.927	269.056	125.815	665.32	246.62	1.59201	34.378	33.1714	12.1001	2.13911	15.0065	1298.95	1232.85	2.21432	0	0	0	1.20047	98.2529	0	43.639	0	0	74.6006	61.9419	68.1902	123.691	50.4709
PWY-7316: dTDP-N-acetylviosamine biosynthesis	0	0.361278	0	13.8096	0	0.736305	0	0	0	0	0	0	0	0	0	0	2.62417	0	0	0	0	4.99327	0	0	3.08954	5.50293	1.62189	0	0	0	0	2.93458	0	0	0	0	1.25471	1.68186	0.460454	0	35.3393	0	0	0	0	0	3.872	54.6352	8.67332
PWY-7317: superpathway of dTDP-glucose-derived O-antigen building blocks biosynthesis	0	0	0	0	0	0	0	0	0	0	0	0	0	0	0	0	0	0	0	0	0	0	0	0	1.12169	0	0	0	0	0	0	2.36886	0	0	0	0	0	0	0	0	0	0	0	0	0	0	0	0	0
PWY-7318: dTDP-3-acetamido-3,6-dideoxy-&alpha;-D-glucose biosynthesis	1519.71	3903.15	2668.37	3307.47	3678.75	3900.81	352.765	3412.15	7805.14	6290.86	2797.57	5165.08	3367.08	4109.99	3809.37	8149.69	4764.9	2352.79	2586.26	11555.9	9620.5	36866.9	8677.37	4728.1	24910	41335.6	363.391	20765.6	5394.08	907.672	3152.69	2002.24	14181.9	21372.3	6709.55	2831.83	4807.07	7986.47	2503.56	2578.8	5851.4	2053.26	253.161	3441.88	3006.12	2164.72	3438.25	3719.35	1857.58
PWY-7328: superpathway of UDP-glucose-derived O-antigen building blocks biosynthesis	4.08879	37.291	1.36389	20.9497	19.9174	22.3863	2.22421	47.1339	86.1676	3.6733	0.547898	0	2.86035	42.7472	6.32479	70.253	21.636	8.38043	4.2726	0.915687	60.128	36.5346	48.3387	13.9906	130.81	21.0624	0.309501	28.6475	29.957	6.0235	6.32514	10.5533	173.166	206.678	1.35801	2.75052	1.11166	0.935277	0.511642	12.2904	9.98377	14.5602	0.970846	0.420153	50.1193	15.2218	29.0663	44.575	20.7804
PWY-7345: superpathway of anaerobic sucrose degradation	0	0	1.5904	0	6.25398	2.00936	7.78138	0	5.56531	9.84727	2.10206	0	0	19.9985	5.66854	0	0.722966	0.603127	7.82215	1.3559	0	47.1881	0	0	20.3925	10.6761	2.1582	7.40848	33.8276	0.25627	4.60831	213.758	0	1.79365	0	0.0916499	0	0.266106	0.0700481	0.258986	2.94492	1.32771	0	0.374221	0.148054	0	0.71791	0	0.443822
PWY-7347: sucrose biosynthesis III	0	0	0	0	0	0	0.647915	0.101715	0	0.297889	0	0	0	0.848122	0	0	0	0	2.74992	0	0	2.21825	0	0	0.996619	0	0	2.31441	3.33669	0.438558	0	6.5456	0	0	0	0	0.352093	0	0	0	0	0	0	0	0	0	0	0	0
PWY-7371: 1,4-dihydroxy-6-naphthoate biosynthesis II	0	0	0	2.03621	0	0	1.45707	0	0	0	0	0	0	0	0	0	0	0	0	0	0	8.60353	0	0	7.06828	3.31923	0	0	266.848	0	1.05075	61.5342	0	0	0	0	0	0	0	0	0	0	0.281193	0	0	0	0	0	0
PWY-7374: 1,4-dihydroxy-6-naphthoate biosynthesis I	0.272419	5.59639	1.28965	3.12216	2.5528	5.59379	1.7499	3.60339	9.05812	2.29602	0.0327722	0.393673	0.894933	6.59032	3.66832	10.4284	2.36893	1.62457	2.58694	2.93601	7.4122	15.9835	4.75143	3.32205	9.79718	1.98966	1.11849	3.52808	235.983	1.07149	0.673515	42.9151	48.3075	53.6629	0.291391	2.31764	13.9461	0.252959	1.86277	2.2405	1.88438	2.51028	0.924942	0.116712	2.0697	1.76502	2.64526	3.75429	4.91937
PWY-7379: mRNA capping II	0	0	0	0	0	0	1.16831	0	0	0	0	0	0	0	0	0	0	0	0	0	0	0	0	0	0	0	0.317808	0	0.492931	1.36214	0	0.382427	0	0	0	0	0	0	0	0	0	0.276393	0.972101	0	0	0	0	0	0
PWY-7383: anaerobic energy metabolism (invertebrates, cytosol)	5.86129	30.9138	14.5164	24.2355	428.195	1104.39	55.5247	598.564	15.759	37.762	390.128	0	1.64906	22.235	21.1472	546.545	537.575	294.606	1.77913	43.3156	8.39541	312.553	66.2014	60.2162	1639.99	84.3055	45.3196	2480.59	828.21	172.168	192.689	554.863	6.41567	9.24547	139.174	286.939	229.498	36.5068	1598.99	3.09276	260.544	35.1792	15.8558	26.2409	236.817	5.79769	241.891	2.81886	562.006
PWY-7384: anaerobic energy metabolism (invertebrates, mitochondrial)	0	0	0	7.61804	5.07172	0	4.82011	0	13.982	18.2019	2.41072	0	0	45.7418	0	0	0	0	0	0	0	68.5023	0	0	0	5.46246	11.4295	0	68.8625	77.3346	0	62.3464	0	0	45.4391	16.7004	61.9506	16.1914	34.5729	0	0	18.4541	11.3034	2.1961	0	0	0	0	0
PWY-7386: superpathway of lipoate biosynthesis and incorporation (PDH, KGDH, GCV, yeast)	496.933	13.3694	19.7057	4.23398	1492.95	1547.29	9.57112	651.616	479.007	24.9515	1288.57	1403.96	86.3894	121.628	506.951	1088.96	847.904	1018.56	4.87612	48.0725	1630.24	3534.84	644.59	496.083	4252.63	2522.14	71.0302	4242.38	523.089	41.3861	777.433	171.631	38.7908	6.71761	955.795	196.292	222.579	1476.35	180.998	0	1458.18	484.786	18.3273	39.129	494.552	500.44	950.527	448.175	664.654
PWY-7389: superpathway of anaerobic energy metabolism (invertebrates)	0	0	0	9.85996	7.5893	0	7.22534	0	13.5294	23.6556	3.72601	0	0	31.1012	0	0	0	0	0	0	0	88.9984	0	0	0	7.61779	16.0541	0	102.532	96.9624	0	92.0955	0	0	58.0808	23.7448	90.7987	21.0789	58.3664	0	0	23.0128	12.983	3.71487	0	0	0	0	0
PWY-7391: isoprene biosynthesis II (engineered)	0	12.9409	0	6.64655	0	2.1058	49.529	0	0.554854	11.2622	0	0	0	7.3513	0	42.8522	0.864754	2.68237	0	0	0	5.45773	0	9.0225	2.36687	0	2.06166	0	7.27909	9.35444	1.87187	26.4255	0	0	6.90387	1.97545	50.381	3.59726	7.07119	0.77697	14.2479	22.6025	35.7225	32.0212	1.00316	0	0.782378	0	1.23615
PWY-7392: taxadiene biosynthesis (engineered)	0	0	0	0	0	0	4.71266	0	0	0	0	0	0	0	0	0	0	0	0	0	0	0	0	0	0	0	0	0	0.446212	0	0	0.577971	0	0	0	0	0	0	0	0	0.263472	0	0	0	0	0	0	0	0
PWY-7397: naringenin biosynthesis (engineered)	0	0	0	0	0	0	2.63684	0	0	0	0	0	0	0	0	0	0	0	0	0	0	0	0	0	0	0	0	0	0	0	0	3.75278	0	0	0	0	0	0	0	0	0	0	0	0	0	0	0	0	0
PWY-7400: arginine biosynthesis IV (archaebacteria)	634.226	931.803	539.261	779.298	993.084	1029.6	153.632	775.696	1147.64	87.802	28.0889	27.585	52.6538	833.712	668.96	1601.14	907.462	477.728	223.129	535.242	1705.62	5857.61	2375.09	1179.09	4168.71	4833.85	35.6514	2534.68	1017.53	122.995	87.5434	309.405	3973.81	4519.95	83.5913	91.429	123.428	31.7215	39.4627	579.672	412.506	624.346	22.4167	22.8752	687.952	574.644	831.026	1078.45	553.405
PWY-7405: aurachin RE biosynthesis	0.0349478	0	0	13.4108	2.45947	0.255515	0.931151	6.34807	0	0.71185	0.625278	0	717.001	9.4588	0.521755	0	4.5477	0	0.102611	3.21608	0.130045	2.1484	3.663	0.292537	2770.55	0.580493	0.956171	16.7678	6.42544	4.75525	0.319043	25.6117	16.5191	0.753191	6.71352	0.302048	5.59112	17.7789	7.0804	0	2.51179	3.32054	0.303349	1.14675	3.21848	0.315518	1.18442	0	1.35348
PWY-7409: phospholipid remodeling (phosphatidylethanolamine, yeast)	0	0	0	0	0	0	1.67058	0.0493945	0	0.507708	0	0	0	0	0	0	0	0	0	0	0	0	0	0	0	0	0.355975	0	0.82056	2.15612	0	2.78208	0	0	0	0	0	0	0	0	0.044809	1.01552	1.42726	0.174989	0	0	0	0	0
PWY-7411: superpathway phosphatidate biosynthesis (yeast)	0	0.0615823	0.199417	0	0.17375	0.252121	15.3766	0.608317	0.0501167	0.14375	0.377608	0.0397958	0	0	0.0890377	1.35301	0.37506	0.137846	0	0.183295	0.0943932	0.49012	0.0794227	1.66236	1.62543	0.589251	0.430558	1.61331	3.39756	1.74815	0.299764	5.14234	0.428715	0	0	0	0.200454	0.199802	0.0789479	0	1.2316	5.66392	12.2551	4.49836	0.322988	0.344176	0.22123	0.887286	0.130633
PWY-7412: mycinamicin biosynthesis	0	0	0	0	0	0	0	0	0	0	0	0	0	0	0	0	0	0	0	0	0	0.463681	0	0.584862	0	0.239842	0	0	1.01908	0.242796	0	3.02283	0	0	0	0	0	0	0	0	0	0	0.554943	0	0	0	0	0	0
PWY-7413: dTDP-6-deoxy-&alpha;-D-allose biosynthesis	0	0.0683008	1.71531	0	0	0.866695	0.25081	0.610367	0	0	0.210095	0.231129	0	4.65006	0	1.79851	0	0.400816	2.50506	16.035	0	1.25652	9.62302	0	2.5141	0.182775	0	1.1515	7.19094	0.386813	0	6.14457	0	0.193215	0	0	0	0	2.78285	1.08183	0.549868	2.91014	0	0	0	0.693937	0.206385	0	1.84207
PWY-7426: mannosyl-glycoprotein N-acetylglucosaminyltransferases	0	0	0	0	0	0	0	0	0	0	0	0	0	0	0	0	0	0	0	0	0	0	0	0	0	0	0.740846	0	0.635088	0.660089	0	0.821965	0	0	0	0	0	0	0	0	0	0	0.412778	0	0	0	0	0	0
PWY-7432: phenylalanine biosynthesis (cytosolic, plants)	345.498	693.677	208.009	461.602	847.45	586.559	69.8936	618.648	629.892	40.4366	891.272	970.318	489.117	278.722	531.642	944.226	740.709	717.687	80.2211	242.757	1479.14	3180.93	1419.93	650.503	2907.27	2066.7	53.8117	3283.36	710.981	102.266	603.935	283.328	2781.4	3399.42	281.564	267.43	190.297	601.053	68.735	394.488	893.789	335.72	34.7599	41.475	576.937	443.797	893.711	816.457	616.618
PWY-7433: mucin core 1 and core 2 O-glycosylation	0	0	0	0	0	0	1.22287	0	0	0	0	0	0	0	0	0	0	0	0	0	0	0.260187	0	0	0	0	0.283745	0	1.87522	3.36457	0	1.17122	0	0	0	0	0	0	0	0	0	0.375312	0.759668	0	0	0	0	0	0
PWY-7434: terminal O-glycans residues modification	0	0	0	0	0	0	0.5606	0	0	0	0	0	0	0	0	0	0	0	0	0	0	0	0	0	0	0	0.849303	0	2.31189	2.58376	0	0.784799	0	0	0	0	0	0	0	0	0	0.33386	0	0	0	0	0.137494	0	0
PWY-7440: dTDP-&beta;-L-4-epi-vancosamine biosynthesis	3072.54	3469.14	7518.85	3273.07	5937.67	5582.15	425.59	3804.89	5285.18	9337.36	4935.73	7378.15	7900.56	4820.38	3967.1	6539.01	4591.97	3982.48	4202.66	27944.1	9059.72	27085	11141.8	6662.86	23483	22196	472.13	24829.7	4950.09	855.164	5307.02	2351.22	14539.3	13769.5	6399.92	2500.89	8622.7	8940.15	4230.1	4793.53	6784.27	3982.25	297.099	3415.27	3274.56	3200.08	4036.57	4661.89	3544.59
PWY-7446: sulfoglycolysis	0	0	0	0	0	0	0	0	0	0	0	0	0	71.7339	38.3941	20.456	3.87635	0	0	0	0	180.775	0	0	132.395	165.037	0	107.346	6.51572	1.49784	0	3.26903	2.09213	345.234	0.949494	0	0.888133	0	0	0	0	0	0	0	0	25.1051	0	22.928	0
PWY-7450: anthocyanidin modification (Arabidopsis)	0	0.384968	0	0.368138	0	0.0901492	9.89437	0	0	1.48054	0	0	0	0.251229	0	0.375288	0.518389	0	0	0	0	0.262292	0	0	0	0.240938	0.961928	0	2.48194	0	0	14.0545	0	0.302327	0	0	0	0	3.45717	0	2.99543	1.42769	0.397431	0	0	0	0	0	0
PWY-7478: oryzalexin D and E biosynthesis	874.515	678.316	1073.58	631.75	1275.5	1362.5	164.081	1232.37	1195.47	64.86	1448.05	2195.77	2290.42	796.174	970.723	1262.01	1377.13	1170.72	1288.96	3660.81	3304.67	5863.87	3624.77	1190.25	7046.85	9120.15	121.745	7162.51	1644.64	252.622	903.601	415.822	2745.75	3821.28	36.1051	494.851	75.8976	51.0852	41.9109	1783.01	1923.93	894.76	119.779	36.412	1049.72	894.51	1113.36	1369.09	919.53
PWY-7485: tetracenomycin C biosynthesis	0	0	0	0	0	0	0	0	0	0	0	0	0	0	0	0	0	0	0	0	0	5.92628	0	0	1.86021	0	0	0	0	0	0	54.348	0	0	0	0	0	0	0	0	0	0	0	0	0	0	0	0	0
PWY-7498: phenylpropanoids methylation (ice plant)	0	0	0	0	0	0	1.41244	0	0	0	0	0	0	0	0	0	0	0	0	0	0	0.155531	0	0	0	0	0	0	0	0	0	4.36891	0	0	0	0	0	0	0	0	0	0.183717	0.226681	0	0	0	0	0	0
PWY-822: fructan biosynthesis	0	0.613968	0	0.0808537	0	0	2.12381	0.509034	0	0	0	0	0	0	0	0.679517	0	0.0616527	0	0	0	0.941368	0	0	0.0770993	0	0.125322	0	0.387076	0.0769131	0.0544215	1.17085	0	0	0.964519	0	0.0995781	0	0	0.0803891	0.090685	0.787689	0	0.920781	0.182547	0	0.0545884	0	0
PWY-841: superpathway of purine nucleotides de novo biosynthesis I	124.553	377.105	110.874	351.718	392.889	406	119.639	491.184	349.995	392.552	65.1467	172.441	199.341	354.087	165.538	877.48	495.117	400.789	376.326	180.385	579.207	1035.53	370.913	258.045	1392.01	280.809	73.5368	1791.99	634.842	183.355	269.45	594.408	1760.61	2405.95	474.105	447.136	788.713	286.897	465.09	267.339	451.66	267.625	61.0173	297.016	406.963	175.247	431.232	597.37	503.721
PWY-842: starch degradation I	0	2.17293	0	4.54459	27.2489	4.36955	12.6065	11.5577	6.79411	0.384027	0	5.5961	0	5.136	0.528748	21.3471	3.46292	0.726027	0.175687	0.0562042	0.875091	12.7882	4.17334	4.06831	12.293	0.786491	1.61132	8.37871	2.65141	2.32254	5.5196	15.9627	12.1118	18.9067	48.5281	37.5645	7.13196	23.2856	3.54358	1.25729	7.78459	5.40862	4.23395	1.79999	5.20381	1.75629	1.69961	1.83575	1.03944
PWY-922: mevalonate pathway I	0	12.9409	0	6.64655	0	2.1058	49.529	0	0.554854	11.2622	0	0	0	7.3513	0	42.8522	0.864754	2.68237	0	0	0	5.45773	0	9.0225	2.36687	0	2.06166	0	7.27909	9.35444	1.87187	26.4255	0	0	6.90387	1.97545	50.381	3.59726	7.07119	0.77697	14.2479	22.6025	35.7225	32.0212	1.00316	0	0.782378	0	1.23615
PWY0-1061: superpathway of alanine biosynthesis	0	411.752	0	414.005	348.472	53.0076	0	291.974	807.989	20.4488	0	0	0	390.404	484.099	734.945	486.197	0	0	0	519.884	4546.96	830.193	0	2668.02	4012.49	0	1111.87	465.616	12.0061	0	32.0062	205.609	2019.56	15.4262	0	6.33352	0	0	0	0	0	5.92496	0	47.7926	352.867	0	134.452	75.8329
PWY0-1241: ADP-L-glycero-&beta;-D-manno-heptose biosynthesis	66.7501	846.707	8.33512	486.3	1160.41	403.685	14.6863	455.577	1141.32	25.5805	0.242609	97.2527	0	298.357	389.423	884.88	512.543	168.869	25.2914	35.3978	640.354	4876.53	1042.51	773.315	3000.26	3384.5	58.7188	2022.22	353.413	77.6153	6.8101	250.043	3458.18	4330.67	10.238	130.631	10.0964	11.6744	8.46061	255.055	1328.51	219.599	7.76417	513.063	235.309	296.692	305.358	373.072	403.33
PWY0-1261: anhydromuropeptides recycling	201.912	795.833	348.433	605.936	393.113	521.442	45.509	480.98	1091.26	72.3123	3.77377	124.635	284.828	511.907	490.481	1277.04	649.483	191.881	110.584	132.232	795.069	6018.35	1716.7	1023.02	3421.24	5221.82	39.9726	1384.15	591.895	75.921	218.026	107.954	3279.61	4294.1	142.461	241.276	148.32	59.6205	200.957	400.079	626.84	293.921	15.9689	136.656	334.653	338.765	349.315	509.09	179.927
PWY0-1296: purine ribonucleosides degradation	24.9664	739.835	3.14134	466.591	562.854	359.564	53.6646	384.067	916.211	98.4846	0.436571	4.49663	2.31689	312.749	250.784	975.723	434.297	102.618	84.8726	8.23746	441.92	3313.04	845.609	567.851	2052.72	2985.66	43.7706	1041.01	434.173	65.0339	96.8474	229.356	3437.35	4115.66	47.4328	51.1086	629.423	24.6403	252.332	234.383	135.921	84.8767	8.53868	49.2332	233.705	197.775	219.993	367.35	186.275
PWY0-1297: superpathway of purine deoxyribonucleosides degradation	0	11.8261	0	0	333.338	396.033	19.9738	242.418	694.121	35.8848	1.04898	3.19073	1.43728	259.497	243.294	812.816	416.036	115.453	0	9.30839	321.411	2980.66	658.709	138.972	1930.12	2863.65	33.3646	1031.62	427.205	59.2607	67.2466	197.883	1592.18	6.16738	26.8462	34.0972	33.1496	15.1784	30.7888	0	89.4071	3.55971	9.64951	35.6065	120.256	162.868	223.678	358.192	131.539
PWY0-1298: superpathway of pyrimidine deoxyribonucleosides degradation	0	11.5344	0	0	154.096	182.661	12.9051	141.751	178.738	34.9747	0.572965	26.3714	0.362196	95.9408	5.1173	514.763	204.679	63.665	0	8.21025	82.3699	538.521	135.387	86.0341	1437.41	223.836	37.1557	1035.14	144.423	64.5223	167.603	133.617	885.06	6.14686	74.3693	193.379	30.5437	79.9533	22.785	0	202.646	3.45747	5.51746	146.953	86.7338	42.9663	137.394	152.353	71.4058
PWY0-1319: CDP-diacylglycerol biosynthesis II	390.437	609.841	84.432	420.504	326.597	517.639	27.9507	364.316	907.066	49.0325	6.56588	120.247	292.596	448.961	402.293	945.548	448.103	140.169	63.3278	28.5384	983.982	4380	1312.44	777.585	2489.22	1253.69	31.5462	1277.93	382.599	65.8376	30.9632	113.909	3152.46	3167.78	16.2206	35.0739	35.5414	18.8258	18.4849	363.187	70.9703	288.831	23.5713	27.1562	359.407	252.24	376.551	574.853	189.091
PWY0-1415: superpathway of heme biosynthesis from uroporphyrinogen-III	1.43997	0	0	5.35608	2.99391	7.48399	1.37773	12.2788	0	16.9258	0	0.97134	0.230764	0.707061	0	8.96225	0.986221	11.9872	2.79926	1.21918	0	19.7018	0.838054	8.50724	206.892	5.96427	7.80652	4.44688	24.3729	13.612	0	15.1416	0.577525	4.3629	13.1971	6.36925	6.07008	0.72428	0.820903	1.14089	0	8.54739	3.22028	0	9.10686	1.2426	14.4534	2.14057	16.7635
PWY0-1479: tRNA processing	21.5479	203.839	28.1893	150.603	160.535	149.702	49.2332	224.334	320.286	7.3775	24.267	70.3518	27.1731	160.437	205.951	501.122	529.89	83.8576	27.8837	59.4984	197.081	1363.59	352.489	105.555	1527.37	1428.07	50.1462	382.511	66.9555	33.0346	35.2584	56.3423	1380.85	1525.53	12.6365	39.5274	72.4905	6.78267	23.795	153.162	602.136	54.9643	4.83519	8.08731	130.125	145.958	134.049	220.049	88.8834
PWY0-1533: methylphosphonate degradation I	0	0	0	0	0	0	0	0	0	0	0	0	0	0	0	0	245.007	0	0	0	0	0	0	0	0	0	0	0	0	0	0	0	0	0	0	0	0	0	0	0	0	0	0	0	0	0	0	0	0
PWY0-162: superpathway of pyrimidine ribonucleotides de novo biosynthesis	76.4157	101.531	29.7173	94.52	60.4974	64.5072	113.606	75.014	40.613	77.0932	13.5093	23.6979	61.9381	39.1612	27.1014	247.764	97.0505	104.218	49.3713	17.3674	76.8397	174.307	72.1783	61.3721	351.793	61.9944	18.3199	257.104	153.889	67.5086	41.7062	575.469	514.638	476.092	110.058	193.429	202.449	39.986	58.1921	55.3777	134.211	134.94	61.5495	128.098	91.3804	32.6639	79.2013	151.864	133.532
PWY0-166: superpathway of pyrimidine deoxyribonucleotides de novo biosynthesis (E. coli)	76.7792	839.176	3.40051	699.91	906.837	858.298	28.4915	725.69	1300.18	67.3733	2.08676	286.843	0	696.402	755.174	1568.81	797.229	231.791	60.4892	32.4345	1597.46	6060.75	2655.76	981.933	3910.08	4795.11	34.4814	2253.39	833.95	118.647	27.5561	108.977	3261.99	4125.24	58.1285	71.6622	396.272	45.6842	27.5695	594.833	78.0902	227.807	0.597046	220.562	508.162	574.649	381.938	792.359	395.194
PWY0-301: L-ascorbate degradation I (bacterial, anaerobic)	67.0888	293.208	75.3466	211.711	241.27	1089.09	120.034	238.926	249.236	2264.76	41.0968	771.244	29.0737	237.66	129.001	1014.19	465.573	470.263	250.666	125.184	261.386	4879.16	713.8	423.023	3491.45	6833.77	34.4723	1338.72	749.003	139.276	403.969	367.397	1697.18	1698.51	1486.88	385.31	1334.91	2026.63	810.307	79.1992	144.01	181.662	96.7201	504.574	233.39	144.407	169.882	210.611	55.7481
PWY0-42: 2-methylcitrate cycle I	177.972	115.068	1032.96	247.774	1.2025	415.863	71.9761	144.995	29.0069	30.3777	10.2266	154.431	2343.69	508.748	730.837	216.859	78.1235	193.147	117.52	3624.84	3004.55	1356.22	3656.68	576.103	2531.98	847.108	23.6816	4805.59	872.627	90.6523	468.33	307.158	10.652	5.79303	277.771	279.961	129.298	589.514	1479.68	1410.74	31.3967	463.333	38.605	45.2664	234.137	43.3981	290.646	156.477	333.429
PWY0-781: aspartate superpathway	185.493	690.231	32.4316	524.953	824.367	628.303	40.5398	589.794	1053.68	76.5779	245.689	407.033	0	629.568	510.19	1273.72	696.593	453.154	249.088	36.1319	1049.8	4828.21	1569.72	652.39	3323.18	4079.54	69.2334	2063.61	651.705	167.251	466.552	344.43	91.9432	2444.01	284.436	365.256	208.21	264.55	252.176	386.305	649.488	356.64	0	81.5523	494.481	417.598	568.232	712.928	447.533
PWY1F-FLAVSYN: flavonoid biosynthesis	0.426594	0.185943	0.0802094	1.59321	0.471787	0.835347	2.30388	2.5274	2.19792	0.250281	0	0.180203	0.045623	0.624234	0.400483	2.02446	0.601425	0.758108	0.0275658	0	0.694595	1.37581	0.307208	0.266829	1.59702	0.341027	0.459642	7.3024	1.15672	0.222805	1.56341	8.43627	0.170966	0.532822	0.814378	5.49153	0.583938	0.0780286	0.482904	0.208421	1.76336	0.65068	0.488874	1.35517	1.187	0.593889	2.84484	2.78167	1.78177
PWY3O-19: ubiquinol-6 biosynthesis from 4-hydroxybenzoate (eukaryotic)	21.5689	91.0408	6.19809	39.8877	15.0389	21.1959	40.989	21.1238	27.7577	4.99418	6.46221	12.7311	25.6873	83.2691	7.47783	41.5683	66.1638	31.5609	68.9245	13.2853	19.4157	99.4305	30.3913	27.4932	107.668	28.9386	7.80531	88.5057	103.244	25.5872	5.71861	122.388	90.8461	172.53	2.85533	5.03009	8.3832	2.82936	4.33804	16.873	19.9564	40.7389	30.5918	21.7028	34.4735	14.5683	59.3612	55.8831	111.034
PWY3O-355: stearate biosynthesis III (fungi)	0.300236	0	0	0	0	0.88785	12.1668	0	0	0	0	0	0	0	0	0	0	0	0.361032	0	0	0	0	0	0	0	0	0	0.263323	0.448061	0	5.18132	0	0	0	0	0	0	0	0	1.56925	4.72997	9.1464	5.90611	0.367258	0	0	0	0
PWY4FS-4: phosphatidylcholine biosynthesis IV	0	0	0	0	0	0	0	0	0	0	0	0	0	0	0	0	0	0	0	0	0	0	0	0	0.0800469	0	0.0635768	0	0.778889	0	0	3.24564	0	0	0	0	0	0	0	0	0	3.97115	0	0	0	0	0	0	0
PWY4FS-7: phosphatidylglycerol biosynthesis I (plastidic)	263.438	655.103	50.0525	455.203	348.42	473.617	18.839	371.002	758.791	36.9935	7.4244	111.486	147.088	354.653	348.458	932.11	399.726	157.499	66.5082	20.3591	960.675	4256.08	1320.98	735.452	2141.45	569.744	15.5586	973.38	420.49	57.6711	18.0303	94.0742	2997.24	3349.77	8.24898	13.8564	32.3891	16.9112	15.4431	399.105	38.2773	231.24	13.3118	13.0965	346.508	235.075	364.419	569.753	192.457
PWY4FS-8: phosphatidylglycerol biosynthesis II (non-plastidic)	263.438	655.103	50.0525	455.203	348.42	473.617	18.839	371.002	758.791	36.9935	7.4244	111.486	147.088	354.653	348.458	932.11	399.726	157.499	66.5082	20.3591	960.675	4256.08	1320.98	735.452	2141.45	569.744	15.5586	973.38	420.49	57.6711	18.0303	94.0742	2997.24	3349.77	8.24898	13.8564	32.3891	16.9112	15.4431	399.105	38.2773	231.24	13.3118	13.0965	346.508	235.075	364.419	569.753	192.457
PWY4LZ-257: superpathway of fermentation (Chlamydomonas reinhardtii)	0	13.7125	0	0	144.53	118.036	21.8554	31.8621	467.552	46.4059	3.90179	0.341104	0.130107	125.451	147.34	439.318	58.4482	173.163	0	7.57988	389.909	153.268	44.5587	115.823	1130.99	137.899	11.1633	55.8452	146.517	25.3925	45.2447	112.816	1397.63	8.61275	31.4234	0.0571548	38.7703	31.5426	20.7517	0	12.9698	4.92706	24.1976	131.549	96.5651	99.0281	130.422	186.231	102.33
PWY5F9-12: biphenyl degradation	0	0.22892	0.461497	0.343062	1.36026	3.20672	0.957865	2.4589	0.130434	0.305803	0.0527194	0	0.569759	3.09278	4.22558	23.9768	29.8351	0.659826	0.958086	8.8763	0.65087	7.36333	2.96925	0.836604	14.2784	0.585311	1.25702	35.507	14.7242	6.04655	3.11557	18.2608	0.804728	0.151637	0.67049	5.09077	0.371923	0.204267	1.78125	4.58226	4.35772	0.0967572	0.442806	0	3.33744	1.1164	4.24533	0.712059	6.80933
PWY66-301: catecholamine biosynthesis	0	0	0	0	0	0	0.416061	0	0	0	0	0	0	0	0	0	0	0	0	0	0	0	0	0	0	0	0	0	0	1.03566	0	1.1936	0	0	0	0	0	0	0	0	0	0	0	0	0	0	0	0	0
PWY66-367: ketogenesis	0	39.5369	0	55.2102	3.83995	10.3143	26.4133	13.6875	0.314673	16.9867	0	0	0	13.4743	0	63.1876	2.11093	10.6173	0	1.71578	0	3.75176	0	11.6896	6.70547	2.78651	22.4327	2.73125	41.5034	47.8179	4.77634	63.6079	2.43713	0	152.492	13.2434	65.0027	36.2108	35.2283	3.25789	43.925	57.6515	24.703	7.64825	34.1894	0.519786	0	13.5619	9.76203
PWY66-373: sucrose degradation V (sucrose &alpha;-glucosidase)	0	0.0349413	0	0	0.0556686	0.0306896	0.457791	0	0	0.234999	0	0	0	0	0	0	0	0	0	0	0	0.0652619	0	0.0409836	0.00908974	0	1.01317	0	0.597786	1.42442	0	0.583484	0.10522	0	0	0	0	0	0.119748	0	0.0647129	0.20931	0.28538	0.146004	0.0456474	0	0	0.0233758	0
PWY66-374: C20 prostanoid biosynthesis	0	0	0	0	0	0.229249	0.561668	0	0	0	0	0	0	0	0	0	0	0	0	0.121629	0	0.129553	0	0	0	0.0297159	0.461692	0	1.24734	2.19628	0	2.32272	0	0	0	0.335078	0	0	0	0	0	0.0658473	0.35041	0	0	0	0	0.0551841	0
PWY66-378: androgen biosynthesis	0	0	0	0	0	0	1.95751	0	0	0	0	0	0	0	0	0	0	0	0	0	0	0	0	0.187969	0	0	1.32488	0	3.21864	1.65647	0	2.45482	0	0	0	0	0	0	0	0	0.225373	0.69858	0.98174	0	0	0	0	0	0
PWY66-387: fatty acid &alpha;-oxidation II	23.6747	2.50944	26.9968	19.0485	31.3716	2.60549	15.113	6.74821	6.63903	7.18182	2.19268	2.3766	12.153	48.8661	5.4525	11.1694	32.9754	6.09584	8.15507	25.8374	6.08039	33.7867	3.67481	24.7247	27.1387	23.2288	11.5109	39.1291	483.803	25.7541	1.87398	128.996	1.43731	5.85738	10.292	8.56071	79.834	66.192	93.5722	4.2848	29.505	12.992	6.92794	11.4205	3.99285	3.50314	18.8071	14.506	5.4726
PWY66-388: fatty acid &alpha;-oxidation III	22.9218	2.22138	22.7932	16.9215	29.1163	2.41369	15.4948	6.58237	5.56791	8.16155	2.18929	2.34387	11.82	38.343	4.92636	11.1712	32.4073	5.85727	6.30736	23.5062	5.45304	31.4609	3.56002	18.7563	27.1323	18.7037	10.0761	37.0598	540.221	26.2648	1.87053	132.632	1.4302	4.85494	11.1316	8.49521	170.964	95.1743	705.464	3.2571	25.8679	11.7836	6.96036	14.3626	3.93187	2.84118	18.1499	13.5418	5.43772
PWY66-389: phytol degradation	18.7978	16.1148	0.224401	92.259	1.59269	47.547	64.1057	1.24771	0.740077	2.06101	0.628827	120.882	145.032	43.7042	7.666	50.6688	25.6883	194.408	195.796	11.2891	0.317272	15.3159	2.47708	19.134	26.3962	1.85999	6.12662	88.0921	39.6145	13.7499	1.83328	78.9224	73.5534	5.88501	4.3375	34.0759	2.37192	3.77455	4.74968	2.08106	26.6089	34.1328	54.4231	28.1568	108.88	39.0615	6.97535	177.446	87.8022
PWY66-391: fatty acid &beta;-oxidation VI (peroxisome)	7.06108	1.44647	2.84731	8.69636	4.21871	8.658	17.94	28.8228	9.48154	8.04522	3.26393	1.47821	5.61101	45.0694	5.00363	113.498	19.3191	9.61868	10.1398	1.87376	7.99599	22.153	9.1802	11.5035	38.927	7.99344	7.43972	39.3394	101.754	22.8117	11.5166	108.154	10.2536	3.14792	5.62227	67.2084	102.16	22.988	75.3573	3.552	37.2467	13.8425	5.73544	2.46827	14.654	3.45374	8.11679	15.2257	31.6317
PWY66-399: gluconeogenesis III	9.263	46.0963	23.0213	36.3206	519.863	735.457	64.5522	621.219	23.4923	63.4657	132.91	0	2.63667	34.9304	32.5483	454.75	544.482	208.122	2.84705	68.8068	13.3901	456.652	98.9052	91.5838	1757.78	128.415	50.944	2809.71	837.127	157.628	212.091	522.872	10.2145	14.6828	207.391	308.836	237.783	59.5738	362.816	4.88464	294.423	54.742	20.5709	36.5258	311.303	9.22227	308.709	4.4987	592.428
PWY66-400: glycolysis VI (metazoan)	0.962731	0.966012	1.37547	0	0.833284	12.8793	145.212	3.95233	0	1.5606	0	0	0	0	0	1.71264	0	0	0	1.03774	0	3.92742	0	33.5533	0	1.20007	9.4163	1.23243	30.7987	23.9655	6.0202	102.515	0	0	1.80336	0	0	0	0	6.16642	10.5119	145.872	83.8985	65.1665	0.545996	0	1.7916	1.87408	0
PWY66-409: superpathway of purine nucleotide salvage	22.1016	35.0742	2.2312	36.1823	57.6206	51.3279	91.6578	120.329	32.6951	29.5148	0.974793	4.97908	0	37.4522	7.16273	116.682	135.667	46.0342	4.39587	12.8977	64.9352	216.477	19.7236	82.9959	105.496	29.2835	19.1931	725.707	569.772	87.7508	32.0973	383.041	18.1011	188.946	2.12547	35.3009	8.40278	7.12253	48.5759	10.367	105.053	130.776	23.1243	65.2473	80.3133	6.69157	54.5364	63.4602	60.3732
PWY66-422: D-galactose degradation V (Leloir pathway)	18.5107	339.458	2.74745	217.64	162.264	223.602	39.6534	198.886	554.768	16.5708	1.94157	13.824	1.02066	169.928	115.78	619.353	137.308	71.9348	21.8236	3.39397	241.889	2706.4	553.914	367.551	1016.86	263.35	18.302	552.697	280.569	27.3462	197.598	115.308	1934.06	2396.21	69.689	156.31	32.3011	30.4765	48.1026	128.978	169.58	70.2195	28.8259	79.2773	150.169	82.7944	134.353	179.954	49.5759
PWY6666-2: dopamine degradation	0.499106	0.358297	0.050561	1.44957	0	1.15063	30.3811	0.211644	0.17137	0	0	0	0	3.73176	1.41904	4.31745	0.284604	0	0	0.149146	0.151135	0.466706	0	1.73351	9.52433	0.349436	1.54061	1.09123	0.945038	6.76971	0.31888	9.8301	0.143419	2.10777	0.389822	6.58527	0	0	0.846485	0.435696	0.723675	10.2507	16.1608	6.59117	0.547434	2.25876	0.585848	0.710897	1.46126
PWYG-321: mycolate biosynthesis	497.474	567.92	182.916	518.062	706.508	437.958	126.724	681.645	729.943	101.265	873.185	183.861	442.238	660.032	128.333	1452.81	778.703	775.868	391.763	137.658	560.706	4993.07	1107.86	571.095	3967.93	2966.56	55.0556	1639.62	971.65	246.051	558.943	543.78	2755.07	2643.34	242.275	284.074	296.192	88.9917	119.507	243.87	231.059	276.331	68.6425	86.5702	532.16	453.77	774.265	807.311	934.921
PYRIDNUCSAL-PWY: NAD salvage pathway I	98.3407	242.003	177.776	76.526	724.315	37.1413	12.0865	199.322	11.3857	13.8805	580.822	736.696	642.343	254.792	366.093	402.839	151.347	116.998	168.468	132.89	1008.66	588.203	558.608	208.095	932.117	171.444	50.0875	2450.61	211.061	49.1406	20.693	62.8651	13.9808	18.3178	10.8123	53.6704	12.7444	18.6914	9.93407	210.034	948.338	134.692	8.26828	2.85602	342.753	403.27	157.735	310.901	300.573
PYRIDNUCSYN-PWY: NAD biosynthesis I (from aspartate)	507.903	522	414.794	402.096	636.074	641.558	35.3279	515.865	699.682	40.5901	466.55	820.95	673.527	661.261	388.075	929	593.936	524.993	62.3881	730.668	1097.6	4498.73	1143.89	878.96	2955.05	3606.63	61.9612	2800.37	636.317	143.463	600.372	380.703	20.2963	1203.15	129.857	236.262	264.543	64.9329	164.076	215.277	1001.51	427.904	26.1894	84.1748	371.123	322.979	697.112	538.735	474.361
REDCITCYC: TCA cycle III (helicobacter)	0.369651	0.9322	1.99017	7.24861	1.04773	2.42668	8.73552	4.20118	1.35215	11.2077	0	0.313571	0	0	0	7.90276	70.8203	1.10292	0	1.90985	0	28.8875	0.926785	8.36872	156.421	13.0592	10.0589	8.49392	48.6914	19.5771	52.6506	162.19	0	0	77.7376	0.996343	25.3695	6.53727	2.35144	0	0.40209	2.16042	2.86997	2.06032	1.36007	6.01178	8.90221	0	1.71978
RHAMCAT-PWY: L-rhamnose degradation I	16.9157	502.353	0	263.09	224.375	225.749	0.441233	192.581	842.481	17.0796	0	4.20484	0.0645165	331.658	217.495	682.936	255.077	56.5069	19.1447	5.49993	446.545	2659.58	865.562	331.652	1488.02	2625.68	6.42985	477.342	184.113	16.758	22.3094	45.4784	2929.89	1121.17	8.16342	86.7746	13.5417	3.40295	14.8582	157.304	42.8971	46.6756	0.751512	0.875738	231.138	148.454	207.377	311.358	49.8531
RUMP-PWY: formaldehyde oxidation I	6.02916	4.36856	0	30.9328	28.6654	3.23435	2.07828	2.43575	0	17.4942	0	15.0495	3.25704	32.6762	0.569817	27.0326	0	19.5044	0	1.8597	0.938957	9.16768	1.6876	41.4338	61.5183	0	20.8004	3.8756	92.7618	10.0726	36.4307	54.0791	4.08434	32.388	241.326	141.737	103.051	40.4251	122.957	4.77594	311.718	1.30267	4.17182	31.2326	4.13553	0	39.6207	1.76908	8.44625
SALVADEHYPOX-PWY: adenosine nucleotides degradation II	54.4237	808.319	3.96496	538.303	613.045	440.558	26.8122	436.375	1188.43	33.4098	4.26137	3.2318	3.71765	365.323	352.245	1082.51	476.198	174.654	102.314	14.4199	809.434	4269.75	1387.88	540.224	2334.24	3837.3	44.3844	1338.6	720.247	65.3416	70.0392	295.538	4157.98	4787.64	11.4363	36.1566	259.897	12.9374	87.6718	422.457	105.347	123.327	12.104	21.7493	309.272	285.291	291.413	488.364	204.031
SER-GLYSYN-PWY: superpathway of serine and glycine biosynthesis I	356.317	607.655	80.5513	548.868	825.184	935.753	63.6913	588.074	916.88	40.1385	860.603	107.021	153.899	494.46	520.011	1177.46	663.665	832.17	138.205	80.0034	877.014	5008	1819.93	719.716	3755.98	3687.83	35.1148	2398.34	864.446	135.292	681.095	276.433	2546.32	3434.38	115.019	269.815	275.561	49.0142	172.31	447.271	274.321	247.897	42.3565	63.6273	630.187	559.903	748.213	843.021	572.451
SO4ASSIM-PWY: sulfate reduction I (assimilatory)	929.405	874.998	1326.32	643.836	1204.63	997.062	148.408	950.048	1394.67	372.523	1219.54	154.954	871.059	918.896	401.794	1687.98	1144.96	918.708	125.346	4642.19	677.765	7035.39	1337.27	1683.81	5588.45	4880.61	93.1585	1956.13	854.637	158.469	1494.07	698.372	4055.59	4961.64	1219.38	403.488	675.819	1018.67	420.876	286.502	1432.51	712.978	59.2023	382.02	682.541	569.622	1334.41	1076.75	1046.78
SPHINGOLIPID-SYN-PWY: sphingolipid biosynthesis (yeast)	0	0	0	0	0	1.08326	32.8541	0.948244	0	0	0	0	0	0	0	0	0	0	0	0	0	0	0	2.71724	0	0	0	0	3.46752	0	1.00791	7.24878	0	0	0	0	0	0	0	0	1.48652	13.7716	18.0445	4.47337	0	0	0	0	0
SUCSYN-PWY: sucrose biosynthesis I (from photosynthesis)	0	0	0	0	0	0	1.28985	0.203411	0	0.59536	0	0	0	1.69487	0	0	0	0	5.48485	0	0	4.43518	0	0	1.99288	0	0	4.6269	6.65817	0.875966	0	12.9971	0	0	0	0	0.703814	0	0	0	0	0	0	0	0	0	0	0	0
SULFATE-CYS-PWY: superpathway of sulfate assimilation and cysteine biosynthesis	332.257	709.991	75.6227	550.004	809.846	785.903	83.5814	630.247	1092.63	81.2931	28.7475	77.4217	47.3195	576.524	461.976	1294.69	737.878	476.128	112.429	35.9721	805.155	5725.77	1601.89	898.685	3833.01	4388.44	33.2512	1842.62	719.51	123.936	601.838	328.873	3079.51	3762.46	231.377	323.343	427.172	104.75	264.859	343.331	287.986	286.932	40.8239	120.298	526.418	497.652	658.404	767.014	427.521
TCA-GLYOX-BYPASS: superpathway of glyoxylate bypass and TCA	414.228	360.711	219.524	711.619	1394.33	990.875	93.8201	942.018	572.829	142.326	1303.51	546.646	1028.01	838.766	851.058	1684.72	1091.89	1271.54	738.64	437.216	2181.25	6893.54	2888.84	1135.58	5232.05	5358.48	104.76	5160.48	1345.04	274.451	946.009	604.921	3662.21	4289.72	776.563	602.772	549.238	346.491	2325.5	692.666	1499.88	411.286	53.4742	114.025	825.015	720.075	1017.57	1251.04	977.006
TCA: TCA cycle I (prokaryotic)	409.447	1127.21	166.975	944.282	1704.65	1423.62	150.366	1009.66	1509.57	2895.98	1515.36	402.103	828.097	861.42	847.182	2037.84	1200.98	1480.93	773.285	323.755	1937.57	7700.13	2604.63	1233.03	5887.06	6125.18	136.154	5280.13	1447.16	385.181	1091.09	1103.58	4563.96	5431.98	1951.49	803.214	2388.86	2158.13	2958.64	524.488	2391.42	356.996	96.0391	894.307	953.768	809.26	1148.28	1323.24	1209.05
TEICHOICACID-PWY: teichoic acid (poly-glycerol) biosynthesis	0	0	0	0	0.225345	0	0.0735172	0.391089	0	0	0	0	0	0	0	0.30276	0	0	0	0	0	0	0	0	0	0	0	0	0.164244	0	0	0.395204	0	0.392639	1.74752	2.89294	0	2.81289	0.166625	0	0	0	0	0.0973372	0	0	0	0	0
THRESYN-PWY: threonine biosynthesis	756.028	798.883	1333.63	697.705	1484.18	792.074	115.828	849.361	1282.85	122.887	1182.5	472.641	898.362	867.476	548.521	1528.77	1001.16	938.058	253.911	4614.25	784.584	7032.75	1653.85	1226.77	4471.42	5416.7	118.052	3087.43	1083.33	259.256	933.71	519.208	3123.36	3959.87	523.265	482.989	621.532	429.157	1490.55	263.03	1870.43	825.617	52.1419	795.699	659.409	593.431	945.573	973.098	826.027
TOLUENE-DEG-DIOL-PWY: toluene degradation to 2-oxopent-4-enoate (via toluene-cis-diol)	0	0.238142	0.461497	0.353623	0.641729	2.76699	1.00518	2.3313	0.0981677	0.329971	0.0394115	0	0	3.5798	4.22558	23.9768	16.1576	0.553126	1.02947	8.8763	0.65087	10.2918	3.94344	1.52775	23.6798	0.459693	0.867163	25.1718	10.0687	5.14724	3.65986	19.6632	0.924362	0.133877	0.823199	5.032	0.492522	0.130846	2.16869	4.85265	2.96303	0.0666388	0.812509	0	3.60571	0.972331	3.21199	0.907777	10.2132
TRIGLSYN-PWY: triacylglycerol biosynthesis	3.4945	6.9894	0	2.09776	1.54009	29.3027	16.7297	7.29289	0	5.91464	0.605329	0	0	5.03199	12.8263	122.908	30.7831	66.9756	0	2.25046	0	27.3718	8.65285	14.3513	790.089	2.77713	6.19996	0.665191	136.963	16.1555	1.84637	23.4396	0.275547	0	5.11725	6.51707	7.89699	7.5836	5.17667	1.1578	0.546869	20.3232	10.9753	4.1916	52.5952	0	0	42.1469	3.15647
TRNA-CHARGING-PWY: tRNA charging	373.76	718.482	53.266	633.422	863.269	739.908	146.038	707.722	712.047	341.451	773.085	1175.38	1422.24	673.984	711.789	1510.88	753.463	787.532	845.859	381.246	2021.72	4883.3	2575.67	801.89	3855.38	3502.15	110.564	4629.66	1281.14	281.679	592.841	726.583	2929.82	3386.22	446.537	679.507	711.328	598.781	408.413	723.623	587.106	419.441	64.899	702.937	730.632	523.982	633.911	1093.81	488.977
TYRFUMCAT-PWY: tyrosine degradation I	5.43163	5.94991	229.352	71.9036	12.7724	247.572	20.7912	68.8556	0.425704	11.4158	16.1268	7.97554	7.44045	101.817	22.3363	163.339	160.478	130.289	1.54323	51.439	47.2723	188.086	49.1189	75.0331	727.961	53.7239	21.9966	200.949	179.06	47.0063	43.1856	123.856	5.5008	1.3567	5.26624	12.2688	16.7141	9.3896	8.21189	0.781141	256.752	160.523	21.318	4.73084	128.945	42.0107	189.844	248.086	91.1863
UBISYN-PWY: superpathway of ubiquinol-8 biosynthesis (prokaryotic)	65.2851	252.202	8.07653	61.2843	17.6684	27.549	20.7452	24.3791	45.2428	13.5013	16.8796	28.0532	42.1149	204.603	9.40949	52.2716	106.666	66.3885	82.4286	16.7128	22.5287	139.171	38.7534	54.995	145.459	51.3404	9.47708	118.21	199.098	48.7611	7.13089	175.018	103.128	400.828	6.20311	5.7841	15.6061	5.61533	8.50994	23.7935	23.1899	85.249	26.3048	24.5592	44.0275	21.0778	113.029	73.4061	206.528
UDPNACETYLGALSYN-PWY: UDP-N-acetyl-D-glucosamine biosynthesis II	0.469668	0.417325	0	0	0.0668468	2.11826	62.9366	0	0	0	0.11446	1.30004	0	0	0.110896	0.346892	0	0	0	0	0.17632	0	0	0	1.52737	0	2.65568	0.568395	7.87279	5.47178	0.0817852	26.3843	0	0	0	0	0	0	0.120459	0	0	29.0995	38.2082	15.5211	0.420253	0	0.0708219	3.91813	0.158479
UDPNAGSYN-PWY: UDP-N-acetyl-D-glucosamine biosynthesis I	680.993	779.576	1024.04	714.666	1449.78	1102.67	126.893	859.173	1066.62	2492.19	1345.67	1686.27	2095.34	859.533	951.766	1484.2	858.408	1202.69	1164.68	3862.66	2947.23	5932.4	3574.39	1169.27	4417.41	4334.7	142.995	5881.05	1384.23	301.66	992.911	810.544	2776.89	3416.28	1399.07	696.695	1709.45	1820.91	2313.11	1550.37	1998.71	821.382	49.7963	1260.94	793.011	730.911	884.559	1145.89	923.1
URDEGR-PWY: superpathway of allantoin degradation in plants	0	0	0	0	0	4.35154	0.774391	0.191811	0	0	0.0906481	0	0	0.861168	0	18.7819	5.46044	0.0993756	0.75466	0.132639	0	15.8322	0.278449	0.188603	22.5871	0.294896	0.681088	0	0.328277	0.0852472	3.25011	3.98451	0.220635	0	0	3.22698	0.108983	0.181798	0.261816	0	0	0	0	0.213983	0.166969	0	0.25647	5.01143	0.667449
URSIN-PWY: ureide biosynthesis	12.9774	8.68928	1.48513	6.72521	15.8503	125.243	44.7926	18.1063	0.136038	11.5299	0.191105	0.215521	0.448777	20.416	0.0871547	11.4975	16.8714	3.10759	10.5092	5.34638	0.215318	69.8178	0.182366	50.8727	32.826	9.9698	10.6811	36.9553	123.659	55.5468	3.03996	273.953	3044	0.440852	3.76288	31.4334	8.46401	5.95068	31.7757	0	28.5466	93.7691	23.8577	16.6526	14.5078	0.844582	7.43661	10.076	24.4529
VALSYN-PWY: valine biosynthesis	897.115	767.189	1157.64	784.203	1170.63	1460.64	199.332	1032.07	1423.75	2050.66	1627.1	2120.83	2211.62	874.438	1119.27	1894.18	1095.27	1402.53	1508.22	3898.14	3440.04	6280.9	3906.58	610.963	5030.25	4738.76	139.333	6867.75	1649.19	369.215	908.64	984.665	3333	3449.72	1558.38	725.711	1832.89	1657.92	2281	1668.92	1647.53	899.318	106.808	1094.34	1042.76	934.872	1125.03	1528.27	1081.96
[truncated: 349 more columns]

## Sheet: MetaCyc Annotations
# Pathway	Expected Taxonomic Range	Superclasses	Category	Molecule
12DICHLORETHDEG-PWY: 1,2-dichloroethane degradation	Bacteria	Degradation/Utilization/Assimilation	Chlorinated Compounds Degradation	0
3-HYDROXYPHENYLACETATE-DEGRADATION-PWY: 4-hydroxyphenylacetate degradation	Proteobacteria	Degradation/Utilization/Assimilation	Aromatic Compounds Degradation	0
4-HYDROXYMANDELATE-DEGRADATION-PWY: 4-hydroxymandelate degradation	Bacteria	Degradation/Utilization/Assimilation	Aromatic Compounds Degradation	0
4TOLCARBDEG-PWY: 4-toluenecarboxylate degradation	Proteobacteria	Degradation/Utilization/Assimilation	Aromatic Compounds Degradation	0
AEROBACTINSYN-PWY: aerobactin biosynthesis	Proteobacteria	Biosynthesis	Siderophore Biosynthesis	0
ALLANTOINDEG-PWY: superpathway of allantoin degradation in yeast	Fungi	Degradation/Utilization/Assimilation	Amines and Polyamines Degradation	Allantoin Degradation
ANAEROFRUCAT-PWY: homolactic fermentation	Archaea	Generation of Precursor Metabolites and Energy	Fermentation	0
ANAGLYCOLYSIS-PWY: glycolysis III (from glucose)	Bacteria	Generation of Precursor Metabolites and Energy	Glycolysis	0
ANARESP1-PWY: respiration (anaerobic)	Archaea	Generation of Precursor Metabolites and Energy	Anaerobic Respiration	0
ARG+POLYAMINE-SYN: superpathway of arginine and polyamine biosynthesis	Bacteria	Biosynthesis	Amines and Polyamines Biosynthesis	0
ARGDEG-IV-PWY: arginine degradation VIII (arginine oxidase pathway)	Proteobacteria	Degradation/Utilization/Assimilation	Amino Acids Degradation	L-arginine Degradation
ARGDEG-PWY: superpathway of arginine, putrescine, and 4-aminobutyrate degradation	Bacteria	Degradation/Utilization/Assimilation	Amino Acids Degradation	L-arginine Degradation
ARGININE-SYN4-PWY: ornithine de novo biosynthesis	Bacteria	Degradation/Utilization/Assimilation	Amino Acids Degradation	L-arginine Degradation
ARGSYN-PWY: arginine biosynthesis I (via L-ornithine)	Archaea	Biosynthesis	Amino Acids Biosynthesis	L-arginine Biosynthesis
ARGSYNBSUB-PWY: arginine biosynthesis II (acetyl cycle)	Archaea	Biosynthesis	Amino Acids Biosynthesis	L-arginine Biosynthesis
ARO-PWY: chorismate biosynthesis I	Bacteria	Biosynthesis	Aromatic Compounds Biosynthesis	Chorismate Biosynthesis
ASPASN-PWY: superpathway of aspartate and asparagine biosynthesis; interconversion of aspartate and asparagine	Bacteria	Biosynthesis	Amino Acids Biosynthesis	0
AST-PWY: arginine degradation II (AST pathway)	Proteobacteria	Degradation/Utilization/Assimilation	Amino Acids Degradation	L-arginine Degradation
BIOTIN-BIOSYNTHESIS-PWY: biotin biosynthesis I	Bacteria	Biosynthesis	Cofactors, Prosthetic Groups, Electron Carriers Biosynthesis	Biotin Biosynthesis
CALVIN-PWY: Calvin-Benson-Bassham cycle	Bacteria	Biosynthesis	Carbohydrates Biosynthesis	Sugars Biosynthesis
CARNMET-PWY: L-carnitine degradation I	Proteobacteria	Degradation/Utilization/Assimilation	Amines and Polyamines Degradation	Carnitine Degradation
CATECHOL-ORTHO-CLEAVAGE-PWY: catechol degradation to &beta;-ketoadipate	Proteobacteria	Degradation/Utilization/Assimilation	Amines and Polyamines Degradation	Carnitine Degradation
CENTBENZCOA-PWY: benzoyl-CoA degradation II (anaerobic)	Bacteria	Degradation/Utilization/Assimilation	Aromatic Compounds Degradation	Benzoyl-CoA Degradation
CENTFERM-PWY: pyruvate fermentation to butanoate	Proteobacteria	Generation of Precursor Metabolites and Energy	Fermentation	Pyruvate Fermentation
CITRULBIO-PWY: citrulline biosynthesis	Mammalia	Biosynthesis	Amino Acids Biosynthesis	L-citrulline Biosynthesis
COA-PWY: coenzyme A biosynthesis	Archaea	Biosynthesis	Cofactors, Prosthetic Groups, Electron Carriers Biosynthesis	Coenzyme A Biosynthesis
COBALSYN-PWY: adenosylcobalamin salvage from cobinamide I	Proteobacteria	Biosynthesis	Cofactors, Prosthetic Groups, Electron Carriers Biosynthesis	Adenosylcobalamin Salvage from Cobinamide
COLANSYN-PWY: colanic acid building blocks biosynthesis	Proteobacteria	Biosynthesis	Carbohydrates Biosynthesis	0
CRNFORCAT-PWY: creatinine degradation I	Bacteria	Degradation/Utilization/Assimilation	Amines and Polyamines Degradation	Creatinine Degradation
DAPLYSINESYN-PWY: lysine biosynthesis I	Bacteria	Biosynthesis	Amino Acids Biosynthesis	L-lysine Biosynthesis
DENITRIFICATION-PWY: nitrate reduction I (denitrification)	Archaea	Degradation/Utilization/Assimilation	Inorganic Nutrients Metabolism	Denitrification
DENOVOPURINE2-PWY: superpathway of purine nucleotides de novo biosynthesis II	Bacteria	Biosynthesis	Nucleosides and Nucleotides Biosynthesis	Purine Nucleotides De Novo Biosynthesis
DTDPRHAMSYN-PWY: dTDP-L-rhamnose biosynthesis I	Archaea	Biosynthesis	Carbohydrates Biosynthesis	dTDP-L-Rhamnose-Biosynthesis
ECASYN-PWY: enterobacterial common antigen biosynthesis	Proteobacteria	Biosynthesis	Cell Structures Biosynthesis	0
ENTBACSYN-PWY: enterobactin biosynthesis	Proteobacteria	Biosynthesis	Siderophore Biosynthesis	0
FAO-PWY: fatty acid &beta;-oxidation I	Proteobacteria	Biosynthesis	Siderophore Biosynthesis	0
FASYN-ELONG-PWY: fatty acid elongation -- saturated	Bacteria	Biosynthesis	Fatty Acid and Lipid Biosynthesis	Fatty Acid Biosynthesis
FASYN-INITIAL-PWY: superpathway of fatty acid biosynthesis initiation (E. coli)	Bacteria	Biosynthesis	Fatty Acid and Lipid Biosynthesis	Fatty Acid Biosynthesis
FERMENTATION-PWY: mixed acid fermentation	Bacteria	Generation of Precursor Metabolites and Energy	Fermentation	0
FOLSYN-PWY: superpathway of tetrahydrofolate biosynthesis and salvage	Bacteria	Biosynthesis	Cofactors, Prosthetic Groups, Electron Carriers Biosynthesis	Folate Biosynthesis
FUCCAT-PWY: fucose degradation	Bacteria	Degradation/Utilization/Assimilation	Carbohydrates Degradation	Sugars Degradation
GALACTARDEG-PWY: D-galactarate degradation I	Bacteria	Degradation/Utilization/Assimilation	Carboxylates Degradation	D-Galactarate Degradation
GALACTUROCAT-PWY: D-galacturonate degradation I	Bacteria	Degradation/Utilization/Assimilation	Carboxylates Degradation	D-Galactarate Degradation
GALLATE-DEGRADATION-I-PWY: gallate degradation II	Bacteria	Degradation/Utilization/Assimilation	Aromatic Compounds Degradation	Gallate Degradation
GALLATE-DEGRADATION-II-PWY: gallate degradation I	Bacteria	Degradation/Utilization/Assimilation	Aromatic Compounds Degradation	Gallate Degradation
GAMMAHEXCHLORDEG-PWY: &gamma;-hexachlorocyclohexane degradation	Bacteria	Degradation/Utilization/Assimilation	Aromatic Compounds Degradation	Gallate Degradation
GLCMANNANAUT-PWY: superpathway of N-acetylglucosamine, N-acetylmannosamine and N-acetylneuraminate degradation	Bacteria	Degradation/Utilization/Assimilation	Amines and Polyamines Degradation	0
GLUCARDEG-PWY: D-glucarate degradation I	Bacteria	Degradation/Utilization/Assimilation	Carboxylates Degradation	D-Glucarate Degradation
GLUCARGALACTSUPER-PWY: superpathway of D-glucarate and D-galactarate degradation	Bacteria	Superpathways	0	0
GLUCONEO-PWY: gluconeogenesis I	Archaea	Biosynthesis	Carbohydrates Biosynthesis	Gluconeogenesis
GLUCOSE1PMETAB-PWY: glucose and glucose-1-phosphate degradation	Bacteria	Degradation/Utilization/Assimilation	Carbohydrates Degradation	Sugars Degradation
GLUDEG-I-PWY: GABA shunt	Metazoa	Degradation/Utilization/Assimilation	Amines and Polyamines Degradation	4-Aminobutanoate Degradation
GLUTORN-PWY: ornithine biosynthesis	Archaea	Biosynthesis	Amino Acids Biosynthesis	L-Ornithine Biosynthesis
GLYCOCAT-PWY: glycogen degradation I	Bacteria	Biosynthesis	Carbohydrates Biosynthesis	Sugars Biosynthesis
GLYCOGENSYNTH-PWY: glycogen biosynthesis I (from ADP-D-Glucose)	Bacteria	Biosynthesis	Carbohydrates Biosynthesis	Glycogen and Starch Biosynthesis
GLYCOLATEMET-PWY: glycolate and glyoxylate degradation I	Bacteria	Degradation/Utilization/Assimilation	Carboxylates Degradation	Glycolate Degradation
GLYCOLYSIS-E-D: superpathway of glycolysis and Entner-Doudoroff	Bacteria	Generation of Precursor Metabolites and Energy	0	0
GLYCOLYSIS-TCA-GLYOX-BYPASS: superpathway of glycolysis, pyruvate dehydrogenase, TCA, and glyoxylate bypass	Bacteria	Generation of Precursor Metabolites and Energy	0	0
GLYCOLYSIS: glycolysis I (from glucose-6P)	Archaea	Generation of Precursor Metabolites and Energy	Glycolysis	0
GLYOXYLATE-BYPASS: glyoxylate cycle	Archaea	Generation of Precursor Metabolites and Energy	0	0
GOLPDLCAT-PWY: superpathway of glycerol degradation to 1,3-propanediol	Firmicutes	Degradation/Utilization/Assimilation	Alcohols Degradation	Glycerol Degradation
HCAMHPDEG-PWY: 3-phenylpropanoate and 3-(3-hydroxyphenyl)propanoate degradation to 2-oxopent-4-enoate	Proteobacteria	Degradation/Utilization/Assimilation	Aromatic Compounds Degradation	Phenolic Compounds Degradation
HEME-BIOSYNTHESIS-II: heme biosynthesis from uroporphyrinogen-III I (aerobic)	Bacteria	Biosynthesis	Cofactors, Prosthetic Groups, Electron Carriers Biosynthesis	Heme Biosynthesis
HEMESYN2-PWY: heme biosynthesis from uroporphyrinogen-III II (anaerobic)	Bacteria	Biosynthesis	Cofactors, Prosthetic Groups, Electron Carriers Biosynthesis	Heme Biosynthesis
HISDEG-PWY: histidine degradation I	Bacteria	Degradation/Utilization/Assimilation	Amino Acids Degradation	L-histidine Degradation
HISHP-PWY: histidine degradation VI	Mammalia	Degradation/Utilization/Assimilation	Amino Acids Degradation	L-histidine Degradation
HOMOSER-METSYN-PWY: methionine biosynthesis I	Bacteria	Biosynthesis	Amino Acids Biosynthesis	L-methionine De Novo Biosynthesis
ILEUDEG-PWY: isoleucine degradation I	Archaea	Degradation/Utilization/Assimilation	Amino Acids Degradation	L-isoleucine Degradation
KETOGLUCONMET-PWY: ketogluconate metabolism	Bacteria	Degradation/Utilization/Assimilation	Carboxylates Degradation	Sugar Acids Degradation
LACTOSECAT-PWY: lactose and galactose degradation I	Firmicutes	Degradation/Utilization/Assimilation	Carboxylates Degradation	Galactose Degradation
LEU-DEG2-PWY: leucine degradation I	Bacteria	Degradation/Utilization/Assimilation	Amino Acids Degradation	L-leucine Degradation
LIPASYN-PWY: phospholipases	Archaea	Degradation/Utilization/Assimilation	Fatty Acid and Lipids Degradation	0
LYSDEGII-PWY: lysine degradation III	Fungi	Degradation/Utilization/Assimilation	Amino Acids Degradation	L-lysine Degradation
LYSINE-AMINOAD-PWY: lysine biosynthesis IV	Euglenozoa	Biosynthesis	Amino Acids Biosynthesis	L-lysine Biosynthesis
LYXMET-PWY: L-lyxose degradation	Bacteria	Degradation/Utilization/Assimilation	Carbohydrates Degradation	Sugars Degradation
M-CRESOL-DEGRADATION-PWY: m-cresol degradation	Proteobacteria	Degradation/Utilization/Assimilation	Aromatic Compounds Degradation	0
MANNOSYL-CHITO-DOLICHOL-BIOSYNTHESIS: dolichyl-diphosphooligosaccharide biosynthesis	Eukaryota	Biosynthesis	Carbohydrates Biosynthesis	Oligosaccharides Biosynthesis
MET-SAM-PWY: superpathway of S-adenosyl-L-methionine biosynthesis	Bacteria	Biosynthesis	Amino Acids Biosynthesis	Methionine Biosynthesis
METH-ACETATE-PWY: methanogenesis from acetate	Archaea	Generation of Precursor Metabolites and Energy	Respiration	Methanogenesis
METHYLGALLATE-DEGRADATION-PWY: methylgallate degradation	Bacteria	Degradation/Utilization/Assimilation	Aromatic Compounds Degradation	0
METSYN-PWY: homoserine and methionine biosynthesis	Bacteria	Biosynthesis	Amino Acids Biosynthesis	L-methionine De Novo Biosynthesis
NAD-BIOSYNTHESIS-II: NAD salvage pathway II	Bacteria	Biosynthesis	Cofactors, Prosthetic Groups, Electron Carriers Biosynthesis	NAD Biosynthesis
NONMEVIPP-PWY: methylerythritol phosphate pathway	Bacteria	Biosynthesis	Secondary Metabolites Biosynthesis	Isopentenyl Diphosphate Biosynthesis
NONOXIPENT-PWY: pentose phosphate pathway (non-oxidative branch)	Bacteria	Generation of Precursor Metabolites and Energy	Pentose Phosphate Pathways	0
NPGLUCAT-PWY: Entner-Doudoroff pathway II (non-phosphorylative)	Bacteria	Generation of Precursor Metabolites and Energy	Pentose Phosphate Pathways	0
OANTIGEN-PWY: O-antigen building blocks biosynthesis (E. coli)	Bacteria	Biosynthesis	Cell Structures Biosynthesis	O-Antigen Biosynthesis
ORNARGDEG-PWY: superpathway of arginine and ornithine degradation	Bacteria	Degradation/Utilization/Assimilation	Amino Acids Degradation	Arginine Degradation
OXIDATIVEPENT-PWY: pentose phosphate pathway (oxidative branch) I	Bacteria	Generation of Precursor Metabolites and Energy	Pentose Phosphate Pathways	0
P101-PWY: ectoine biosynthesis	Bacteria	Biosynthesis	Amines and Polyamines Biosynthesis	0
P105-PWY: TCA cycle IV (2-oxoglutarate decarboxylase)	Proteobacteria	Generation of Precursor Metabolites and Energy	TCA cycle	0
P108-PWY: pyruvate fermentation to propionate I	Bacteria	Generation of Precursor Metabolites and Energy	Fermentation	Pyruvate Fermentation
P124-PWY: Bifidobacterium shunt	Actinobacteria	Degradation/Utilization/Assimilation	Carbohydrates Degradation	Fermentation
P161-PWY: acetylene degradation	Bacteria	Degradation/Utilization/Assimilation	0	0
P162-PWY: glutamate degradation V (via hydroxyglutarate)	Firmicutes	Degradation/Utilization/Assimilation	Amino Acids Degradation	L-glutamate Degradation
P163-PWY: lysine fermentation to acetate and butyrate	Bacteria	Degradation/Utilization/Assimilation	Amino Acids Degradation	L-lysine Degradation
P184-PWY: protocatechuate degradation I (meta-cleavage pathway)	Proteobacteria	Degradation/Utilization/Assimilation	Aromatic Compounds Degradation	Protocatechuate Degradation
P185-PWY: formaldehyde assimilation III (dihydroxyacetone cycle)	Fungi	Degradation/Utilization/Assimilation	C1 Compounds Utilization and Assimilation	Formaldehyde Assimilation
P221-PWY: octane oxidation	Bacteria	Degradation/Utilization/Assimilation	0	0
P23-PWY: reductive TCA cycle I	Archaea	Degradation/Utilization/Assimilation	C1 Compounds Utilization and Assimilation	Reductive TCA Cycles
P341-PWY: glycolysis V (Pyrococcus)	Archaea	Degradation/Utilization/Assimilation	C1 Compounds Utilization and Assimilation	Reductive TCA Cycles
P4-PWY: superpathway of lysine, threonine and methionine biosynthesis I	Bacteria	Biosynthesis	Amino Acids Biosynthesis	0
P41-PWY: pyruvate fermentation to acetate and lactate I	Bacteria	Generation of Precursor Metabolites and Energy	Fermentation	Pyruvate Fermentation
P42-PWY: incomplete reductive TCA cycle	Archaea	Degradation/Utilization/Assimilation	C1 Compounds Utilization and Assimilation	Reductive TCA Cycles
P441-PWY: superpathway of N-acetylneuraminate degradation	Bacteria	Degradation/Utilization/Assimilation	Carboxylates Degradation	Sugar Alcohols Degradation
P562-PWY: myo-inositol degradation I	Bacteria	Degradation/Utilization/Assimilation	Secondary Metabolites Degradation	0
P601-PWY: (+)-camphor degradation	Proteobacteria	Degradation/Utilization/Assimilation	Secondary Metabolites Degradation	Camphor Degradation
PANTO-PWY: phosphopantothenate biosynthesis I	Bacteria	Biosynthesis	Cofactors, Prosthetic Groups, Electron Carriers Biosynthesis	Pantothenate Biosynthesis
PANTOSYN-PWY: pantothenate and coenzyme A biosynthesis I	Bacteria	Biosynthesis	Cofactors, Prosthetic Groups, Electron Carriers Biosynthesis	Coenzyme A Biosynthesis
PENTOSE-P-PWY: pentose phosphate pathway	Bacteria	Generation of Precursor Metabolites and Energy	Pentose Phosphate Pathways	0
PEPTIDOGLYCANSYN-PWY: peptidoglycan biosynthesis I (meso-diaminopimelate containing)	Bacteria	Biosynthesis	Cell Structures Biosynthesis	Peptidoglycan Biosynthesis
PHOTOALL-PWY: oxygenic photosynthesis	Bacteria	Generation of Precursor Metabolites and Energy	Photosynthesis	0
POLYAMINSYN3-PWY: superpathway of polyamine biosynthesis II	Bacteria	Biosynthesis	Amines and Polyamines Biosynthesis	0
POLYAMSYN-PWY: superpathway of polyamine biosynthesis I	Bacteria	Biosynthesis	Amines and Polyamines Biosynthesis	0
POLYISOPRENSYN-PWY: polyisoprenoid biosynthesis (E. coli)	Archaea	Biosynthesis	Cofactors, Prosthetic Groups, Electron Carriers Biosynthesis	Polyprenyl Biosynthesis
PPGPPMET-PWY: ppGpp biosynthesis	Bacteria	Biosynthesis	Metabolic Regulators Biosynthesis	0
PROPFERM-PWY: L-alanine fermentation to propionate and acetate	Firmicutes	Generation of Precursor Metabolites and Energy	Fermentation	0
PROTOCATECHUATE-ORTHO-CLEAVAGE-PWY: protocatechuate degradation II (ortho-cleavage pathway)	Bacteria	Degradation/Utilization/Assimilation	Aromatic Compounds Degradation	Protocatechuate Degradation
PWY-101: photosynthesis light reactions	Bacteria	Generation of Precursor Metabolites and Energy	Electron Transfer Generation of Precursor Metabolites and Energy	Photosynthesis
PWY-1042: glycolysis IV (plant cytosol)	Viridiplantae	Generation of Precursor Metabolites and Energy	Glycolysis	0
PWY-1269: CMP-KDO biosynthesis I	Bacteria	Biosynthesis	Carbohydrates Biosynthesis	CMP-3-deoxy-D-manno-octulosonate Biosynthesis
PWY-1422: vitamin E biosynthesis (tocopherols)	Bacteria	Biosynthesis	Carbohydrates Biosynthesis	CMP-3-deoxy-D-manno-octulosonate Biosynthesis
PWY-1501: mandelate degradation I	Proteobacteria	Degradation/Utilization/Assimilation	Aromatic Compounds Degradation	Mandelates Degradation
PWY-1622: formaldehyde assimilation I (serine pathway)	Bacteria	Degradation/Utilization/Assimilation	C1 Compounds Utilization and Assimilation	Formaldehyde Assimilation
PWY-181: photorespiration	Bacteria	Generation of Precursor Metabolites and Energy	Photosynthesis	0
PWY-1861: formaldehyde assimilation II (RuMP Cycle)	Bacteria	Degradation/Utilization/Assimilation	C1 Compounds Utilization and Assimilation	Formaldehyde Assimilation
PWY-1882: superpathway of C1 compounds oxidation to CO2	Bacteria	Degradation/Utilization/Assimilation	C1 Compounds Utilization and Assimilation	0
PWY-2002: isoflavonoid biosynthesis I	Bacteria	Degradation/Utilization/Assimilation	C1 Compounds Utilization and Assimilation	0
PWY-2083: isoflavonoid biosynthesis II	Spermatophyta	Biosynthesis	0	Isoflavonoids Biosynthesis
PWY-2221: Entner-Doudoroff pathway III (semi-phosphorylative)	Spermatophyta	Biosynthesis	0	Isoflavonoids Biosynthesis
PWY-241: C4 photosynthetic carbon assimilation cycle, NADP-ME type	Embryophyta	Generation of Precursor Metabolites and Energy	Photosynthesis	0
PWY-2504: superpathway of aromatic compound degradation via 3-oxoadipate	Bacteria	Degradation/Utilization/Assimilation	Aromatic Compounds Degradation	0
PWY-2723: trehalose degradation V	Fungi	Degradation/Utilization/Assimilation	Carbohydrates Degradation	Trehalose Degradation
PWY-282: cuticular wax biosynthesis	Viridiplantae	Biosynthesis	Cell Structures Biosynthesis	Epidermal Structures
PWY-2941: lysine biosynthesis II	Firmicutes	Biosynthesis	Amino Acids Biosynthesis	L-lysine Biosynthesis
PWY-2942: lysine biosynthesis III	Bacteria	Biosynthesis	Amino Acids Biosynthesis	L-lysine Biosynthesis
PWY-3041: monoterpene biosynthesis	Tracheophyta	Biosynthesis	Secondary Metabolites Biosynthesis	Monoterpenoids Biosynthesis
PWY-3101: flavonol biosynthesis	Spermatophyta	Biosynthesis	Secondary Metabolites Biosynthesis	Flavonols Biosynthesis
PWY-3301: sinapate ester biosynthesis	Magnoliophyta	Biosynthesis	Secondary Metabolites Biosynthesis	Cinnamates Biosynthesis
PWY-3385: choline biosynthesis I	Magnoliophyta	Biosynthesis	Secondary Metabolites Biosynthesis	Cinnamates Biosynthesis
PWY-3481: superpathway of phenylalanine and tyrosine biosynthesis	Viridiplantae	Biosynthesis	Amino Acids Biosynthesis	0
PWY-361: phenylpropanoid biosynthesis	Spermatophyta	Biosynthesis	Cell Structures Biosynthesis	Secondary Cell Wall
PWY-3661: glycine betaine degradation I	Archaea	Degradation/Utilization/Assimilation	Amines and Polyamines Degradation	Glycine Betaine Degradation
PWY-3781: aerobic respiration (cytochrome c)	Bacteria	Generation of Precursor Metabolites and Energy	Respiration	Aerobic Respiration
PWY-3801: sucrose degradation II (sucrose synthase)	Cyanobacteria	Degradation/Utilization/Assimilation	Carbohydrates Degradation	Sucrose Degradation
PWY-3841: folate transformations II	Viridiplantae	Biosynthesis	Cofactors, Prosthetic Groups, Electron Carriers Biosynthesis	Folate Transformations
PWY-3941: &beta;-alanine biosynthesis II	Viridiplantae	Biosynthesis	Cofactors, Prosthetic Groups, Electron Carriers Biosynthesis	Folate Transformations
PWY-4041: &gamma;-glutamyl cycle	Bacteria	Biosynthesis	Amino Acids Biosynthesis	beta Alanine Biosynthesis
PWY-4061: glutathione-mediated detoxification I	Fungi	Biosynthesis	Cofactors, Prosthetic Groups, Electron Carriers Biosynthesis	Reductants Biosynthesis
PWY-4202: arsenate detoxification I (glutaredoxin)	Mammalia	Detoxification	Arsenate Detoxification	0
PWY-4203: volatile benzenoid biosynthesis I (ester formation)	Mammalia	Detoxification	Arsenate Detoxification	0
PWY-4221: pantothenate and coenzyme A biosynthesis II	Viridiplantae	Biosynthesis	Cofactors, Prosthetic Groups, Electron Carriers Biosynthesis	Coenzyme A Biosynthesis
PWY-4321: glutamate degradation IV	Viridiplantae	Degradation/Utilization/Assimilation	Amino Acids Degradation	L-glutamate Degradation
PWY-4361: methionine salvage I (bacteria and plants)	Archaea	Biosynthesis	Amino Acids Biosynthesis	S-methyl-5-thio-alpha-D-ribose 1-phosphate degradation
PWY-4762: superpathway of choline biosynthesis	Archaea	Biosynthesis	Amino Acids Biosynthesis	S-methyl-5-thio-alpha-D-ribose 1-phosphate degradation
PWY-4984: urea cycle	Bacteria	Degradation/Utilization/Assimilation	Inorganic Nutrients Metabolism	Nitrogen Compounds Metabolism
PWY-5004: superpathway of citrulline metabolism	Metazoa	Biosynthesis	Amino Acids Biosynthesis	L-citrulline Biosynthesis
PWY-5005: biotin biosynthesis II	Bacteria	Biosynthesis	Cofactors, Prosthetic Groups, Electron Carriers Biosynthesis	Biotin Biosynthesis
PWY-5022: 4-aminobutyrate degradation V	Firmicutes	Degradation/Utilization/Assimilation	Amines and Polyamines Degradation	4-Aminobutanoate Degradation
PWY-5030: histidine degradation III	Mammalia	Degradation/Utilization/Assimilation	Amino Acids Degradation	L-histidine Degradation
PWY-5041: S-adenosyl-L-methionine cycle II	Bacteria	Biosynthesis	Amino Acids Biosynthesis	S-adenosyl-L-methionine cycle
PWY-5079: phenylalanine degradation III	Fungi	Degradation/Utilization/Assimilation	Amino Acids Degradation	L-phenylalanine Degradation
PWY-5080: very long chain fatty acid biosynthesis I	Bacteria	Biosynthesis	Fatty Acid and Lipid Biosynthesis	Fatty Acid Biosynthesis
PWY-5081: tryptophan degradation VIII (to tryptophol)	Bacteria	Biosynthesis	Fatty Acid and Lipid Biosynthesis	Fatty Acid Biosynthesis
PWY-5083: NAD/NADH phosphorylation and dephosphorylation	Fungi	Biosynthesis	Cofactors, Prosthetic Groups, Electron Carriers Biosynthesis	NAD Metabolism
PWY-5097: lysine biosynthesis VI	Archaea	Biosynthesis	Amino Acids Biosynthesis	L-lysine Biosynthesis
PWY-5100: pyruvate fermentation to acetate and lactate II	Bacteria	Generation of Precursor Metabolites and Energy	Fermentation	Pyruvate Fermentation
PWY-5103: isoleucine biosynthesis III	Proteobacteria	Biosynthesis	Amino Acids Biosynthesis	L-isoleucine Biosynthesis
PWY-5104: isoleucine biosynthesis IV	Archaea	Biosynthesis	Amino Acids Biosynthesis	L-isoleucine Biosynthesis
PWY-5121: superpathway of geranylgeranyl diphosphate biosynthesis II (via MEP)	Bacteria	Biosynthesis	Cofactors, Prosthetic Groups, Electron Carriers Biosynthesis	Geranylgeranyl Diphosphate Biosynthesis
PWY-5129: sphingolipid biosynthesis (plants)	Viridiplantae	Biosynthesis	Fatty Acid and Lipid Biosynthesis	Sphingolipid Biosynthesis
PWY-5135: xanthohumol biosynthesis	Magnoliophyta	Biosynthesis	Secondary Metabolites Biosynthesis	Prenylflavonoids Biosynthesis
PWY-5136: fatty acid &beta;-oxidation II (peroxisome)	Magnoliophyta	Biosynthesis	Secondary Metabolites Biosynthesis	Prenylflavonoids Biosynthesis
PWY-5138: unsaturated, even numbered fatty acid &beta;-oxidation	Viridiplantae	Degradation/Utilization/Assimilation	Fatty Acid and Lipids Degradation	Fatty Acids Degradation
PWY-5139: pelargonidin conjugates biosynthesis	Magnoliophyta	Biosynthesis	Secondary Metabolites Biosynthesis	Anthocyanins Biosynthesis
PWY-5154: arginine biosynthesis III (via N-acetyl-L-citrulline)	Bacteria	Biosynthesis	Amino Acids Biosynthesis	L-arginine Biosynthesis
PWY-5156: superpathway of fatty acid biosynthesis II (plant)	Viridiplantae	Biosynthesis	Fatty Acid and Lipid Biosynthesis	Fatty Acid Biosynthesis
PWY-5163: p-cumate degradation to 2-oxopent-4-enoate	Proteobacteria	Degradation/Utilization/Assimilation	Aromatic Compounds Degradation	0
PWY-5168: ferulate and sinapate biosynthesis	Spermatophyta	Biosynthesis	Secondary Metabolites Biosynthesis	Cinnamates Biosynthesis
PWY-5173: superpathway of acetyl-CoA biosynthesis	Magnoliophyta	Generation of Precursor Metabolites and Energy	Acetyl-CoA Biosynthesis	0
PWY-5178: toluene degradation IV (aerobic) (via catechol)	Proteobacteria	Degradation/Utilization/Assimilation	Aromatic Compounds Degradation	Toluenes Degradation
PWY-5182: toluene degradation II (aerobic) (via 4-methylcatechol)	Proteobacteria	Degradation/Utilization/Assimilation	Aromatic Compounds Degradation	Toluenes Degradation
PWY-5188: tetrapyrrole biosynthesis I (from glutamate)	Archaea	Biosynthesis	Cofactors, Prosthetic Groups, Electron Carriers Biosynthesis	Tetrapyrrole Biosynthesis
PWY-5189: tetrapyrrole biosynthesis II (from glycine)	Actinobacteria	Biosynthesis	Cofactors, Prosthetic Groups, Electron Carriers Biosynthesis	Tetrapyrrole Biosynthesis
PWY-5265: peptidoglycan biosynthesis II (staphylococci)	Actinobacteria	Biosynthesis	Cell Structures Biosynthesis	Peptidoglycan Biosynthesis
PWY-5268: salvianin biosynthesis	Actinobacteria	Biosynthesis	Cell Structures Biosynthesis	Peptidoglycan Biosynthesis
PWY-5283: lysine degradation V	Bacteria	Degradation/Utilization/Assimilation	Amino Acids Degradation	L-lysine Degradation
PWY-5284: shisonin biosynthesis	Bacteria	Degradation/Utilization/Assimilation	Amino Acids Degradation	L-lysine Degradation
PWY-5287: sanguinarine and macarpine biosynthesis	Bacteria	Degradation/Utilization/Assimilation	Amino Acids Degradation	L-lysine Degradation
PWY-5307: gentiodelphin biosynthesis	Magnoliophyta	Biosynthesis	Secondary Metabolites Biosynthesis	Anthocyanins Biosynthesis
PWY-5312: superpathway of anthocyanin biosynthesis (from pelargonidin 3-O-glucoside)	Magnoliophyta	Biosynthesis	Secondary Metabolites Biosynthesis	Anthocyanins Biosynthesis
PWY-5313: superpathway of anthocyanin biosynthesis (from cyanidin and cyanidin 3-O-glucoside)	Magnoliophyta	Biosynthesis	Secondary Metabolites Biosynthesis	Anthocyanins Biosynthesis
PWY-5320: kaempferol glycoside biosynthesis (Arabidopsis)	Magnoliophyta	Biosynthesis	Secondary Metabolites Biosynthesis	Flavonols Biosynthesis
PWY-5345: superpathway of methionine biosynthesis (by sulfhydrylation)	Bacteria	Biosynthesis	Amino Acids Biosynthesis	L-methionine De Novo Biosynthesis
PWY-5347: superpathway of methionine biosynthesis (transsulfuration)	Bacteria	Biosynthesis	Amino Acids Biosynthesis	L-methionine De Novo Biosynthesis
PWY-5353: arachidonate biosynthesis	Fungi	Biosynthesis	Fatty Acid and Lipid Biosynthesis	Arachidonate Biosynthesis
PWY-5381: pyridine nucleotide cycling (plants)	Viridiplantae	Biosynthesis	Cofactors, Prosthetic Groups, Electron Carriers Biosynthesis	NAD Metabolism
PWY-5384: sucrose degradation IV (sucrose phosphorylase)	Actinobacteria	Degradation/Utilization/Assimilation	Carbohydrates Degradation	Sucrose Degradation
PWY-5391: syringetin biosynthesis	Spermatophyta	Biosynthesis	Secondary Metabolites Biosynthesis	Flavonols Biosynthesis
PWY-5415: catechol degradation I (meta-cleavage pathway)	Actinobacteria	Degradation/Utilization/Assimilation	Aromatic Compounds Degradation	Catechol Degradation
PWY-5417: catechol degradation III (ortho-cleavage pathway)	Proteobacteria	Degradation/Utilization/Assimilation	Aromatic Compounds Degradation	Catechol Degradation
PWY-5419: catechol degradation to 2-oxopent-4-enoate II	Actinobacteria	Degradation/Utilization/Assimilation	Aromatic Compounds Degradation	Catechol Degradation
PWY-5420: catechol degradation II (meta-cleavage pathway)	Actinobacteria	Degradation/Utilization/Assimilation	Aromatic Compounds Degradation	Catechol Degradation
PWY-5423: oleoresin monoterpene volatiles biosynthesis	Spermatophyta	Biosynthesis	Secondary Metabolites Biosynthesis	Monoterpenoids
PWY-5424: superpathway of oleoresin turpentine biosynthesis	Spermatophyta	Biosynthesis	Secondary Metabolites Biosynthesis	0
PWY-5425: oleoresin sesquiterpene volatiles biosynthesis	Spermatophyta	Biosynthesis	Secondary Metabolites Biosynthesis	Sesquiterpenoids Biosynthesis
PWY-5427: naphthalene degradation (aerobic)	Bacteria	Degradation/Utilization/Assimilation	Aromatic Compounds Degradation	Naphthalene Degradation
PWY-5430: meta cleavage pathway of aromatic compounds	Bacteria	Degradation/Utilization/Assimilation	Aromatic Compounds Degradation	Benzoate Degradation
PWY-5431: aromatic compounds degradation via &beta;-ketoadipate	Bacteria	Degradation/Utilization/Assimilation	Aromatic Compounds Degradation	Benzoate Degradation
PWY-5451: acetone degradation I (to methylglyoxal)	Mammalia	Degradation/Utilization/Assimilation	Fatty Acid and Lipids Degradation	Acetone Degradation
PWY-5464: superpathway of cytosolic glycolysis (plants), pyruvate dehydrogenase and TCA cycle	Viridiplantae	Generation of Precursor Metabolites and Energy	0	0
PWY-5466: matairesinol biosynthesis	Viridiplantae	Generation of Precursor Metabolites and Energy	0	0
PWY-5484: glycolysis II (from fructose-6P)	Archaea	Generation of Precursor Metabolites and Energy	Glycolysis	0
PWY-5487: 4-nitrophenol degradation I	Proteobacteria	Degradation/Utilization/Assimilation	Aromatic Compounds Degradation	4-Nitrophenol Degradation
PWY-5488: 4-nitrophenol degradation II	Bacteria	Degradation/Utilization/Assimilation	Aromatic Compounds Degradation	4-Nitrophenol Degradation
PWY-5494: pyruvate fermentation to propionate II (acrylate pathway)	Bacteria	Generation of Precursor Metabolites and Energy	Fermentation	Pyruvate Fermentation
PWY-5499: vitamin B6 degradation	Proteobacteria	Biosynthesis	Cofactors, Prosthetic Groups, Electron Carriers Biosynthesis	0
PWY-5505: glutamate and glutamine biosynthesis	Archaea	Biosynthesis	Amino Acids Biosynthesis	L-glutamate Biosynthesis
PWY-5514: UDP-N-acetyl-D-galactosamine biosynthesis II	Giardiinae	Biosynthesis	Amines and Polyamines Biosynthesis	UDP-N-acetyl-D-galactosamine Biosynthesis
PWY-5532: adenosine nucleotides degradation IV	Archaea	Degradation/Utilization/Assimilation	Nucleosides and Nucleotides Degradation	Adenosine Nucleotides Degradation
PWY-561: superpathway of glyoxylate cycle and fatty acid degradation	Viridiplantae	Generation of Precursor Metabolites and Energy	0	0
PWY-5651: tryptophan degradation to 2-amino-3-carboxymuconate semialdehyde	Bacteria	Degradation/Utilization/Assimilation	Amino Acids Degradation	L-tryptophan Degradation
PWY-5654: 2-amino-3-carboxymuconate semialdehyde degradation to 2-oxopentenoate	Bacteria	Degradation/Utilization/Assimilation	Carboxylates Degradation	0
PWY-5655: tryptophan degradation IX	Bacteria	Degradation/Utilization/Assimilation	Carboxylates Degradation	0
PWY-5659: GDP-mannose biosynthesis	Archaea	Biosynthesis	Carbohydrates Biosynthesis	GDP-sugar Biosynthesis
PWY-5660: taxol biosynthesis	Archaea	Biosynthesis	Carbohydrates Biosynthesis	GDP-sugar Biosynthesis
PWY-5667: CDP-diacylglycerol biosynthesis I	Bacteria	Biosynthesis	Fatty Acid and Lipid Biosynthesis	CDP-diacylglycerol Biosynthesis
PWY-5675: nitrate reduction V (assimilatory)	Bacteria	Degradation/Utilization/Assimilation	Inorganic Nutrients Metabolism	Nitrate Reduction
PWY-5676: acetyl-CoA fermentation to butyrate II	Bacteria	Degradation/Utilization/Assimilation	Inorganic Nutrients Metabolism	Nitrate Reduction
PWY-5686: UMP biosynthesis	Archaea	Biosynthesis	Nucleosides and Nucleotides Biosynthesis	Pyrimidine Ribonucleotides De Novo Biosynthesis
PWY-5690: TCA cycle II (plants and fungi)	Fungi	Generation of Precursor Metabolites and Energy	TCA cycle	0
PWY-5692: allantoin degradation to glyoxylate II	Viridiplantae	Degradation/Utilization/Assimilation	Amines and Polyamines Degradation	Allantoin Degradation
PWY-5695: urate biosynthesis/inosine 5'-phosphate degradation	Bacteria	Biosynthesis	Amines and Polyamines Biosynthesis	0
PWY-5705: allantoin degradation to glyoxylate III	Bacteria	Degradation/Utilization/Assimilation	Amines and Polyamines Degradation	Allantoin Degradation
PWY-5723: Rubisco shunt	Spermatophyta	Generation of Precursor Metabolites and Energy	0	0
PWY-5724: superpathway of atrazine degradation	Bacteria	Degradation/Utilization/Assimilation	Aromatic Compounds Degradation	Atrazine Degradation
PWY-5733: germacrene biosynthesis	Bacteria	Degradation/Utilization/Assimilation	Aromatic Compounds Degradation	Atrazine Degradation
PWY-5737: (5R)-carbapenem carboxylate biosynthesis	Bacteria	Biosynthesis	Secondary Metabolites Biosynthesis	Antibiotic Biosynthesis
PWY-5743: 3-hydroxypropanoate cycle	Chloroflexi	Degradation/Utilization/Assimilation	C1 Compounds Utilization and Assimilation	Autotrophic CO2 Fixation
PWY-5744: glyoxylate assimilation	Crenarchaeota	Degradation/Utilization/Assimilation	C1 Compounds Utilization and Assimilation	Autotrophic CO2 Fixation
PWY-5747: 2-methylcitrate cycle II	Bacteria	Degradation/Utilization/Assimilation	Carboxylates Degradation	2-Methylcitrate Cycle
PWY-5749: itaconate degradation	Bacteria	Degradation/Utilization/Assimilation	Carboxylates Degradation	0
PWY-5751: phenylethanol biosynthesis	Viridiplantae	Biosynthesis	Aromatic Compounds Biosynthesis, Secondary Metabolite Biosynthesis	2-Phenylethanol
PWY-5757: fosfomycin biosynthesis	Bacteria	Biosynthesis	Secondary Metabolites Biosynthesis	Fosfomycin
PWY-5767: glycogen degradation III	Bacteria	Degradation/Utilization/Assimilation	Carbohydrates Degradation	Glycogen Degradation
PWY-5791: 1,4-dihydroxy-2-naphthoate biosynthesis II (plants)	Cyanobacteria	Biosynthesis	Cofactors, Prosthetic Groups, Electron Carriers Biosynthesis	1,4-dihydroxy-2-naphthoate biosynthesis
PWY-5837: 1,4-dihydroxy-2-naphthoate biosynthesis I	Bacteria	Biosynthesis	Cofactors, Prosthetic Groups, Electron Carriers Biosynthesis	1,4-dihydroxy-2-naphthoate biosynthesis
PWY-5838: superpathway of menaquinol-8 biosynthesis I	Bacteria	Biosynthesis	Cofactors, Prosthetic Groups, Electron Carriers Biosynthesis	Menaquinol Biosynthesis
PWY-5840: superpathway of menaquinol-7 biosynthesis	Archaea	Biosynthesis	Cofactors, Prosthetic Groups, Electron Carriers Biosynthesis	Menaquinol Biosynthesis
PWY-5845: superpathway of menaquinol-9 biosynthesis	Bacteria	Biosynthesis	Cofactors, Prosthetic Groups, Electron Carriers Biosynthesis	Menaquinol Biosynthesis
PWY-5850: superpathway of menaquinol-6 biosynthesis I	Bacteria	Biosynthesis	Cofactors, Prosthetic Groups, Electron Carriers Biosynthesis	Menaquinol Biosynthesis
PWY-5855: ubiquinol-7 biosynthesis (prokaryotic)	Bacteria	Biosynthesis	Cofactors, Prosthetic Groups, Electron Carriers Biosynthesis	Demethylmenaquinol Biosynthesis
PWY-5856: ubiquinol-9 biosynthesis (prokaryotic)	Bacteria	Biosynthesis	Cofactors, Prosthetic Groups, Electron Carriers Biosynthesis	Ubiquinol Biosynthesis
PWY-5857: ubiquinol-10 biosynthesis (prokaryotic)	Proteobacteria	Biosynthesis	Cofactors, Prosthetic Groups, Electron Carriers Biosynthesis	Ubiquinol Biosynthesis
PWY-5860: superpathway of demethylmenaquinol-6 biosynthesis I	Proteobacteria	Biosynthesis	Cofactors, Prosthetic Groups, Electron Carriers Biosynthesis	Demethylmenaquinol-6 Biosynthesis
PWY-5861: superpathway of demethylmenaquinol-8 biosynthesis	Bacteria	Biosynthesis	Cofactors, Prosthetic Groups, Electron Carriers Biosynthesis	Demethylmenaquinol-6 Biosynthesis
PWY-5862: superpathway of demethylmenaquinol-9 biosynthesis	Bacteria	Biosynthesis	Cofactors, Prosthetic Groups, Electron Carriers Biosynthesis	Demethylmenaquinol Biosynthesis
PWY-5864: superpathway of plastoquinol biosynthesis	Bacteria	Biosynthesis	Cofactors, Prosthetic Groups, Electron Carriers Biosynthesis	Demethylmenaquinol Biosynthesis
PWY-5870: ubiquinol-8 biosynthesis (eukaryotic)	Fungi	Biosynthesis	Cofactors, Prosthetic Groups, Electron Carriers Biosynthesis	Ubiquinol Biosynthesis
PWY-5872: ubiquinol-10 biosynthesis (eukaryotic)	Eukaryota	Biosynthesis	Cofactors, Prosthetic Groups, Electron Carriers Biosynthesis	Ubiquinol Biosynthesis
PWY-5873: ubiquinol-7 biosynthesis (eukaryotic)	Bacteria	Biosynthesis	Cofactors, Prosthetic Groups, Electron Carriers Biosynthesis	Ubiquinol Biosynthesis
PWY-5896: superpathway of menaquinol-10 biosynthesis	Actinobacteria	Biosynthesis	Cofactors, Prosthetic Groups, Electron Carriers Biosynthesis	Menaquinol Biosynthesis
PWY-5897: superpathway of menaquinol-11 biosynthesis	Bacteroidetes	Biosynthesis	Cofactors, Prosthetic Groups, Electron Carriers Biosynthesis	Menaquinol Biosynthesis
PWY-5898: superpathway of menaquinol-12 biosynthesis	Actinobacteria	Biosynthesis	Cofactors, Prosthetic Groups, Electron Carriers Biosynthesis	Menaquinol Biosynthesis
PWY-5899: superpathway of menaquinol-13 biosynthesis	Micrococcales	Biosynthesis	Cofactors, Prosthetic Groups, Electron Carriers Biosynthesis	Menaquinol Biosynthesis
PWY-5910: superpathway of geranylgeranyldiphosphate biosynthesis I (via mevalonate)	Bacteria	Biosynthesis	Cofactors, Prosthetic Groups, Electron Carriers Biosynthesis	Geranylgeranyl Diphosphate Biosynthesis
PWY-5913: TCA cycle VI (obligate autotrophs)	Proteobacteria	Generation of Precursor Metabolites and Energy	TCA cycle	0
PWY-5918: superpathay of heme biosynthesis from glutamate	Archaea	Biosynthesis	Cofactors, Prosthetic Groups, Electron Carriers Biosynthesis	Heme Biosynthesis
PWY-5920: superpathway of heme biosynthesis from glycine	Proteobacteria	Biosynthesis	Cofactors, Prosthetic Groups, Electron Carriers Biosynthesis	Heme Biosynthesis
PWY-5922: (4R)-carveol and (4R)-dihydrocarveol degradation	Bacteria	Degradation/Utilization/Assimilation	Secondary Metabolites Degradation	Carveol Degradation
PWY-5941: glycogen degradation II	Archaea	Degradation/Utilization/Assimilation	Carbohydrates Degradation	Glycogen Degradation
PWY-5954: (1'S,5'S)-averufin biosynthesis	Archaea	Degradation/Utilization/Assimilation	Carbohydrates Degradation	Glycogen Degradation
PWY-5958: acridone alkaloid biosynthesis	Magnoliophyta	Biosynthesis	Secondary Metabolites Biosynthesis	Alkaloids Biosynthesis
PWY-5971: palmitate biosynthesis II (bacteria and plants)	Bacteria	Biosynthesis	Fatty Acid and Lipid Biosynthesis	Palmitate Biosynthesis
PWY-5972: stearate biosynthesis I (animals)	Bacteria	Biosynthesis	Fatty Acid and Lipid Biosynthesis	Stearate Biosynthesis
PWY-5973: cis-vaccenate biosynthesis	Bacteria	Biosynthesis	Fatty Acid and Lipid Biosynthesis	Unsaturated Fatty Acid Biosynthesis
PWY-5981: CDP-diacylglycerol biosynthesis III	Bacteria	Biosynthesis	Fatty Acid and Lipid Biosynthesis	CDP-diacylglycerol Biosynthesis
PWY-5989: stearate biosynthesis II (bacteria and plants)	Bacteria	Biosynthesis	Fatty Acid and Lipid Biosynthesis	Stearate Biosynthesis
PWY-5994: palmitate biosynthesis I (animals and fungi)	Opisthokonta	Biosynthesis	Fatty Acid and Lipid Biosynthesis	Palmitate Biosynthesis
PWY-6030: serotonin and melatonin biosynthesis	Opisthokonta	Biosynthesis	Fatty Acid and Lipid Biosynthesis	Palmitate Biosynthesis
PWY-6060: malonate degradation II (biotin-dependent)	Bacteria	Degradation/Utilization/Assimilation	Carboxylates Degradation	Malonate Degradation
PWY-6061: bile acid biosynthesis, neutral pathway	Vertebrata	Biosynthesis	Fatty Acid and Lipid Biosynthesis	Sterol Biosynthesis
PWY-6098: diploterol and cycloartenol biosynthesis	Polypodiopsida	Biosynthesis	Secondary Metabolites Biosynthesis	Triterpenoids Biosynthesis
PWY-6109: mangrove triterpenoid biosynthesis	Magnoliophyta	Biosynthesis	Secondary Metabolites Biosynthesis	Triterpenoids Biosynthesis
PWY-6113: superpathway of mycolate biosynthesis	Actinobacteria	Biosynthesis	Fatty Acid and Lipid Biosynthesis	0
PWY-6121: 5-aminoimidazole ribonucleotide biosynthesis I	Bacteria	Biosynthesis	Fatty Acid and Lipid Biosynthesis	0
PWY-6122: 5-aminoimidazole ribonucleotide biosynthesis II	Archaea	Biosynthesis	Nucleosides and Nucleotides Biosynthesis	5-Aminoimidazole Ribonucleotide Biosynthesis
PWY-6123: inosine-5'-phosphate biosynthesis I	Bacteria	Biosynthesis	Nucleosides and Nucleotides Biosynthesis	Inosine-5'-phosphate Biosynthesis
PWY-6124: inosine-5'-phosphate biosynthesis II	Eukaryota	Biosynthesis	Nucleosides and Nucleotides Biosynthesis	Inosine-5'-phosphate Biosynthesis
PWY-6125: superpathway of guanosine nucleotides de novo biosynthesis II	Bacteria	Biosynthesis	Nucleosides and Nucleotides Biosynthesis	0
PWY-6126: superpathway of adenosine nucleotides de novo biosynthesis II	Archaea	Biosynthesis	Nucleosides and Nucleotides Biosynthesis	0
PWY-6143: CMP-pseudaminate biosynthesis	Archaea	Biosynthesis	Nucleosides and Nucleotides Biosynthesis	0
PWY-6147: 6-hydroxymethyl-dihydropterin diphosphate biosynthesis I	Bacteria	Biosynthesis	Cofactors, Prosthetic Groups, Electron Carriers Biosynthesis	6-Hydroxymethyl-Dihydropterin Diphosphate Biosynthesis
PWY-6151: S-adenosyl-L-methionine cycle I	Archaea	Biosynthesis	Amino Acids Biosynthesis	S-adenosyl-L-methionine cycle
PWY-6163: chorismate biosynthesis from 3-dehydroquinate	Archaea	Biosynthesis	Aromatic Compounds Biosynthesis	Chorismate Biosynthesis
PWY-6182: superpathway of salicylate degradation	Bacteria	Degradation/Utilization/Assimilation	Aromatic Compounds Degradation	0
PWY-6190: 2,4-dichlorotoluene degradation	Bacteria	Degradation/Utilization/Assimilation	Aromatic Compounds Degradation	Dichlorotoluene Degradation
PWY-6210: 2-aminophenol degradation	Bacteria	Degradation/Utilization/Assimilation	Aromatic Compounds Degradation	0
PWY-6215: 4-chlorobenzoate degradation	Bacteria	Degradation/Utilization/Assimilation	Aromatic Compounds Degradation	Chlorobenzoate Degradation
PWY-621: sucrose degradation III (sucrose invertase)	Bacteria	Degradation/Utilization/Assimilation	Aromatic Compounds Degradation	Dichlorotoluene Degradation
PWY-622: starch biosynthesis	Cyanobacteria	Biosynthesis	Carbohydrates Biosynthesis	Glycogen and Starch Biosynthesis
PWY-6244: bergamotene biosynthesis II	Cyanobacteria	Biosynthesis	Carbohydrates Biosynthesis	Glycogen and Starch Biosynthesis
PWY-6269: adenosylcobalamin salvage from cobinamide II	Cyanobacteria	Biosynthesis	Carbohydrates Biosynthesis	Glycogen and Starch Biosynthesis
PWY-6270: isoprene biosynthesis I	Embryophyta	Biosynthesis	Secondary Metabolites Biosynthesis	Hemiterpenes Biosynthesis
PWY-6277: superpathway of 5-aminoimidazole ribonucleotide biosynthesis	Bacteria	Biosynthesis	Nucleosides and Nucleotides Biosynthesis	5-Aminoimidazole Ribonucleotide Biosynthesis
PWY-6281: selenocysteine biosynthesis II (archaea and eukaryotes)	Bacteria	Biosynthesis	Nucleosides and Nucleotides Biosynthesis	5-Aminoimidazole Ribonucleotide Biosynthesis
PWY-6282: palmitoleate biosynthesis I	Bacteria	Biosynthesis	Fatty Acid and Lipid Biosynthesis	Palmitoleate Biosynthesis
PWY-6286: spheroidene and spheroidenone biosynthesis	Bacteria	Biosynthesis	Secondary Metabolites Biosynthesis	Carotenoids Biosynthesis
PWY-6305: putrescine biosynthesis IV	Viridiplantae	Biosynthesis	Amines and Polyamines Biosynthesis	Putrescine Biosynthesis
PWY-6307: tryptophan degradation X (mammalian, via tryptamine)	Mammalia	Degradation/Utilization/Assimilation	Amino Acids Degradation	L-tryptophan Degradation
PWY-6313: serotonin degradation	Metazoa	Degradation/Utilization/Assimilation	Hormones Degradation	0
PWY-6317: galactose degradation I (Leloir pathway)	Bacteria	Degradation/Utilization/Assimilation	Carbohydrates Degradation	Galactose Degradation
PWY-6318: phenylalanine degradation IV (mammalian, via side chain)	Metazoa	Degradation/Utilization/Assimilation	Amino Acids Degradation	L-phenylalanine Degradation
PWY-6338: superpathway of vanillin and vanillate degradation	Bacteria	Degradation/Utilization/Assimilation	Aromatic Compounds Degradation	Vanillin Degradation
PWY-6339: syringate degradation	Bacteria	Degradation/Utilization/Assimilation	Aromatic Compounds Degradation	0
PWY-6342: noradrenaline and adrenaline degradation	Bacteria	Biosynthesis	Secondary Metabolites Biosynthesis	Cyclitols Biosynthesis
PWY-6351: D-myo-inositol (1,4,5)-trisphosphate biosynthesis	Eukaryota	Biosynthesis	Secondary Metabolites Biosynthesis	Cyclitols Biosynthesis
PWY-6352: 3-phosphoinositide biosynthesis	Eukaryota	Biosynthesis	Fatty Acid and Lipid Biosynthesis	Phospholipid Biosynthesis
PWY-6353: purine nucleotides degradation II (aerobic)	Archaea	Degradation/Utilization/Assimilation	Nucleosides and Nucleotides Degradation	Purine Nucleotides Degradation
PWY-6358: superpathway of D-myo-inositol (1,4,5)-trisphosphate metabolism	Archaea	Degradation/Utilization/Assimilation	Nucleosides and Nucleotides Degradation	Purine Nucleotides Degradation
PWY-6367: D-myo-inositol-5-phosphate metabolism	Eukaryota	Biosynthesis	Fatty Acid and Lipid Biosynthesis	Cyclitols Biosynthesis
PWY-6368: 3-phosphoinositide degradation	Eukaryota	Degradation/Utilization/Assimilation	Fatty Acid and Lipids Degradation	0
PWY-6369: inositol pyrophosphates biosynthesis	Eukaryota	Biosynthesis	Secondary Metabolites Biosynthesis	Cyclitols Biosynthesis
PWY-6383: mono-trans, poly-cis decaprenyl phosphate biosynthesis	Actinobacteria	Biosynthesis	Cofactors, Prosthetic Groups, Electron Carriers Biosynthesis	Polyprenyl Biosynthesis
PWY-6385: peptidoglycan biosynthesis III (mycobacteria)	Actinobacteria	Biosynthesis	Cell Structures Biosynthesis	Peptidoglycan Biosynthesis
PWY-6386: UDP-N-acetylmuramoyl-pentapeptide biosynthesis II (lysine-containing)	Actinobacteria	Biosynthesis	Cell Structures Biosynthesis	UDP-N-Acetylmuramoyl-Pentapeptide Biosynthesis
PWY-6387: UDP-N-acetylmuramoyl-pentapeptide biosynthesis I (meso-DAP-containing)	Bacteria	Biosynthesis	Cell Structures Biosynthesis	UDP-N-Acetylmuramoyl-Pentapeptide Biosynthesis
PWY-6396: superpathway of 2,3-butanediol biosynthesis	Bacteria	Generation of Precursor Metabolites and Energy	Fermentation	Butanediol Biosynthesis
PWY-6433: hydroxylated fatty acid biosynthesis (plants)	Viridiplantae	Biosynthesis	Fatty Acid and Lipid Biosynthesis	Hydroxylated Fatty Acids Biosynthesis
PWY-6435: 4-hydroxybenzoate biosynthesis V	Viridiplantae	Biosynthesis	Aromatic Compounds Biosynthesis	4-Hydroxybenzoate Biosynthesis
PWY-6436: perillyl alcohol biosynthesis	Magnoliophyta	Biosynthesis	Secondary Metabolites Biosynthesis	Monoterpenoids Biosynthesis
PWY-6467: Kdo transfer to lipid IVA II (Chlamydia)	Chlamydiae/Verrucomicrobia	Biosynthesis	Cell Structures Biosynthesis	Kdo Transfer to Lipid IVA
PWY-6470: peptidoglycan biosynthesis V (&beta;-lactam resistance)	Chlamydiae/Verrucomicrobia	Biosynthesis	Cell Structures Biosynthesis	Kdo Transfer to Lipid IVA
PWY-6471: peptidoglycan biosynthesis IV (Enterococcus faecium)	Firmicutes	Detoxification	Antibiotic Resistance	0
PWY-6478: GDP-D-glycero-&alpha;-D-manno-heptose biosynthesis	Firmicutes	Detoxification	Antibiotic Resistance	0
PWY-6491: D-galacturonate degradation III	Fungi	Degradation/Utilization/Assimilation	Carboxylates Degradation	D-Galacturonate Degradation
PWY-6505: tryptophan degradation XII (Geobacillus)	Fungi	Degradation/Utilization/Assimilation	Carboxylates Degradation	D-Galacturonate Degradation
PWY-6507: 5-dehydro-4-deoxy-D-glucuronate degradation	Bacteria	Degradation/Utilization/Assimilation	Secondary Metabolites Degradation	Sugar Derivatives Degradation
PWY-6519: 8-amino-7-oxononanoate biosynthesis I	Bacteria	Biosynthesis	Cofactors, Prosthetic Groups, Electron Carriers Biosynthesis	7-Keto,8-aminopelargonate Biosynthesis
PWY-6525: stellariose and mediose biosynthesis	Viridiplantae	Biosynthesis	Carbohydrates Biosynthesis	Oligosaccharides Biosynthesis
PWY-6527: stachyose degradation	Magnoliophyta	Degradation/Utilization/Assimilation	Carbohydrates Degradation	Sugars Degradation
PWY-6531: mannitol cycle	Alveolata	Degradation/Utilization/Assimilation	Secondary Metabolites Degradation	Sugar Alcohols Degradation
PWY-6538: caffeine degradation III (bacteria, via demethylation)	Bacteria	Degradation/Utilization/Assimilation	Secondary Metabolites Degradation	Caffeine Degradation
PWY-6545: pyrimidine deoxyribonucleotides de novo biosynthesis III	Archaea	Biosynthesis	Nucleosides and Nucleotides Biosynthesis	Pyrimidine Deoxyribonucleotides De Novo Biosynthesis
PWY-6554: 1D-myo-inositol hexakisphosphate biosynthesis V (from Ins(1,3,4)P3)	Archaea	Biosynthesis	Nucleosides and Nucleotides Biosynthesis	Pyrimidine Deoxyribonucleotides De Novo Biosynthesis
PWY-6555: superpathway of 1D-myo-inositol hexakisphosphate biosynthesis (plants)	Archaea	Biosynthesis	Nucleosides and Nucleotides Biosynthesis	Pyrimidine Deoxyribonucleotides De Novo Biosynthesis
PWY-6557: glycoaminoglycan-protein linkage region biosynthesis	Archaea	Biosynthesis	Nucleosides and Nucleotides Biosynthesis	Pyrimidine Deoxyribonucleotides De Novo Biosynthesis
PWY-6558: heparan sulfate biosynthesis (late stages)	Archaea	Biosynthesis	Nucleosides and Nucleotides Biosynthesis	Pyrimidine Deoxyribonucleotides De Novo Biosynthesis
PWY-6559: spermidine biosynthesis II	Bacteria	Biosynthesis	Amines and Polyamines Biosynthesis	Spermidine Biosynthesis
PWY-6562: norspermidine biosynthesis	Vibrionaceae	Biosynthesis	Amines and Polyamines Biosynthesis	0
PWY-6564: heparan sulfate biosynthesis	Vibrionaceae	Biosynthesis	Amines and Polyamines Biosynthesis	0
PWY-6565: superpathway of polyamine biosynthesis III	Vibrionaceae	Biosynthesis	Amines and Polyamines Biosynthesis	0
PWY-6567: chondroitin sulfate biosynthesis (late stages)	Metazoa	Biosynthesis	Carbohydrates Biosynthesis	Glycosaminoglycans Biosynthesis
PWY-6568: dermatan sulfate biosynthesis (late stages)	Metazoa	Biosynthesis	Carbohydrates Biosynthesis	Glycosaminoglycans Biosynthesis
PWY-6581: spirilloxanthin and 2,2'-diketo-spirilloxanthin biosynthesis	Bacteria	Biosynthesis	Secondary Metabolites Biosynthesis	Carotenoids Biosynthesis
PWY-6588: pyruvate fermentation to acetone	Bacteria	Generation of Precursor Metabolites and Energy	Fermentation	Pyruvate Fermentation
PWY-6590: superpathway of Clostridium acetobutylicum acidogenic fermentation	Firmicutes	Generation of Precursor Metabolites and Energy	Fermentation	Pyruvate Fermentation
PWY-6608: guanosine nucleotides degradation III	Bacteria	Degradation/Utilization/Assimilation	Nucleosides and Nucleotides Degradation	Guanosine Nucleotides Degradation
PWY-6612: superpathway of tetrahydrofolate biosynthesis	Bacteria	Biosynthesis	Cofactors, Prosthetic Groups, Electron Carriers Biosynthesis	Folate Biosynthesis
PWY-6628: superpathway of phenylalanine biosynthesis	Bacteria	Biosynthesis	Amino Acids Biosynthesis	L-phenylalanine Biosynthesis
PWY-6630: superpathway of tyrosine biosynthesis	Bacteria	Biosynthesis	Amino Acids Biosynthesis	0
PWY-6633: caffeine degradation V (bacteria, via trimethylurate)	Bacteria	Degradation/Utilization/Assimilation	Secondary Metabolites Degradation	Caffeine Degradation
PWY-6637: sulfolactate degradation II	Bacteria	Degradation/Utilization/Assimilation	Inorganic Nutrients Metabolism	Sulfolactate Degradation
PWY-6654: phosphopantothenate biosynthesis III	Bacteria	Degradation/Utilization/Assimilation	Inorganic Nutrients Metabolism	Sulfolactate Degradation
PWY-6660: 2-heptyl-3-hydroxy-4(1H)-quinolone biosynthesis	Bacteria	Biosynthesis	Secondary Metabolites Biosynthesis	0
PWY-6662: superpathway of quinolone and alkylquinolone biosynthesis	Bacteria	Biosynthesis	Secondary Metabolites Biosynthesis	0
PWY-6682: dehydrophos biosynthesis	Actinobacteria	Biosynthesis	Secondary Metabolites Biosynthesis	Antibiotic Biosynthesis
PWY-6689: tRNA splicing	Archaea	Biosynthesis	Nucleosides and Nucleotides Biosynthesis	Nucleic Acid Processing
PWY-6703: preQ0 biosynthesis	Bacteria	Biosynthesis	Secondary Metabolites Biosynthesis	0
PWY-6708: ubiquinol-8 biosynthesis (prokaryotic)	Bacteria	Biosynthesis	Cofactors, Prosthetic Groups, Electron Carriers Biosynthesis	Ubiquinol Biosynthesis
PWY-6724: starch degradation II	Viridiplantae	Biosynthesis	Carbohydrates Biosynthesis	Sugars Biosynthesis
PWY-6728: methylaspartate cycle	Euryarchaeota	Generation of Precursor Metabolites and Energy	0	0
PWY-6731: starch degradation III	Archaea	Degradation/Utilization/Assimilation	Carbohydrates Degradation	Starch Degradation
PWY-6737: starch degradation V	Archaea	Degradation/Utilization/Assimilation	Carbohydrates Degradation	Starch Degradation
PWY-6749: CMP-legionaminate biosynthesis I	Bacteria	Biosynthesis	Carbohydrates Biosynthesis	CMP-legionaminate biosynthesis
PWY-6755: S-methyl-5-thio-&alpha;-D-ribose 1-phosphate degradation I	Bacteria	Biosynthesis	Carbohydrates Biosynthesis	CMP-legionaminate biosynthesis
PWY-6760: xylose degradation III	Archaea	Degradation/Utilization/Assimilation	Carbohydrates Degradation	Xylose Degradation
PWY-6763: salicortin biosynthesis	Magnoliophyta	Biosynthesis	Secondary Metabolites Biosynthesis	Benzoate Biosynthesis
PWY-6785: hydrogen production VIII	Cyanobacteria	Generation of Precursor Metabolites and Energy	Hydrogen Production	0
PWY-6787: flavonoid biosynthesis (in equisetum)	Cyanobacteria	Generation of Precursor Metabolites and Energy	Hydrogen Production	0
PWY-6797: 6-hydroxymethyl-dihydropterin diphosphate biosynthesis II (archaea)	Cyanobacteria	Generation of Precursor Metabolites and Energy	Hydrogen Production	0
PWY-6803: phosphatidylcholine acyl editing	Spermatophyta	Biosynthesis	Fatty Acid and Lipid Biosynthesis	0
PWY-6823: molybdenum cofactor biosynthesis	Archaea	Biosynthesis	Cofactors, Prosthetic Groups, Electron Carriers Biosynthesis	Molybdenum Cofactor Biosynthesis
PWY-6829: tRNA methylation (yeast)	Archaea	Biosynthesis	Cofactors, Prosthetic Groups, Electron Carriers Biosynthesis	Molybdenum Cofactor Biosynthesis
PWY-6834: spermidine biosynthesis III	Archaea	Biosynthesis	Amines and Polyamines Biosynthesis	Spermidine Biosynthesis
PWY-6836: santalene biosynthesis II	Archaea	Biosynthesis	Amines and Polyamines Biosynthesis	Spermidine Biosynthesis
PWY-6837: fatty acid beta-oxidation V (unsaturated, odd number, di-isomerase-dependent)	Opisthokonta	Degradation/Utilization/Assimilation	Fatty Acid and Lipids Degradation	Fatty Acids Degradation
PWY-6842: glutathione-mediated detoxification II	Viridiplantae	Detoxification	0	0
PWY-6855: chitin degradation I (archaea)	Archaea	Degradation/Utilization/Assimilation	Carbohydrates Degradation	Chitin Degradation
PWY-6859: all-trans-farnesol biosynthesis	Archaea	Degradation/Utilization/Assimilation	Carbohydrates Degradation	Chitin Degradation
PWY-6897: thiamin salvage II	Bacteria	Biosynthesis	Cofactors, Prosthetic Groups, Electron Carriers Biosynthesis	Thiamine Salvage
PWY-6901: superpathway of glucose and xylose degradation	Bacteria	Degradation/Utilization/Assimilation	Carbohydrates Degradation	Sugars Degradation
PWY-6906: chitin derivatives degradation	Vibrionaceae	Degradation/Utilization/Assimilation	Carbohydrates Degradation	Chitin Degradation
PWY-6936: seleno-amino acid biosynthesis	Viridiplantae	Biosynthesis	Amino Acids Biosynthesis	0
PWY-6940: eicosapentaenoate biosynthesis III (fungi)	Opisthokonta	Biosynthesis	Fatty Acid and Lipid Biosynthesis	Icosapentaenoate Biosynthesis
PWY-6942: dTDP-D-desosamine biosynthesis	Bacteria	Biosynthesis	Carbohydrates Biosynthesis	dTDP-sugar Biosynthesis
PWY-6945: cholesterol degradation to androstenedione I (cholesterol oxidase)	Bacteria	Degradation/Utilization/Assimilation	Steroids Degradation	Cholesterol Degradation
PWY-6946: cholesterol degradation to androstenedione II (cholesterol dehydrogenase)	Bacteria	Degradation/Utilization/Assimilation	Steroids Degradation	Cholesterol Degradation
PWY-6948: sitosterol degradation to androstenedione	Bacteria	Degradation/Utilization/Assimilation	Steroids Degradation	Cholesterol Degradation
PWY-6953: dTDP-3-acetamido-3,6-dideoxy-&alpha;-D-galactose biosynthesis	Bacteria	Degradation/Utilization/Assimilation	Steroids Degradation	Cholesterol Degradation
PWY-6956: naphthalene degradation to acetyl-CoA	Bacteria	Degradation/Utilization/Assimilation	Aromatic Compounds Degradation	0
PWY-6957: mandelate degradation to acetyl-CoA	Proteobacteria	Degradation/Utilization/Assimilation	Aromatic Compounds Degradation	Mandelates Degradation
PWY-6969: TCA cycle V (2-oxoglutarate:ferredoxin oxidoreductase)	Actinobacteria	Generation of Precursor Metabolites and Energy	TCA cycle	0
PWY-6971: oleandomycin biosynthesis	Bacteria	Biosynthesis	Secondary Metabolites Biosynthesis	Antibiotic Biosynthesis
PWY-6973: dTDP-D-olivose, dTDP-D-oliose and dTDP-D-mycarose biosynthesis	Bacteria	Biosynthesis	Carbohydrates Biosynthesis	dTDP-sugar Biosynthesis
PWY-6974: dTDP-L-olivose biosynthesis	Bacteria	Biosynthesis	Carbohydrates Biosynthesis	dTDP-sugar Biosynthesis
PWY-6976: dTDP-L-mycarose biosynthesis	Bacteria	Biosynthesis	Carbohydrates Biosynthesis	dTDP-sugar Biosynthesis
PWY-6981: chitin biosynthesis	Arthropoda	Biosynthesis	Carbohydrates Biosynthesis	Polysaccharides Biosynthesis
PWY-7000: kanamycin biosynthesis	Actinobacteria	Biosynthesis	Secondary Metabolites Biosynthesis	Antibiotic Biosynthesis
PWY-7002: 4-hydroxyacetophenone degradation	Bacteria	Degradation/Utilization/Assimilation	Aromatic Compounds Degradation	0
PWY-7006: 4-amino-3-hydroxybenzoate degradation	Bacteria	Degradation/Utilization/Assimilation	Aromatic Compounds Degradation	0
PWY-7007: methyl ketone biosynthesis	Bacteria	Generation of Precursor Metabolites and Energy	0	0
PWY-7013: L-1,2-propanediol degradation	Bacteria	Degradation/Utilization/Assimilation	Alcohols Degradation	0
PWY-7014: paromamine biosynthesis I	Actinobacteria	Biosynthesis	Secondary Metabolites Biosynthesis	Antibiotic Biosynthesis
PWY-7024: superpathway of the 3-hydroxypropionate cycle	Chloroflexi	Degradation/Utilization/Assimilation	C1 Compounds Utilization and Assimilation	Autotrophic CO2 Fixation
PWY-702: methionine biosynthesis II	Actinobacteria	Biosynthesis	Secondary Metabolites Biosynthesis	Antibiotic Biosynthesis
PWY-7031: undecaprenyl diphosphate-linked heptasaccharide biosynthesis	Campylobacter	Biosynthesis	Carbohydrates Biosynthesis	Oligosaccharides Biosynthesis
PWY-7036: very long chain fatty acid biosynthesis II	Bacteria	Biosynthesis	Fatty Acid and Lipid Biosynthesis	Fatty Acid Biosynthesis
PWY-7039: phosphatidate metabolism, as a signaling molecule	Viridiplantae	Biosynthesis	Fatty Acid and Lipid Biosynthesis	Phospholipid Biosynthesis
PWY-7046: 4-coumarate degradation (anaerobic)	Bacteria	Degradation/Utilization/Assimilation	Aromatic Compounds Degradation	Phenolic Compounds Degradation
PWY-7055: daphnetin modification	Spermatophyta	Biosynthesis	Secondary Metabolites Biosynthesis	Coumarins Biosynthesis
PWY-7077: N-acetyl-D-galactosamine degradation	Proteobacteria	Degradation/Utilization/Assimilation	Carbohydrates Degradation	Sugars Degradation
PWY-7090: UDP-2,3-diacetamido-2,3-dideoxy-&alpha;-D-mannuronate biosynthesis	Proteobacteria	Degradation/Utilization/Assimilation	Carbohydrates Degradation	Sugars Degradation
PWY-7094: fatty acid salvage	Bacteria	Biosynthesis	Fatty Acid and Lipid Biosynthesis	Fatty Acid Biosynthesis
PWY-7097: vanillin and vanillate degradation I	Bacteria	Degradation/Utilization/Assimilation	Aromatic Compounds Degradation	Vanillin Degradation
PWY-7098: vanillin and vanillate degradation II	Bacteria	Degradation/Utilization/Assimilation	Aromatic Compounds Degradation	Vanillin Degradation
PWY-7102: bisabolene biosynthesis	Bacteria	Generation of Precursor Metabolites and Energy	0	0
PWY-7104: dTDP-L-megosamine biosynthesis	Bacteria	Biosynthesis	Carbohydrates Biosynthesis	dTDP-sugar Biosynthesis
PWY-7112: 4-hydroxy-2-nonenal detoxification	Bacteria	Biosynthesis	Carbohydrates Biosynthesis	dTDP-sugar Biosynthesis
PWY-7115: C4 photosynthetic carbon assimilation cycle, NAD-ME type	Viridiplantae	Generation of Precursor Metabolites and Energy	Photosynthesis	0
PWY-7117: C4 photosynthetic carbon assimilation cycle, PEPCK type	Magnoliophyta	Generation of Precursor Metabolites and Energy	Photosynthesis	0
PWY-7118: chitin degradation to ethanol	Opisthokonta	Generation of Precursor Metabolites and Energy	0	0
PWY-7119: sphingolipid recycling and degradation (yeast)	Opisthokonta	Generation of Precursor Metabolites and Energy	0	0
PWY-7136: &beta; myrcene degradation	Opisthokonta	Generation of Precursor Metabolites and Energy	0	0
PWY-7153: grixazone biosynthesis	Actinobacteria	Biosynthesis	Secondary Metabolites Biosynthesis	0
PWY-7157: eupatolitin 3-O-glucoside biosynthesis	Spermatophyta	Biosynthesis	Secondary Metabolites Biosynthesis	Flavonols Biosynthesis
PWY-7161: polymethylated quercetin biosynthesis	Spermatophyta	Biosynthesis	Secondary Metabolites Biosynthesis	Flavones Biosynthesis
PWY-7174: S-methyl-5-thio-&alpha;-D-ribose 1-phosphate degradation II	Spermatophyta	Biosynthesis	Secondary Metabolites Biosynthesis	Flavones Biosynthesis
PWY-7184: pyrimidine deoxyribonucleotides de novo biosynthesis I	Archaea	Biosynthesis	Nucleosides and Nucleotides Biosynthesis	Pyrimidine Deoxyribonucleotides De Novo Biosynthesis
PWY-7185: UTP and CTP dephosphorylation I	Archaea	Degradation/Utilization/Assimilation	Nucleosides and Nucleotides Degradation	UTP and CTP Dephosphorylation
PWY-7187: pyrimidine deoxyribonucleotides de novo biosynthesis II	Archaea	Biosynthesis	Nucleosides and Nucleotides Biosynthesis	Pyrimidine Deoxyribonucleotides De Novo Biosynthesis
PWY-7196: superpathway of pyrimidine ribonucleosides salvage	Archaea	Biosynthesis	Nucleosides and Nucleotides Biosynthesis	Pyrimidine Nucleotides Salvage
PWY-7198: pyrimidine deoxyribonucleotides de novo biosynthesis IV	Archaea	Biosynthesis	Nucleosides and Nucleotides Biosynthesis	Pyrimidine Deoxyribonucleotides De Novo Biosynthesis
PWY-7199: pyrimidine deoxyribonucleosides salvage	Amoebozoa	Biosynthesis	Nucleosides and Nucleotides Biosynthesis	Pyrimidine Nucleotides Salvage
PWY-7200: superpathway of pyrimidine deoxyribonucleoside salvage	Archaea	Biosynthesis	Nucleosides and Nucleotides Biosynthesis	Pyrimidine Nucleotides Salvage
PWY-7204: pyridoxal 5'-phosphate salvage II (plants)	Viridiplantae	Biosynthesis	Cofactors, Prosthetic Groups, Electron Carriers Biosynthesis	Vitamin B6 Biosynthesis
PWY-7208: superpathway of pyrimidine nucleobases salvage	Archaea	Biosynthesis	Nucleosides and Nucleotides Biosynthesis	Pyrimidine Nucleotides Salvage
PWY-7209: superpathway of pyrimidine ribonucleosides degradation	Archaea	Degradation/Utilization/Assimilation	Nucleosides and Nucleotides Degradation	Pyrimidine Nucleobases Degradation
PWY-7210: pyrimidine deoxyribonucleotides biosynthesis from CTP	Actinobacteria	Biosynthesis	Nucleosides and Nucleotides Biosynthesis	Pyrimidine Nucleotides Salvage
PWY-7211: superpathway of pyrimidine deoxyribonucleotides de novo biosynthesis	Archaea	Biosynthesis	Nucleosides and Nucleotides Biosynthesis	Pyrimidine Deoxyribonucleotides De Novo Biosynthesis
PWY-7212: baicalein metabolism	Viridiplantae	Biosynthesis	Secondary Metabolites Biosynthesis	Flavones Biosynthesis
PWY-7219: adenosine ribonucleotides de novo biosynthesis	Archaea	Biosynthesis	Nucleosides and Nucleotides Biosynthesis	Purine Nucleotides De Novo Biosynthesis
PWY-7221: guanosine ribonucleotides de novo biosynthesis	Bacteria	Biosynthesis	Nucleosides and Nucleotides Biosynthesis	Purine Riboucleotides De Novo Biosynthesis
PWY-7224: purine deoxyribonucleosides salvage	Proteobacteria	Degradation/Utilization/Assimilation	Aromatic Compounds Degradation	Nicotinate Degradation
PWY-7228: superpathway of guanosine nucleotides de novo biosynthesis I	Proteobacteria	Degradation/Utilization/Assimilation	Aromatic Compounds Degradation	Nicotinate Degradation
PWY-7229: superpathway of adenosine nucleotides de novo biosynthesis I	Proteobacteria	Degradation/Utilization/Assimilation	Aromatic Compounds Degradation	Nicotinate Degradation
PWY-722: nicotinate degradation I	Archaea	Biosynthesis	Nucleosides and Nucleotides Biosynthesis	Purine Nucleotides De Novo Biosynthesis
PWY-7230: ubiquinol-6 biosynthesis from 4-aminobenzoate (eukaryotic)	Fungi	Biosynthesis	Cofactors, Prosthetic Groups, Electron Carriers Biosynthesis	Ubiquinol Biosynthesis
PWY-7233: ubiquinol-6 bypass biosynthesis (eukaryotic)	Fungi	Biosynthesis	Cofactors, Prosthetic Groups, Electron Carriers Biosynthesis	Ubiquinol Biosynthesis
PWY-7234: inosine-5'-phosphate biosynthesis III	Archaea	Biosynthesis	Nucleosides and Nucleotides Biosynthesis	Inosine-5'-phosphate Biosynthesis
PWY-7235: superpathway of ubiquinol-6 biosynthesis (eukaryotic)	Fungi	Biosynthesis	Cofactors, Prosthetic Groups, Electron Carriers Biosynthesis	Ubiquinol Biosynthesis
PWY-7237: myo-, chiro- and scillo-inositol degradation	Bacteria	Degradation/Utilization/Assimilation	Secondary Metabolites Degradation	Sugar Alcohols Degradation
PWY-7238: sucrose biosynthesis II	Viridiplantae	Biosynthesis	Carbohydrates Biosynthesis	Sucrose Biosynthesis
PWY-7242: D-fructuronate degradation	Bacteria	Degradation/Utilization/Assimilation	Carboxylates Degradation	Sugar Acids Degradation
PWY-7245: superpathway NAD/NADP - NADH/NADPH interconversion (yeast)	Fungi	Biosynthesis	Cofactors, Prosthetic Groups, Electron Carriers Biosynthesis	NAD Metabolism
PWY-724: superpathway of lysine, threonine and methionine biosynthesis II	Viridiplantae	Biosynthesis	Carbohydrates Biosynthesis	Sucrose Biosynthesis
PWY-7251: pentacyclic triterpene biosynthesis	Viridiplantae	Biosynthesis	Secondary Metabolites Biosynthesis	Triterpenoids Biosynthesis
PWY-7254: TCA cycle VII (acetate-producers)	Bacteria	Generation of Precursor Metabolites and Energy	TCA cycle	0
PWY-7268: NAD/NADP-NADH/NADPH cytosolic interconversion (yeast)	Fungi	Biosynthesis	Cofactors, Prosthetic Groups, Electron Carriers Biosynthesis	NAD Metabolism
PWY-7269: NAD/NADP-NADH/NADPH mitochondrial interconversion (yeast)	Fungi	Biosynthesis	Cofactors, Prosthetic Groups, Electron Carriers Biosynthesis	NAD Metabolism
PWY-7274: D-cycloserine biosynthesis	Actinobacteria	Biosynthesis	Secondary Metabolites Biosynthesis	Antibiotic Biosynthesis
PWY-7279: aerobic respiration (cytochrome c) (yeast)	Fungi	Generation of Precursor Metabolites and Energy	Electron Transfer	0
PWY-7283: wybutosine biosynthesis	Eukaryota	Biosynthesis	Nucleosides and Nucleotides Biosynthesis	Nucleic Acid Processing
PWY-7286: 7-(3-amino-3-carboxypropyl)-wyosine biosynthesis	Euryarchaeota	Biosynthesis	Nucleosides and Nucleotides Biosynthesis	Nucleic Acid Processing
PWY-7288: fatty acid &beta;-oxidation (peroxisome, yeast)	Euryarchaeota	Biosynthesis	Nucleosides and Nucleotides Biosynthesis	Nucleic Acid Processing
PWY-7289: L-cysteine biosynthesis V	Bacteria	Biosynthesis	Amino Acids Biosynthesis	L-cysteine Biosynthesis
PWY-7300: ecdysone and 20-hydroxyecdysone biosynthesis	Arthropoda	Biosynthesis	Hormones Biosynthesis	0
PWY-7301: dTDP-&beta;-L-noviose biosynthesis	Arthropoda	Biosynthesis	Hormones Biosynthesis	0
PWY-7312: dTDP-D-&beta;-fucofuranose biosynthesis	Actinobacteria	Biosynthesis	Carbohydrates Biosynthesis	dTDP-sugar Biosynthesis
PWY-7315: dTDP-N-acetylthomosamine biosynthesis	Proteobacteria	Biosynthesis	Carbohydrates Biosynthesis	dTDP-sugar Biosynthesis
PWY-7316: dTDP-N-acetylviosamine biosynthesis	Bacteria	Biosynthesis	Carbohydrates Biosynthesis	dTDP-sugar Biosynthesis
PWY-7317: superpathway of dTDP-glucose-derived O-antigen building blocks biosynthesis	Bacteria	Biosynthesis	Carbohydrates Biosynthesis	dTDP-sugar Biosynthesis
PWY-7318: dTDP-3-acetamido-3,6-dideoxy-&alpha;-D-glucose biosynthesis	Bacteria	Biosynthesis	Carbohydrates Biosynthesis	dTDP-sugar Biosynthesis
PWY-7328: superpathway of UDP-glucose-derived O-antigen building blocks biosynthesis	Bacteria	Biosynthesis	Carbohydrates Biosynthesis	dTDP-sugar Biosynthesis
PWY-7345: superpathway of anaerobic sucrose degradation	Viridiplantae	Degradation/Utilization/Assimilation	Carbohydrates Biosynthesis	0
PWY-7347: sucrose biosynthesis III	Proteobacteria	Biosynthesis	Carbohydrates Biosynthesis	0
PWY-7371: 1,4-dihydroxy-6-naphthoate biosynthesis II	Bacteria	Biosynthesis	Cofactors, Prosthetic Groups, Electron Carriers Biosynthesis	1,4-dihydroxy-6-naphthoate biosynthesis
PWY-7374: 1,4-dihydroxy-6-naphthoate biosynthesis I	Bacteria	Biosynthesis	Cofactors, Prosthetic Groups, Electron Carriers Biosynthesis	1,4-dihydroxy-6-naphthoate biosynthesis
PWY-7379: mRNA capping II	Metazoa	Biosynthesis	Nucleosides and Nucleotides Biosynthesis	Nucleic Acid Processing
PWY-7383: anaerobic energy metabolism (invertebrates, cytosol)	Annelida	Generation of Precursor Metabolites and Energy	Fermentation	0
PWY-7384: anaerobic energy metabolism (invertebrates, mitochondrial)	Annelida	Generation of Precursor Metabolites and Energy	Fermentation	0
PWY-7386: superpathway of lipoate biosynthesis and incorporation (PDH, KGDH, GCV, yeast)	Bacteria	Superpathways	0	0
PWY-7389: superpathway of anaerobic energy metabolism (invertebrates)	Annelida	Generation of Precursor Metabolites and Energy	Fermentation	0
PWY-7391: isoprene biosynthesis II (engineered)	Archaea	Biosynthesis	Secondary Metabolites Biosynthesis	Hemiterpenes Biosynthesis
PWY-7392: taxadiene biosynthesis (engineered)	Archaea	Biosynthesis	Secondary Metabolites Biosynthesis	Hemiterpenes Biosynthesis
PWY-7397: naringenin biosynthesis (engineered)	Archaea	Biosynthesis	Secondary Metabolites Biosynthesis	Hemiterpenes Biosynthesis
PWY-7400: arginine biosynthesis IV (archaebacteria)	Archaea	Biosynthesis	Amino Acids Biosynthesis	L-arginine Biosynthesis
PWY-7405: aurachin RE biosynthesis	Bacteria	Biosynthesis	Secondary Metabolites Biosynthesis	Antibiotic Biosynthesis
PWY-7409: phospholipid remodeling (phosphatidylethanolamine, yeast)	Eukaryota	Biosynthesis	Fatty Acid and Lipid Biosynthesis	Phosphatidylethanolamine Biosynthesis
PWY-7411: superpathway phosphatidate biosynthesis (yeast)	Eukaryota	Superpathways	0	0
PWY-7412: mycinamicin biosynthesis	Actinobacteria	Biosynthesis	Secondary Metabolites Biosynthesis	Antibiotic Biosynthesis
PWY-7413: dTDP-6-deoxy-&alpha;-D-allose biosynthesis	Actinobacteria	Biosynthesis	Secondary Metabolites Biosynthesis	Antibiotic Biosynthesis
PWY-7426: mannosyl-glycoprotein N-acetylglucosaminyltransferases	Bacteria	Biosynthesis	Carbohydrates Biosynthesis	dTDP-sugar Biosynthesis
PWY-7432: phenylalanine biosynthesis (cytosolic, plants)	Viridiplantae	Biosynthesis	Amino Acids Biosynthesis	L-phenylalanine Biosynthesis
PWY-7433: mucin core 1 and core 2 O-glycosylation	Viridiplantae	Biosynthesis	Amino Acids Biosynthesis	L-phenylalanine Biosynthesis
PWY-7434: terminal O-glycans residues modification	Eukaryota	Macromolecule Modification	Protein Modification	Protein Glycosylation
PWY-7440: dTDP-&beta;-L-4-epi-vancosamine biosynthesis	Eukaryota	Macromolecule Modification	Protein Modification	Protein Glycosylation
PWY-7446: sulfoglycolysis	Bacteria	Degradation/Utilization/Assimilation	Secondary Metabolites Degradation	Sulfoquinovose Degradation
PWY-7450: anthocyanidin modification (Arabidopsis)	Magnoliophyta	Biosynthesis	Secondary Metabolites Biosynthesis	Anthocyanins Biosynthesis
PWY-7478: oryzalexin D and E biosynthesis	Magnoliophyta	Biosynthesis	Secondary Metabolites Biosynthesis	Terpenoid Phytoalexins Biosynthesis
PWY-7485: tetracenomycin C biosynthesis	Magnoliophyta	Biosynthesis	Secondary Metabolites Biosynthesis	Terpenoid Phytoalexins Biosynthesis
PWY-7498: phenylpropanoids methylation (ice plant)	Magnoliophyta	Biosynthesis	Secondary Metabolites Biosynthesis	Terpenoid Phytoalexins Biosynthesis
PWY-822: fructan biosynthesis	Bacteria	Biosynthesis	Carbohydrates Biosynthesis	Polysaccharides Biosynthesis
PWY-841: superpathway of purine nucleotides de novo biosynthesis I	Archaea	Biosynthesis	0	0
PWY-842: starch degradation I	Magnoliophyta	Degradation/Utilization/Assimilation	Carbohydrates Degradation	Glycans Degradation
PWY-922: mevalonate pathway I	Archaea	Biosynthesis	Secondary Metabolites Biosynthesis	Isopentenyl Diphosphate Biosynthesis
PWY0-1061: superpathway of alanine biosynthesis	Bacteria	Biosynthesis	Amino Acids Biosynthesis	L-alanine Biosynthesis
PWY0-1241: ADP-L-glycero-&beta;-D-manno-heptose biosynthesis	Bacteria	Biosynthesis	Amino Acids Biosynthesis	L-alanine Biosynthesis
PWY0-1261: anhydromuropeptides recycling	Bacteria	Degradation/Utilization/Assimilation	Secondary Metabolites Degradation	Sugar Derivatives Degradation
PWY0-1296: purine ribonucleosides degradation	Archaea	Degradation/Utilization/Assimilation	Nucleosides and Nucleotides Degradation	Purine Nucleotides Degradation
PWY0-1297: superpathway of purine deoxyribonucleosides degradation	Bacteria	Degradation/Utilization/Assimilation	Nucleosides and Nucleotides Degradation	0
PWY0-1298: superpathway of pyrimidine deoxyribonucleosides degradation	Bacteria	Degradation/Utilization/Assimilation	Nucleosides and Nucleotides Degradation	Pyrimidine Nucleotides Degradation
PWY0-1319: CDP-diacylglycerol biosynthesis II	Proteobacteria	Biosynthesis	Fatty Acid and Lipid Biosynthesis	CDP-diacylglycerol Biosynthesis
PWY0-1415: superpathway of heme biosynthesis from uroporphyrinogen-III	Bacteria	Biosynthesis	Cofactors, Prosthetic Groups, Electron Carriers Biosynthesis	Heme Biosynthesis
PWY0-1479: tRNA processing	Bacteria	Biosynthesis	Nucleosides and Nucleotides Biosynthesis	Nucleic Acid Processing
PWY0-1533: methylphosphonate degradation I	Bacteria	Degradation/Utilization/Assimilation	Inorganic Nutrients Metabolism	Methylphosphonate Degradation
PWY0-162: superpathway of pyrimidine ribonucleotides de novo biosynthesis	Bacteria	Biosynthesis	Nucleosides and Nucleotides Biosynthesis	Pyrimidine Deoxyribonucleotides De Novo Biosynthesis
PWY0-166: superpathway of pyrimidine deoxyribonucleotides de novo biosynthesis (E. coli)	Archaea	Biosynthesis	Nucleosides and Nucleotides Biosynthesis	Pyrimidine Deoxyribonucleotides De Novo Biosynthesis
PWY0-301: L-ascorbate degradation I (bacterial, anaerobic)	Bacteria	Degradation/Utilization/Assimilation	Carboxylates Degradation	L-Ascorbate Degradation
PWY0-42: 2-methylcitrate cycle I	Bacteria	Degradation/Utilization/Assimilation	Carboxylates Degradation	2-Methylcitrate Cycle
PWY0-781: aspartate superpathway	Bacteria	Superpathways	0	0
PWY1F-FLAVSYN: flavonoid biosynthesis	Spermatophyta	Biosynthesis	Secondary Metabolites Biosynthesis	Flavonoids Biosynthesis
PWY3O-19: ubiquinol-6 biosynthesis from 4-hydroxybenzoate (eukaryotic)	Fungi	Biosynthesis	Cofactors, Prosthetic Groups, Electron Carriers Biosynthesis	Ubiquinol Biosynthesis
PWY3O-355: stearate biosynthesis III (fungi)	Fungi	Biosynthesis	Fatty Acid and Lipid Biosynthesis	Stearate Biosynthesis
PWY4FS-4: phosphatidylcholine biosynthesis IV	Viridiplantae	Biosynthesis	Fatty Acid and Lipid Biosynthesis	Phosphatidylglycerol Biosynthesis
PWY4FS-7: phosphatidylglycerol biosynthesis I (plastidic)	Bacteria	Biosynthesis	Fatty Acid and Lipid Biosynthesis	Phosphatidylglycerol Biosynthesis
PWY4FS-8: phosphatidylglycerol biosynthesis II (non-plastidic)	Bacteria	Biosynthesis	Fatty Acid and Lipid Biosynthesis	Phosphatidylglycerol Biosynthesis
PWY4LZ-257: superpathway of fermentation (Chlamydomonas reinhardtii)	Viridiplantae	Generation of Precursor Metabolites and Energy	Fermentation	Pyruvate Fermentation
PWY5F9-12: biphenyl degradation	Bacteria	Degradation/Utilization/Assimilation	Aromatic Compounds Degradation	0
PWY66-301: catecholamine biosynthesis	Bacteria	Degradation/Utilization/Assimilation	Aromatic Compounds Degradation	0
PWY66-367: ketogenesis	Chordata	Generation of Precursor Metabolites and Energy	0	0
PWY66-373: sucrose degradation V (sucrose &alpha;-glucosidase)	Chordata	Generation of Precursor Metabolites and Energy	0	0
PWY66-374: C20 prostanoid biosynthesis	Mammalia	Biosynthesis	Hormones Biosynthesis	0
PWY66-378: androgen biosynthesis	Vertebrata	Biosynthesis	Hormones Biosynthesis	0
PWY66-387: fatty acid &alpha;-oxidation II	Vertebrata	Biosynthesis	Hormones Biosynthesis	0
PWY66-388: fatty acid &alpha;-oxidation III	Metazoa	Biosynthesis	Fatty Acid and Lipid Biosynthesis	Fatty Acid Biosynthesis
PWY66-389: phytol degradation	Metazoa	Degradation/Utilization/Assimilation	Alcohols Degradation	0
PWY66-391: fatty acid &beta;-oxidation VI (peroxisome)	Metazoa	Degradation/Utilization/Assimilation	Alcohols Degradation	0
PWY66-399: gluconeogenesis III	Metazoa	Biosynthesis	Carbohydrates Biosynthesis	Gluconeogenesis
PWY66-400: glycolysis VI (metazoan)	Metazoa	Generation of Precursor Metabolites and Energy	Glycolysis	0
PWY66-409: superpathway of purine nucleotide salvage	Eukaryota	Biosynthesis	Nucleosides and Nucleotides Biosynthesis	Purine Nucleotide Salvage
PWY66-422: D-galactose degradation V (Leloir pathway)	Eukaryota	Degradation/Utilization/Assimilation	Carbohydrates Degradation	Galactose Degradation
PWY6666-2: dopamine degradation	Metazoa	Degradation/Utilization/Assimilation	Amines and Polyamines Degradation	0
PWYG-321: mycolate biosynthesis	Actinobacteria	Biosynthesis	Fatty Acid and Lipid Biosynthesis	Fatty Acid Biosynthesis
PYRIDNUCSAL-PWY: NAD salvage pathway I	Bacteria	Biosynthesis	Cofactors, Prosthetic Groups, Electron Carriers Biosynthesis	NAD Biosynthesis
PYRIDNUCSYN-PWY: NAD biosynthesis I (from aspartate)	Bacteria	Biosynthesis	Cofactors, Prosthetic Groups, Electron Carriers Biosynthesis	NAD Biosynthesis
REDCITCYC: TCA cycle III (helicobacter)	Bacteria	Generation of Precursor Metabolites and Energy	TCA cycle	0
RHAMCAT-PWY: L-rhamnose degradation I	Bacteria	Degradation/Utilization/Assimilation	Carbohydrates Degradation	L-rhamnose Degradation
RUMP-PWY: formaldehyde oxidation I	Bacteria	Degradation/Utilization/Assimilation	C1 Compounds Utilization and Assimilation	Formaldehyde Oxidation
SALVADEHYPOX-PWY: adenosine nucleotides degradation II	Archaea	Degradation/Utilization/Assimilation	Nucleosides and Nucleotides Degradation	Adenosine Nucleotides Degradation
SER-GLYSYN-PWY: superpathway of serine and glycine biosynthesis I	Archaea	Biosynthesis	Amino Acids Biosynthesis	0
SO4ASSIM-PWY: sulfate reduction I (assimilatory)	Bacteria	Degradation/Utilization/Assimilation	Inorganic Nutrients Metabolism	Sulfate Reduction
SPHINGOLIPID-SYN-PWY: sphingolipid biosynthesis (yeast)	Fungi	Biosynthesis	Fatty Acid and Lipid Biosynthesis	Sphingolipid Biosynthesis
SUCSYN-PWY: sucrose biosynthesis I (from photosynthesis)	Cyanobacteria	Biosynthesis	Carbohydrates Biosynthesis	Sucrose Biosynthesis
SULFATE-CYS-PWY: superpathway of sulfate assimilation and cysteine biosynthesis	Bacteria	Superpathways	0	0
TCA-GLYOX-BYPASS: superpathway of glyoxylate bypass and TCA	Archaea	Generation of Precursor Metabolites and Energy	TCA cycle	0
TCA: TCA cycle I (prokaryotic)	Archaea	Generation of Precursor Metabolites and Energy	TCA cycle	0
TEICHOICACID-PWY: teichoic acid (poly-glycerol) biosynthesis	Firmicutes	Biosynthesis	Cell Structures Biosynthesis	Cell Wall Biosynthesis
THRESYN-PWY: threonine biosynthesis	Archaea	Biosynthesis	Amino Acids Biosynthesis	L-threonine Biosynthesis
TOLUENE-DEG-DIOL-PWY: toluene degradation to 2-oxopent-4-enoate (via toluene-cis-diol)	Proteobacteria	Degradation/Utilization/Assimilation	Aromatic Compounds Degradation	Toluenes Degradation
TRIGLSYN-PWY: triacylglycerol biosynthesis	Eukaryota	Biosynthesis	Fatty Acid and Lipid Biosynthesis	0
TRNA-CHARGING-PWY: tRNA charging	Archaea	Biosynthesis	Aminoacyl-tRNA Charging	0
TYRFUMCAT-PWY: tyrosine degradation I	Fungi	Degradation/Utilization/Assimilation	Amino Acids Degradation	L-tyrosine Degradation
UBISYN-PWY: superpathway of ubiquinol-8 biosynthesis (prokaryotic)	Bacteria	Biosynthesis	Cofactors, Prosthetic Groups, Electron Carriers Biosynthesis	Ubiquinol Biosynthesis
UDPNACETYLGALSYN-PWY: UDP-N-acetyl-D-glucosamine biosynthesis II	Eukaryota	Biosynthesis	Amines and Polyamines Biosynthesis	UDP-N-acetyl-D-glucosamine Biosynthesis
UDPNAGSYN-PWY: UDP-N-acetyl-D-glucosamine biosynthesis I	Archaea	Biosynthesis	Amines and Polyamines Biosynthesis	UDP-N-acetyl-D-glucosamine Biosynthesis
URDEGR-PWY: superpathway of allantoin degradation in plants	Viridiplantae	Degradation/Utilization/Assimilation	Amines and Polyamines Degradation	Allantoin Degradation
URSIN-PWY: ureide biosynthesis	Magnoliophyta	Biosynthesis	Amines and Polyamines Biosynthesis	0
VALSYN-PWY: valine biosynthesis	Archaea	Biosynthesis	Amino Acids Biosynthesis	L-valine Biosynthesis
