# Supplementary material for: Metagenomic characterization of ambulances across the USA
Source: Microbiome. 2017 Sep 22;5:125. doi: 10.1186/s40168-017-0339-6 (PMC5610413; doi:10.1186/s40168-017-0339-6)
Supplement: Supplementary file 30 — Table S8. Sequence coverage over S. aureus antibiotic and virulence factors femA, femB, and mecA for all samples with S. aureus hits. (XLSX 10 kb) [file 40168_2017_339_MOESM30_ESM.xlsx]

## Sheet: s_aureus_fema_cover_tabs
fema
spp_sample	s_aureus_AW0373_	s_aureus_AW0378_	s_aureus_AW0402_	s_aureus_AW0464_	s_aureus_AW0513_	s_aureus_AW0593_	s_aureus_AW0683_	s_aureus_AW0713_	s_aureus_AW0721_	s_aureus_AW0763_	s_aureus_AW0768_	s_aureus_AW0966_	s_aureus_AW0974_	s_aureus_AW1103_	s_aureus_AW1902_
data_points	1302	1302	1302	1302	1302	1302	1302	1302	1302	1302	1302	1302	1302	1302	1302
mean	0.280338	0.509985	4.52304	0.193548	0.821045	0.602151	0.0591398	12.8971	0	1.15207	0.0583717	0	17.6974	0.285714	0.182796
sd	0.822753	0.84246	3.56867	0.59412	1.4616	1.0992	0.337789	4.52937	0	0.977019	0.336784	0	4.21034	0.587936	0.606457
se	0.0228015	0.0233477	0.0989012	0.0164653	0.0405064	0.0304628	0.00936139	0.125525	0	0.0270768	0.00933353	0	0.116684	0.0162939	0.0168072
femb
spp_sample	s_aureus_AW0373_	s_aureus_AW0378_	s_aureus_AW0402_	s_aureus_AW0464_	s_aureus_AW0513_	s_aureus_AW0593_	s_aureus_AW0683_	s_aureus_AW0713_	s_aureus_AW0721_	s_aureus_AW0763_	s_aureus_AW0768_	s_aureus_AW0966_	s_aureus_AW0974_	s_aureus_AW1103_	s_aureus_AW1902_
data_points	1260	1260	1260	1260	1260	1260	1260	1260	1260	1260	1260	1260	1260	1260	1260
mean	0.476984	0.573016	7.00079	0.24127	0.650794	0.819048	0.195238	12.154	0.142063	0.846032	0.453968	0.142857	13.6365	0.0912698	0.149206
sd	1.02407	1.01313	6.64551	0.54986	0.899364	1.12405	0.593833	3.19851	0.349254	1.04472	0.982908	0.51374	5.26091	0.345749	0.432909
se	0.0288498	0.0285418	0.187216	0.0154906	0.0253367	0.0316666	0.0167294	0.0901077	0.00983911	0.0294317	0.0276903	0.014473	0.148209	0.00974038	0.0121958
meca
spp_sample	s_aureus_AW0373_	s_aureus_AW0378_	s_aureus_AW0402_	s_aureus_AW0464_	s_aureus_AW0513_	s_aureus_AW0593_	s_aureus_AW0683_	s_aureus_AW0713_	s_aureus_AW0721_	s_aureus_AW0763_	s_aureus_AW0768_	s_aureus_AW0966_	s_aureus_AW0974_	s_aureus_AW1103_	s_aureus_AW1902_
data_points	2007	2007	2007	2007	2007	2007	2007	2007	2007	2007	2007	2007	2007	2007	2007
mean	0.0762332	0.347285	1.60688	0.180867	0.115595	1.17738	0.14001	0.309915	0	0.558047	0.178874	0	0.796213	0.323368	0.64574
sd	0.3824	1.13297	4.95105	0.714242	0.466837	0.932105	0.562033	0.864508	0	1.03695	0.491597	0	2.28847	2.36638	0.911082
se	0.00853579	0.0252898	0.110516	0.0159431	0.0104206	0.0208061	0.0125455	0.0192972	0	0.0231465	0.0109732	0	0.0510825	0.0528216	0.0203369
