# Supplementary material for: Metagenomic characterization of ambulances across the USA
Source: Microbiome. 2017 Sep 22;5:125. doi: 10.1186/s40168-017-0339-6 (PMC5610413; doi:10.1186/s40168-017-0339-6)
Supplement: Supplementary file 36 — Table S10. Ambulance study metadata. (TXT 35 kb) [file 40168_2017_339_MOESM36_ESM.txt]

sample.ID	sample.Surface	sample.Unit_type	sample.Service_type	sample.Yield	sample.Date_collected	sample.City	region	sample.Ambulance	month_mean_max_temp_F	month_mean_min_temp_F	mean_temp_F	total_precip_inches
AE0003	Computer	ALS	911_LineUnit	385.6	11/9/13	S001	e_coast	10001	60.3	45.1	52.6	2.87
AE0013	Computer	ALS	911_LineUnit	144	11/9/13	S001	e_coast	10002	60.3	45.1	52.6	2.87
AE0023	Computer	BLS	911_LineUnit	143.2	11/10/13	S001	e_coast	10003	60.3	45.1	52.6	2.87
AE0053	Computer	BLS	911_LineUnit	208	11/10/13	S001	e_coast	10006	60.3	45.1	52.6	2.87
AE0103	Computer	DUAL	PrivateTransport_Spare	3.76	11/22/13	S001	e_coast	10010	60.3	45.1	52.6	2.87
AE0113	Computer	ALS	911_Spare	0.978	11/22/13	S001	e_coast	10011	60.3	45.1	52.6	2.87
AE0133	Computer	BLS	911_LineUnit	5.562	11/22/13	S001	e_coast	10013	60.3	45.1	52.6	2.87
AS1343	Computer	ALS	911_LineUnit	2.106	6/16/14	S017	s_e	10014	87.4	73.9	80.6	11.72
AS1383	Computer	ALS	911_LineUnit	4.496	6/16/14	S017	s_e	10018	87.4	73.9	80.6	11.72
AS1393	Computer	ALS	911_LineUnit	0	6/16/14	S017	s_e	10019	87.4	73.9	80.6	11.72
AS1403	Computer	ALS	911_LineUnit	68400	6/16/14	S018	s_e	10020	86.6	72.6	79.6	14.64
AS1413	Computer	ALS	911_LineUnit	408.6	6/16/14	S018	s_e	10021	86.6	72.6	79.6	14.64
AS1423	Computer	ALS	911_LineUnit	0	6/16/14	S018	s_e	10022	86.6	72.6	79.6	14.64
AS1433	Computer	ALS	911_LineUnit	86.4	6/17/14	S019	s_e	10023	87.9	74.3	81.1	22.93
AS1456	RearBench_seats	ALS	911_LineUnit	23.94	6/17/14	S019	s_e	10025	87.9	74.3	81.1	22.93
AS1463	Computer	ALS	911_LineUnit	41.22	6/17/14	S019	s_e	10026	87.9	74.3	81.1	22.93
AS1473	Computer	ALS	911_LineUnit	14.94	6/17/14	S019	s_e	10027	87.9	74.3	81.1	22.93
AS1483	Computer	ALS	911_LineUnit	19.44	6/17/14	S019	s_e	10028	87.9	74.3	81.1	22.93
AS1484	Stretcher	ALS	911_LineUnit	9.72	6/17/14	S019	s_e	10028	87.9	74.3	81.1	22.93
AS1485	RearHandles_rails	ALS	911_LineUnit	73.44	6/17/14	S019	s_e	10028	87.9	74.3	81.1	22.93
AS1487	RearCabinets_counters	ALS	911_LineUnit	8.838	6/17/14	S019	s_e	10028	87.9	74.3	81.1	22.93
AS1492	FrontHandles	ALS	911_LineUnit	95.4	6/17/14	S019	s_e	10029	87.9	74.3	81.1	22.93
AS1493	Computer	ALS	911_LineUnit	78.84	6/17/14	S019	s_e	10029	87.9	74.3	81.1	22.93
AS1496	RearBench_seats	ALS	911_LineUnit	419.4	6/17/14	S019	s_e	10029	87.9	74.3	81.1	22.93
AS1502	FrontHandles	ALS	911_LineUnit	248.4	6/17/14	S019	s_e	10030	87.9	74.3	81.1	22.93
AS1503	Computer	ALS	911_LineUnit	142.2	6/17/14	S019	s_e	10030	87.9	74.3	81.1	22.93
AS1504	Stretcher	ALS	911_LineUnit	237.6	6/17/14	S019	s_e	10030	87.9	74.3	81.1	22.93
AS1509	RearLights_controlPanel	ALS	911_LineUnit	0	6/17/14	S019	s_e	10030	87.9	74.3	81.1	22.93
AS1510	Control	NA	NA	0	6/17/14	S019	s_e	10031	87.9	74.3	81.1	22.93
AS1513	Computer	ALS	911_LineUnit	108.9	6/17/14	S019	s_e	10031	87.9	74.3	81.1	22.93
AS1517	RearCabinets_counters	ALS	911_LineUnit	1.026	6/17/14	S019	s_e	10031	87.9	74.3	81.1	22.93
AS1518	Suction_O2	ALS	911_LineUnit	40.32	6/17/14	S019	s_e	10031	87.9	74.3	81.1	22.93
AS1519	RearLights_controlPanel	ALS	911_LineUnit	45.36	6/17/14	S019	s_e	10031	87.9	74.3	81.1	22.93
AS1954	Stethoscope	ALS	911_LineUnit	2.412	6/16/14	S017	s_e	10015	87.4	73.9	80.6	11.72
AS1955	Stethoscope	ALS	911_LineUnit	6.624	6/16/14	S017	s_e	10016	87.4	73.9	80.6	11.72
AS1956	Stethoscope	ALS	911_LineUnit	1.368	6/16/14	S017	s_e	10018	87.4	73.9	80.6	11.72
AS1957	Stethoscope	ALS	911_LineUnit	1.044	6/16/14	S017	s_e	10017	87.4	73.9	80.6	11.72
AS1958	Stethoscope	ALS	911_LineUnit	3.744	6/16/14	S017	s_e	10019	87.4	73.9	80.6	11.72
AS1963	Stethoscope	ALS	911_LineUnit	121.5	6/17/14	S019	s_e	10023	87.9	74.3	81.1	22.93
AS1965	Stethoscope	ALS	911_LineUnit	56.574	6/17/14	S019	s_e	10027	87.9	74.3	81.1	22.93
AS1966	Stethoscope	ALS	911_LineUnit	56.574	6/17/14	S019	s_e	10027	87.9	74.3	81.1	22.93
AS1967	Stethoscope	ALS	911_LineUnit	56.574	6/17/14	S019	s_e	10027	87.9	74.3	81.1	22.93
AS1969	Stethoscope	ALS	LineUnit_Volunteer	7.448	6/18/14	S020	s_e	10033	86.3	75.9	81.1	5
AW0233	Computer	ALS	911_LineUnit	NA	1/9/14	S002	s_w_w_coast	10038	74.55	52.7	63.65	0.28
AW0253	Computer	ALS	911_LineUnit	30.42	1/9/14	S002	s_w_w_coast	10040	74.55	52.7	63.65	0.28
AW0254	Stretcher	ALS	911_LineUnit	86.4	1/9/14	S002	s_w_w_coast	10040	74.55	52.7	63.65	0.28
AW0258	Suction_O2	ALS	911_LineUnit	24.8	1/9/14	S002	s_w_w_coast	10040	74.55	52.7	63.65	0.28
AW0262	FrontHandles	BLS	911_LineUnit	193.8	1/9/14	S002	s_w_w_coast	10041	74.55	52.7	63.65	0.28
AW0263	Computer	BLS	911_LineUnit	4.78	1/9/14	S002	s_w_w_coast	10041	74.55	52.7	63.65	0.28
AW0264	Stretcher	BLS	911_LineUnit	99.2	1/9/14	S002	s_w_w_coast	10041	74.55	52.7	63.65	0.28
AW0265	RearHandles_rails	BLS	911_LineUnit	34.08	1/9/14	S002	s_w_w_coast	10041	74.55	52.7	63.65	0.28
AW0267	RearCabinets_counters	BLS	911_LineUnit	17.44	1/9/14	S002	s_w_w_coast	10041	74.55	52.7	63.65	0.28
AW0268	Suction_O2	BLS	911_LineUnit	12.8	1/9/14	S002	s_w_w_coast	10041	74.55	52.7	63.65	0.28
AW0269	RearLights_controlPanel	BLS	911_LineUnit	0	1/9/14	S002	s_w_w_coast	10041	74.55	52.7	63.65	0.28
AW0273	Computer	BLS	911_LineUnit	12.6	1/9/14	S002	s_w_w_coast	10042	74.55	52.7	63.65	0.28
AW0277	RearCabinets_counters	BLS	911_LineUnit	13.44	1/9/14	S002	s_w_w_coast	10042	74.55	52.7	63.65	0.28
AW0283	Computer	BLS	911_LineUnit	57.28	1/9/14	S002	s_w_w_coast	10043	74.55	52.7	63.65	0.28
AW0293	Computer	BLS	911_LineUnit	8.96	1/9/14	S002	s_w_w_coast	10044	74.55	52.7	63.65	0.28
AW0301	SteeringWheel_DriverControls	BLS	911_LineUnit	15.52	1/9/14	S002	s_w_w_coast	10045	74.55	52.7	63.65	0.28
AW0302	FrontHandles	BLS	911_LineUnit	5.774	1/9/14	S002	s_w_w_coast	10045	74.55	52.7	63.65	0.28
AW0303	Computer	BLS	911_LineUnit	10.32	1/9/14	S002	s_w_w_coast	10045	74.55	52.7	63.65	0.28
AW0306	RearBench_seats	BLS	911_LineUnit	33.28	1/9/14	S002	s_w_w_coast	10045	74.55	52.7	63.65	0.28
AW0307	RearCabinets_counters	BLS	911_LineUnit	12.4	1/9/14	S002	s_w_w_coast	10045	74.55	52.7	63.65	0.28
AW0308	Suction_O2	BLS	911_LineUnit	6.59	1/9/14	S002	s_w_w_coast	10045	74.55	52.7	63.65	0.28
AW0313	Computer	BLS	911_LineUnit	6.59	1/9/14	S002	s_w_w_coast	10046	74.55	52.7	63.65	0.28
AW0323	Computer	ALS	911_LineUnit	38.08	1/10/14	S002	s_w_w_coast	10047	74.55	52.7	63.65	0.28
AW0333	Computer	ALS	911_LineUnit	6.118	1/10/14	S002	s_w_w_coast	10048	74.55	52.7	63.65	0.28
AW0343	Computer	ALS	911_LineUnit	12.88	1/10/14	S002	s_w_w_coast	10049	74.55	52.7	63.65	0.28
AW0353	Computer	ALS	911_LineUnit	8.4	1/10/14	S002	s_w_w_coast	10050	74.55	52.7	63.65	0.28
AW0363	Computer	ALS	911_LineUnit	4.864	1/10/14	S002	s_w_w_coast	10051	74.55	52.7	63.65	0.28
AW0371	SteeringWheel_DriverControls	BLS	911_LineUnit	20.96	1/10/14	S002	s_w_w_coast	10052	74.55	52.7	63.65	0.28
AW0372	FrontHandles	BLS	911_LineUnit	81.6	1/10/14	S002	s_w_w_coast	10052	74.55	52.7	63.65	0.28
AW0373	Computer	BLS	911_LineUnit	7.136	1/10/14	S002	s_w_w_coast	10052	74.55	52.7	63.65	0.28
AW0375	RearHandles_rails	BLS	911_LineUnit	85.6	1/10/14	S002	s_w_w_coast	10052	74.55	52.7	63.65	0.28
AW0377	RearCabinets_counters	BLS	911_LineUnit	38.56	1/10/14	S002	s_w_w_coast	10052	74.55	52.7	63.65	0.28
AW0378	Suction_O2	BLS	911_LineUnit	11.2	1/10/14	S002	s_w_w_coast	10052	74.55	52.7	63.65	0.28
AW0383	Computer	DUAL	LineUnit_PrivateTransport	5.424	1/10/14	S002	s_w_w_coast	10053	74.55	52.7	63.65	0.28
AW0401	SteeringWheel_DriverControls	ALS	911_LineUnit	172.8	1/13/14	S003	w_coast	10055	47.6	20.65	34.1	0.79
AW0402	FrontHandles	ALS	911_LineUnit	315.2	1/13/14	S003	w_coast	10055	47.6	20.65	34.1	0.79
AW0404	Stretcher	ALS	911_LineUnit	9.82	1/13/14	S003	w_coast	10055	47.6	20.65	34.1	0.79
AW0405	RearHandles_rails	ALS	911_LineUnit	148.8	1/13/14	S003	w_coast	10055	47.6	20.65	34.1	0.79
AW0406	RearBench_seats	ALS	911_LineUnit	124.8	1/13/14	S003	w_coast	10055	47.6	20.65	34.1	0.79
AW0407	RearCabinets_counters	ALS	911_LineUnit	112.8	1/13/14	S003	w_coast	10055	47.6	20.65	34.1	0.79
AW0408	Suction_O2	ALS	911_LineUnit	22.56	1/13/14	S003	w_coast	10055	47.6	20.65	34.1	0.79
AW0409	RearLights_controlPanel	ALS	911_LineUnit	18.56	1/13/14	S003	w_coast	10055	47.6	20.65	34.1	0.79
AW0411	SteeringWheel_DriverControls	ALS	911_LineUnit	89.6	1/13/14	S003	w_coast	10056	47.6	20.65	34.1	0.79
AW0412	FrontHandles	ALS	911_LineUnit	687.6	1/13/14	S003	w_coast	10056	47.6	20.65	34.1	0.79
AW0413	Computer	ALS	911_LineUnit	95.2	1/13/14	S003	w_coast	10056	47.6	20.65	34.1	0.79
AW0414	Stretcher	ALS	911_LineUnit	17.12	1/13/14	S003	w_coast	10056	47.6	20.65	34.1	0.79
AW0415	RearHandles_rails	ALS	911_LineUnit	354.6	1/13/14	S003	w_coast	10056	47.6	20.65	34.1	0.79
AW0416	RearBench_seats	ALS	911_LineUnit	7.584	1/13/14	S003	w_coast	10056	47.6	20.65	34.1	0.79
AW0417	RearCabinets_counters	ALS	911_LineUnit	36.8	1/13/14	S003	w_coast	10056	47.6	20.65	34.1	0.79
AW0418	Suction_O2	ALS	911_LineUnit	0	1/13/14	S003	w_coast	10056	47.6	20.65	34.1	0.79
AW0419	RearLights_controlPanel	ALS	911_LineUnit	51.2	1/13/14	S003	w_coast	10056	47.6	20.65	34.1	0.79
AW0421	SteeringWheel_DriverControls	ALS	911_LineUnit	49.76	1/13/14	S003	w_coast	10057	47.6	20.65	34.1	0.79
AW0422	FrontHandles	ALS	911_LineUnit	0	1/13/14	S003	w_coast	10057	47.6	20.65	34.1	0.79
AW0424	Stretcher	ALS	911_LineUnit	448	1/13/14	S003	w_coast	10057	47.6	20.65	34.1	0.79
AW0425	RearHandles_rails	ALS	911_LineUnit	29.28	1/13/14	S003	w_coast	10057	47.6	20.65	34.1	0.79
AW0426	RearBench_seats	ALS	911_LineUnit	354.6	1/13/14	S003	w_coast	10057	47.6	20.65	34.1	0.79
AW0427	RearCabinets_counters	ALS	911_LineUnit	23.6	1/13/14	S003	w_coast	10057	47.6	20.65	34.1	0.79
AW0428	Suction_O2	ALS	911_LineUnit	351	1/13/14	S003	w_coast	10057	47.6	20.65	34.1	0.79
AW0429	RearLights_controlPanel	ALS	911_LineUnit	133.6	1/13/14	S003	w_coast	10057	47.6	20.65	34.1	0.79
AW0431	SteeringWheel_DriverControls	ALS	911_LineUnit	340.8	1/13/14	S003	w_coast	10058	47.6	20.65	34.1	0.79
AW0432	FrontHandles	ALS	911_LineUnit	9.44	1/13/14	S003	w_coast	10058	47.6	20.65	34.1	0.79
AW0434	Stretcher	ALS	911_LineUnit	342.4	1/13/14	S003	w_coast	10058	47.6	20.65	34.1	0.79
AW0435	RearHandles_rails	ALS	911_LineUnit	0	1/13/14	S003	w_coast	10058	47.6	20.65	34.1	0.79
AW0436	RearBench_seats	ALS	911_LineUnit	6.368	1/13/14	S003	w_coast	10058	47.6	20.65	34.1	0.79
AW0437	RearCabinets_counters	ALS	911_LineUnit	2.096	1/13/14	S003	w_coast	10058	47.6	20.65	34.1	0.79
AW0438	Suction_O2	ALS	911_LineUnit	0.944	1/13/14	S003	w_coast	10058	47.6	20.65	34.1	0.79
AW0439	RearLights_controlPanel	ALS	911_LineUnit	0	1/13/14	S003	w_coast	10058	47.6	20.65	34.1	0.79
AW0441	SteeringWheel_DriverControls	ALS	911_LineUnit	120	1/13/14	S003	w_coast	10059	47.6	20.65	34.1	0.79
AW0442	FrontHandles	ALS	911_LineUnit	85.3	1/13/14	S003	w_coast	10059	47.6	20.65	34.1	0.79
AW0444	Stretcher	ALS	911_LineUnit	118.4	1/13/14	S003	w_coast	10059	47.6	20.65	34.1	0.79
AW0445	RearHandles_rails	ALS	911_LineUnit	81.6	1/13/14	S003	w_coast	10059	47.6	20.65	34.1	0.79
AW0446	RearBench_seats	ALS	911_LineUnit	48.16	1/13/14	S003	w_coast	10059	47.6	20.65	34.1	0.79
AW0447	RearCabinets_counters	ALS	911_LineUnit	10.17	1/13/14	S003	w_coast	10059	47.6	20.65	34.1	0.79
AW0448	Suction_O2	ALS	911_LineUnit	2.03	1/13/14	S003	w_coast	10059	47.6	20.65	34.1	0.79
AW0449	RearLights_controlPanel	ALS	911_LineUnit	90.9	1/13/14	S003	w_coast	10059	47.6	20.65	34.1	0.79
AW0451	SteeringWheel_DriverControls	ALS	911_LineUnit	92.8	1/13/14	S003	w_coast	10060	47.6	20.65	34.1	0.79
AW0452	FrontHandles	ALS	911_LineUnit	342.2	1/13/14	S003	w_coast	10060	47.6	20.65	34.1	0.79
AW0454	Stretcher	ALS	911_LineUnit	424	1/13/14	S003	w_coast	10060	47.6	20.65	34.1	0.79
AW0455	RearHandles_rails	ALS	911_LineUnit	108.8	1/13/14	S003	w_coast	10060	47.6	20.65	34.1	0.79
AW0456	RearBench_seats	ALS	911_LineUnit	119.2	1/13/14	S003	w_coast	10060	47.6	20.65	34.1	0.79
AW0457	RearCabinets_counters	ALS	911_LineUnit	55.3	1/13/14	S003	w_coast	10060	47.6	20.65	34.1	0.79
AW0459	RearLights_controlPanel	ALS	911_LineUnit	97.2	1/13/14	S003	w_coast	10060	47.6	20.65	34.1	0.79
AW0461	SteeringWheel_DriverControls	ALS	911_LineUnit	1.36	1/13/14	S003	w_coast	10061	47.6	20.65	34.1	0.79
AW0462	FrontHandles	ALS	911_LineUnit	4.992	1/13/14	S003	w_coast	10061	47.6	20.65	34.1	0.79
AW0464	Stretcher	ALS	911_LineUnit	75.2	1/13/14	S003	w_coast	10061	47.6	20.65	34.1	0.79
AW0465	RearHandles_rails	ALS	911_LineUnit	0	1/13/14	S003	w_coast	10061	47.6	20.65	34.1	0.79
AW0466	RearBench_seats	ALS	911_LineUnit	126.9	1/13/14	S003	w_coast	10061	47.6	20.65	34.1	0.79
AW0467	RearCabinets_counters	ALS	911_LineUnit	3.248	1/13/14	S003	w_coast	10061	47.6	20.65	34.1	0.79
AW0468	Suction_O2	ALS	911_LineUnit	4.096	1/13/14	S003	w_coast	10061	47.6	20.65	34.1	0.79
AW0472	FrontHandles	ALS	911_LineUnit	45.44	1/13/14	S003	w_coast	10062	47.6	20.65	34.1	0.79
AW0474	Stretcher	ALS	911_LineUnit	552.6	1/13/14	S003	w_coast	10062	47.6	20.65	34.1	0.79
AW0475	RearHandles_rails	ALS	911_LineUnit	0	1/13/14	S003	w_coast	10062	47.6	20.65	34.1	0.79
AW0476	RearBench_seats	ALS	911_LineUnit	521.6	1/13/14	S003	w_coast	10062	47.6	20.65	34.1	0.79
AW0477	RearCabinets_counters	ALS	911_LineUnit	142.4	1/13/14	S003	w_coast	10062	47.6	20.65	34.1	0.79
AW0478	Suction_O2	ALS	911_LineUnit	13.36	1/13/14	S003	w_coast	10062	47.6	20.65	34.1	0.79
AW0479	RearLights_controlPanel	ALS	911_LineUnit	0	1/13/14	S003	w_coast	10062	47.6	20.65	34.1	0.79
AW0481	SteeringWheel_DriverControls	ALS	911_LineUnit	1.504	1/13/14	S003	w_coast	10063	47.6	20.65	34.1	0.79
AW0482	FrontHandles	ALS	911_LineUnit	157.5	1/13/14	S003	w_coast	10063	47.6	20.65	34.1	0.79
AW0484	Stretcher	ALS	911_LineUnit	15.39	1/13/14	S003	w_coast	10063	47.6	20.65	34.1	0.79
AW0485	RearHandles_rails	ALS	911_LineUnit	252.8	1/13/14	S003	w_coast	10063	47.6	20.65	34.1	0.79
AW0486	RearBench_seats	ALS	911_LineUnit	98.4	1/13/14	S003	w_coast	10063	47.6	20.65	34.1	0.79
AW0487	RearCabinets_counters	ALS	911_LineUnit	6.096	1/13/14	S003	w_coast	10063	47.6	20.65	34.1	0.79
AW0488	Suction_O2	ALS	911_LineUnit	18.24	1/13/14	S003	w_coast	10063	47.6	20.65	34.1	0.79
AW0489	RearLights_controlPanel	ALS	911_LineUnit	3.056	1/13/14	S003	w_coast	10063	47.6	20.65	34.1	0.79
AW0491	SteeringWheel_DriverControls	ALS	911_LineUnit	3.392	1/13/14	S003	w_coast	10064	47.6	20.65	34.1	0.79
AW0492	FrontHandles	ALS	911_LineUnit	174.4	1/13/14	S003	w_coast	10064	47.6	20.65	34.1	0.79
AW0494	Stretcher	ALS	911_LineUnit	7.904	1/13/14	S003	w_coast	10064	47.6	20.65	34.1	0.79
AW0495	RearHandles_rails	ALS	911_LineUnit	0	1/13/14	S003	w_coast	10064	47.6	20.65	34.1	0.79
AW0496	RearBench_seats	ALS	911_LineUnit	8.4	1/13/14	S003	w_coast	10064	47.6	20.65	34.1	0.79
AW0497	RearCabinets_counters	ALS	911_LineUnit	36.96	1/13/14	S003	w_coast	10064	47.6	20.65	34.1	0.79
AW0498	Suction_O2	ALS	911_LineUnit	0	1/13/14	S003	w_coast	10064	47.6	20.65	34.1	0.79
AW0499	RearLights_controlPanel	ALS	911_LineUnit	4.67	1/13/14	S003	w_coast	10064	47.6	20.65	34.1	0.79
AW0501	SteeringWheel_DriverControls	ALS	911_LineUnit	0	1/13/14	S003	w_coast	10065	47.6	20.65	34.1	0.79
AW0502	FrontHandles	ALS	911_LineUnit	252.8	1/13/14	S003	w_coast	10065	47.6	20.65	34.1	0.79
AW0503	Computer	ALS	911_LineUnit	70.88	1/13/14	S003	w_coast	10065	47.6	20.65	34.1	0.79
AW0505	RearHandles_rails	ALS	911_LineUnit	109.8	1/13/14	S003	w_coast	10065	47.6	20.65	34.1	0.79
AW0506	RearBench_seats	ALS	911_LineUnit	105.6	1/13/14	S003	w_coast	10065	47.6	20.65	34.1	0.79
AW0507	RearCabinets_counters	ALS	911_LineUnit	53.44	1/13/14	S003	w_coast	10065	47.6	20.65	34.1	0.79
AW0508	Suction_O2	ALS	911_LineUnit	47.36	1/13/14	S003	w_coast	10065	47.6	20.65	34.1	0.79
AW0509	RearLights_controlPanel	ALS	911_LineUnit	3.672	1/13/14	S003	w_coast	10065	47.6	20.65	34.1	0.79
AW0511	SteeringWheel_DriverControls	ALS	911_LineUnit	117.6	1/13/14	S003	w_coast	10066	47.6	20.65	34.1	0.79
AW0513	Computer	ALS	911_LineUnit	0.96	1/13/14	S003	w_coast	10066	47.6	20.65	34.1	0.79
AW0514	Stretcher	ALS	911_LineUnit	114.3	1/13/14	S003	w_coast	10066	47.6	20.65	34.1	0.79
AW0515	RearHandles_rails	ALS	911_LineUnit	12.56	1/13/14	S003	w_coast	10066	47.6	20.65	34.1	0.79
AW0516	RearBench_seats	ALS	911_LineUnit	441.6	1/13/14	S003	w_coast	10066	47.6	20.65	34.1	0.79
AW0518	Suction_O2	ALS	911_LineUnit	100.8	1/13/14	S003	w_coast	10066	47.6	20.65	34.1	0.79
AW0519	RearLights_controlPanel	ALS	911_LineUnit	2.416	1/13/14	S003	w_coast	10066	47.6	20.65	34.1	0.79
AW0521	SteeringWheel_DriverControls	ALS	911_LineUnit	76.8	1/13/14	S003	w_coast	10067	47.6	20.65	34.1	0.79
AW0522	FrontHandles	ALS	911_LineUnit	5.904	1/13/14	S003	w_coast	10067	47.6	20.65	34.1	0.79
AW0523	Computer	ALS	911_LineUnit	174.6	1/13/14	S003	w_coast	10067	47.6	20.65	34.1	0.79
AW0524	Stretcher	ALS	911_LineUnit	9.04	1/13/14	S003	w_coast	10067	47.6	20.65	34.1	0.79
AW0525	RearHandles_rails	ALS	911_LineUnit	291.2	1/13/14	S003	w_coast	10067	47.6	20.65	34.1	0.79
AW0526	RearBench_seats	ALS	911_LineUnit	104.4	1/13/14	S003	w_coast	10067	47.6	20.65	34.1	0.79
AW0527	RearCabinets_counters	ALS	911_LineUnit	233.6	1/13/14	S003	w_coast	10067	47.6	20.65	34.1	0.79
AW0528	Suction_O2	ALS	911_LineUnit	7.504	1/13/14	S003	w_coast	10067	47.6	20.65	34.1	0.79
AW0529	RearLights_controlPanel	ALS	911_LineUnit	498.6	1/13/14	S003	w_coast	10067	47.6	20.65	34.1	0.79
AW0531	SteeringWheel_DriverControls	ALS	911_LineUnit	136	1/13/14	S003	w_coast	10068	47.6	20.65	34.1	0.79
AW0532	FrontHandles	ALS	911_LineUnit	4.224	1/13/14	S003	w_coast	10068	47.6	20.65	34.1	0.79
AW0533	Computer	ALS	911_LineUnit	6.256	1/13/14	S003	w_coast	10068	47.6	20.65	34.1	0.79
AW0534	Stretcher	ALS	911_LineUnit	4.32	1/13/14	S003	w_coast	10068	47.6	20.65	34.1	0.79
AW0535	RearHandles_rails	ALS	911_LineUnit	20	1/13/14	S003	w_coast	10068	47.6	20.65	34.1	0.79
AW0536	RearBench_seats	ALS	911_LineUnit	7.616	1/13/14	S003	w_coast	10068	47.6	20.65	34.1	0.79
AW0537	RearCabinets_counters	ALS	911_LineUnit	288	1/13/14	S003	w_coast	10068	47.6	20.65	34.1	0.79
AW0538	Suction_O2	ALS	911_LineUnit	33.92	1/13/14	S003	w_coast	10068	47.6	20.65	34.1	0.79
AW0539	RearLights_controlPanel	ALS	911_LineUnit	13.52	1/13/14	S003	w_coast	10068	47.6	20.65	34.1	0.79
AW0543	Computer	ALS	911_LineUnit	194.4	1/14/14	S004	w_coast	10069	60.8	37.7	49.3	0.32
AW0553	Computer	ALS	911_LineUnit	76.86	1/14/14	S004	w_coast	10070	60.8	37.7	49.3	0.32
AW0563	Computer	ALS	911_LineUnit	2.88	1/15/13	S004	w_coast	10071	58.4	41.55	50	6.11
AW0573	Computer	ALS	911_LineUnit	1.62	1/15/14	S004	w_coast	10072	60.8	37.7	49.3	0.32
AW0593	Computer	BLS	911_LineUnit	0	1/15/14	S004	w_coast	10074	60.8	37.7	49.3	0.32
AW0603	Computer	ALS	911_LineUnit	0	1/15/14	S004	w_coast	10075	60.8	37.7	49.3	0.32
AW0613	Computer	ALS	911_LineUnit	3.52	1/15/14	S004	w_coast	10076	60.8	37.7	49.3	0.32
AW0623	Computer	ALS	911_LineUnit	0.344	1/15/14	S004	w_coast	10077	60.8	37.7	49.3	0.32
AW0633	Computer	ALS	911_LineUnit	0.172	1/15/14	S004	w_coast	10078	60.8	37.7	49.3	0.32
AW0643	Computer	BLS	911_LineUnit	0.78	1/15/14	S004	w_coast	10079	60.8	37.7	49.3	0.32
AW0653	Computer	ALS	911_LineUnit	162.9	1/15/14	S004	w_coast	10080	60.8	37.7	49.3	0.32
AW0673	Computer	ALS	911_LineUnit	0.954	1/15/14	S004	w_coast	10081	60.8	37.7	49.3	0.32
AW0683	Computer	ALS	911_LineUnit	1.368	1/15/14	S004	w_coast	10082	60.8	37.7	49.3	0.32
AW0691	SteeringWheel_DriverControls	ALS	911_Spare	46.98	1/16/14	S005	w	10083	46.3	17.6	31.95	1.33
AW0695	RearHandles_rails	ALS	911_Spare	0	1/16/14	S005	w	10083	46.3	17.6	31.95	1.33
AW0698	Suction_O2	ALS	911_Spare	47.88	1/16/14	S005	w	10083	46.3	17.6	31.95	1.33
AW0699	RearLights_controlPanel	ALS	911_Spare	143.1	1/16/14	S005	w	10083	46.3	17.6	31.95	1.33
AW0701	SteeringWheel_DriverControls	ALS	911_LineUnit	594	1/16/14	S005	w	10084	46.3	17.6	31.95	1.33
AW0704	Stretcher	ALS	911_LineUnit	669.6	1/16/14	S005	w	10084	46.3	17.6	31.95	1.33
AW0705	RearHandles_rails	ALS	911_LineUnit	270	1/16/14	S005	w	10084	46.3	17.6	31.95	1.33
AW0706	RearBench_seats	ALS	911_LineUnit	534.6	1/16/14	S005	w	10084	46.3	17.6	31.95	1.33
AW0707	RearCabinets_counters	ALS	911_LineUnit	388.8	1/16/14	S005	w	10084	46.3	17.6	31.95	1.33
AW0708	Suction_O2	ALS	911_LineUnit	228.6	1/16/14	S005	w	10084	46.3	17.6	31.95	1.33
AW0709	RearLights_controlPanel	ALS	911_LineUnit	50.58	1/16/14	S005	w	10084	46.3	17.6	31.95	1.33
AW0712	FrontHandles	ALS	911_LineUnit	56.7	1/16/14	S005	w	10085	46.3	17.6	31.95	1.33
AW0713	Computer	ALS	911_LineUnit	1026	1/16/14	S005	w	10085	46.3	17.6	31.95	1.33
AW0714	Stretcher	ALS	911_LineUnit	232	1/16/14	S005	w	10085	46.3	17.6	31.95	1.33
AW0715	RearHandles_rails	ALS	911_LineUnit	694.8	1/16/14	S005	w	10085	46.3	17.6	31.95	1.33
AW0716	RearBench_seats	ALS	911_LineUnit	475.2	1/16/14	S005	w	10085	46.3	17.6	31.95	1.33
AW0717	RearCabinets_counters	ALS	911_LineUnit	396	1/16/14	S005	w	10085	46.3	17.6	31.95	1.33
AW0718	Suction_O2	ALS	911_LineUnit	1062	1/16/14	S005	w	10085	46.3	17.6	31.95	1.33
AW0719	RearLights_controlPanel	ALS	911_LineUnit	199.2	1/16/14	S005	w	10085	46.3	17.6	31.95	1.33
AW0721	SteeringWheel_DriverControls	ALS	911_LineUnit	8.8	1/16/14	S005	w	10086	46.3	17.6	31.95	1.33
AW0722	FrontHandles	ALS	911_LineUnit	390.6	1/16/14	S005	w	10086	46.3	17.6	31.95	1.33
AW0723	Computer	ALS	911_LineUnit	13.68	1/16/14	S005	w	10086	46.3	17.6	31.95	1.33
AW0724	Stretcher	ALS	911_LineUnit	361.8	1/16/14	S005	w	10086	46.3	17.6	31.95	1.33
AW0725	RearHandles_rails	ALS	911_LineUnit	2.624	1/16/14	S005	w	10086	46.3	17.6	31.95	1.33
AW0726	RearBench_seats	ALS	911_LineUnit	475.2	1/16/14	S005	w	10086	46.3	17.6	31.95	1.33
AW0727	RearCabinets_counters	ALS	911_LineUnit	5.81	1/16/14	S005	w	10086	46.3	17.6	31.95	1.33
AW0728	Suction_O2	ALS	911_LineUnit	199.8	1/16/14	S005	w	10086	46.3	17.6	31.95	1.33
AW0729	RearLights_controlPanel	ALS	911_LineUnit	136.8	1/16/14	S005	w	10086	46.3	17.6	31.95	1.33
AW0731	SteeringWheel_DriverControls	ALS	911_LineUnit	579.6	1/16/14	S005	w	10087	46.3	17.6	31.95	1.33
AW0732	FrontHandles	ALS	911_LineUnit	0	1/16/14	S005	w	10087	46.3	17.6	31.95	1.33
AW0734	Stretcher	ALS	911_LineUnit	520.2	1/16/14	S005	w	10087	46.3	17.6	31.95	1.33
AW0735	RearHandles_rails	ALS	911_LineUnit	481.6	1/16/14	S005	w	10087	46.3	17.6	31.95	1.33
AW0736	RearBench_seats	ALS	911_LineUnit	675	1/16/14	S005	w	10087	46.3	17.6	31.95	1.33
AW0738	Suction_O2	ALS	911_LineUnit	55.8	1/16/14	S005	w	10087	46.3	17.6	31.95	1.33
AW0739	RearLights_controlPanel	ALS	911_LineUnit	82.62	1/16/14	S005	w	10087	46.3	17.6	31.95	1.33
AW0742	FrontHandles	ALS	911_LineUnit	360	1/16/14	S005	w	10088	46.3	17.6	31.95	1.33
AW0743	Computer	ALS	911_LineUnit	160.2	1/16/14	S005	w	10088	46.3	17.6	31.95	1.33
AW0744	Stretcher	ALS	911_LineUnit	277.2	1/16/14	S005	w	10088	46.3	17.6	31.95	1.33
AW0745	RearHandles_rails	ALS	911_LineUnit	711	1/16/14	S005	w	10088	46.3	17.6	31.95	1.33
AW0746	RearBench_seats	ALS	911_LineUnit	558	1/16/14	S005	w	10088	46.3	17.6	31.95	1.33
AW0747	RearCabinets_counters	ALS	911_LineUnit	62.4	1/16/14	S005	w	10088	46.3	17.6	31.95	1.33
AW0749	RearLights_controlPanel	ALS	911_LineUnit	56.62	1/16/14	S005	w	10088	46.3	17.6	31.95	1.33
AW0751	SteeringWheel_DriverControls	ALS	911_LineUnit	31.32	1/16/14	S006	w	10089	44.75	19.15	31.9	1.81
AW0752	FrontHandles	ALS	911_LineUnit	30.78	1/16/14	S006	w	10089	44.75	19.15	31.9	1.81
AW0753	Computer	ALS	911_LineUnit	137.7	1/16/14	S006	w	10089	44.75	19.15	31.9	1.81
AW0755	RearHandles_rails	ALS	911_LineUnit	129.6	1/16/14	S006	w	10089	44.75	19.15	31.9	1.81
AW0758	Suction_O2	ALS	911_LineUnit	62.88	1/16/14	S006	w	10089	44.75	19.15	31.9	1.81
AW0759	RearLights_controlPanel	ALS	911_LineUnit	22.68	1/16/14	S006	w	10089	44.75	19.15	31.9	1.81
AW0761	SteeringWheel_DriverControls	ALS	911_LineUnit	128	1/16/14	S006	w	10090	44.75	19.15	31.9	1.81
AW0762	FrontHandles	ALS	911_LineUnit	69.76	1/16/14	S006	w	10090	44.75	19.15	31.9	1.81
AW0763	Computer	ALS	911_LineUnit	132	1/16/14	S006	w	10090	44.75	19.15	31.9	1.81
AW0764	Stretcher	ALS	911_LineUnit	394.2	1/16/14	S006	w	10090	44.75	19.15	31.9	1.81
AW0765	RearHandles_rails	ALS	911_LineUnit	658.8	1/16/14	S006	w	10090	44.75	19.15	31.9	1.81
AW0766	RearBench_seats	ALS	911_LineUnit	291.6	1/16/14	S006	w	10090	44.75	19.15	31.9	1.81
AW0767	RearCabinets_counters	ALS	911_LineUnit	651.6	1/16/14	S006	w	10090	44.75	19.15	31.9	1.81
AW0768	Suction_O2	ALS	911_LineUnit	0.816	1/16/14	S006	w	10090	44.75	19.15	31.9	1.81
AW0769	RearLights_controlPanel	ALS	911_LineUnit	14.49	1/16/14	S006	w	10090	44.75	19.15	31.9	1.81
AW0771	SteeringWheel_DriverControls	ALS	911_LineUnit	433.8	1/16/14	S006	w	10091	44.75	19.15	31.9	1.81
AW0772	FrontHandles	ALS	911_LineUnit	486	1/16/14	S006	w	10091	44.75	19.15	31.9	1.81
AW0773	Computer	ALS	911_LineUnit	565.2	1/16/14	S006	w	10091	44.75	19.15	31.9	1.81
AW0774	Stretcher	ALS	911_LineUnit	284.4	1/16/14	S006	w	10091	44.75	19.15	31.9	1.81
AW0775	RearHandles_rails	ALS	911_LineUnit	309.6	1/16/14	S006	w	10091	44.75	19.15	31.9	1.81
AW0776	RearBench_seats	ALS	911_LineUnit	646.4	1/16/14	S006	w	10091	44.75	19.15	31.9	1.81
AW0777	RearCabinets_counters	ALS	911_LineUnit	518.4	1/16/14	S006	w	10091	44.75	19.15	31.9	1.81
AW0778	Suction_O2	ALS	911_LineUnit	75.76	1/16/14	S006	w	10091	44.75	19.15	31.9	1.81
AW0779	RearLights_controlPanel	ALS	911_LineUnit	196.2	1/16/14	S006	w	10091	44.75	19.15	31.9	1.81
AW0781	SteeringWheel_DriverControls	ALS	911_LineUnit	556.8	1/16/14	S006	w	10092	44.75	19.15	31.9	1.81
AW0782	FrontHandles	ALS	911_LineUnit	304	1/16/14	S006	w	10092	44.75	19.15	31.9	1.81
AW0783	Computer	ALS	911_LineUnit	448.2	1/16/14	S006	w	10092	44.75	19.15	31.9	1.81
AW0784	Stretcher	ALS	911_LineUnit	37.26	1/16/14	S006	w	10092	44.75	19.15	31.9	1.81
AW0785	RearHandles_rails	ALS	911_LineUnit	527.4	1/16/14	S006	w	10092	44.75	19.15	31.9	1.81
AW0786	RearBench_seats	ALS	911_LineUnit	621	1/16/14	S006	w	10092	44.75	19.15	31.9	1.81
AW0787	RearCabinets_counters	ALS	911_LineUnit	92.7	1/16/14	S006	w	10092	44.75	19.15	31.9	1.81
AW0788	Suction_O2	ALS	911_LineUnit	918	1/16/14	S006	w	10092	44.75	19.15	31.9	1.81
AW0789	RearLights_controlPanel	ALS	911_LineUnit	676.8	1/16/14	S006	w	10092	44.75	19.15	31.9	1.81
AW0792	FrontHandles	ALS	911_LineUnit	131.4	1/16/14	S006	w	10093	44.75	19.15	31.9	1.81
AW0793	Computer	ALS	911_LineUnit	51.36	1/16/14	S006	w	10093	44.75	19.15	31.9	1.81
AW0794	Stretcher	ALS	911_LineUnit	111.6	1/16/14	S006	w	10093	44.75	19.15	31.9	1.81
AW0795	RearHandles_rails	ALS	911_LineUnit	465.6	1/16/14	S006	w	10093	44.75	19.15	31.9	1.81
AW0796	RearBench_seats	ALS	911_LineUnit	244.8	1/16/14	S006	w	10093	44.75	19.15	31.9	1.81
AW0797	RearCabinets_counters	ALS	911_LineUnit	0	1/16/14	S006	w	10093	44.75	19.15	31.9	1.81
AW0798	Suction_O2	ALS	911_LineUnit	65.92	1/16/14	S006	w	10093	44.75	19.15	31.9	1.81
AW0799	RearLights_controlPanel	ALS	911_LineUnit	126.9	1/16/14	S006	w	10093	44.75	19.15	31.9	1.81
AW0803	Computer	ALS	911_LineUnit	385.2	1/16/14	S006	w	10094	44.75	19.15	31.9	1.81
AW0804	Stretcher	ALS	911_LineUnit	1026	1/16/14	S006	w	10094	44.75	19.15	31.9	1.81
AW0805	RearHandles_rails	ALS	911_LineUnit	118.8	1/16/14	S006	w	10094	44.75	19.15	31.9	1.81
AW0806	RearBench_seats	ALS	911_LineUnit	437.4	1/16/14	S006	w	10094	44.75	19.15	31.9	1.81
AW0807	RearCabinets_counters	ALS	911_LineUnit	135	1/16/14	S006	w	10094	44.75	19.15	31.9	1.81
AW0808	Suction_O2	ALS	911_LineUnit	271.6	1/16/14	S006	w	10094	44.75	19.15	31.9	1.81
AW0811	SteeringWheel_DriverControls	ALS	911_Spare	298.8	1/17/14	S007	s_w_w_coast	10095	70.3	45.9	58.1	0.39
AW0812	FrontHandles	ALS	911_Spare	257.4	1/17/14	S007	s_w_w_coast	10095	70.3	45.9	58.1	0.39
AW0813	Computer	ALS	911_Spare	469.8	1/17/14	S007	s_w_w_coast	10095	70.3	45.9	58.1	0.39
AW0817	RearCabinets_counters	ALS	911_Spare	NA	1/17/14	S007	s_w_w_coast	10095	70.3	45.9	58.1	0.39
AW0819	RearLights_controlPanel	ALS	911_Spare	53.5	1/17/14	S007	s_w_w_coast	10095	70.3	45.9	58.1	0.39
AW0821	SteeringWheel_DriverControls	ALS	911_LineUnit	538.2	1/17/14	S007	s_w_w_coast	10096	70.3	45.9	58.1	0.39
AW0822	FrontHandles	ALS	911_LineUnit	253.8	1/17/14	S007	s_w_w_coast	10096	70.3	45.9	58.1	0.39
AW0823	Computer	ALS	911_LineUnit	142.2	1/17/14	S007	s_w_w_coast	10096	70.3	45.9	58.1	0.39
AW0824	Stretcher	ALS	911_LineUnit	15.03	1/17/14	S007	s_w_w_coast	10096	70.3	45.9	58.1	0.39
AW0825	RearHandles_rails	ALS	911_LineUnit	342	1/17/14	S007	s_w_w_coast	10096	70.3	45.9	58.1	0.39
AW0826	RearBench_seats	ALS	911_LineUnit	142.2	1/17/14	S007	s_w_w_coast	10096	70.3	45.9	58.1	0.39
AW0827	RearCabinets_counters	ALS	911_LineUnit	72	1/17/14	S007	s_w_w_coast	10096	70.3	45.9	58.1	0.39
AW0828	Suction_O2	ALS	911_LineUnit	26.08	1/17/14	S007	s_w_w_coast	10096	70.3	45.9	58.1	0.39
AW0829	RearLights_controlPanel	ALS	911_LineUnit	0	1/17/14	S007	s_w_w_coast	10096	70.3	45.9	58.1	0.39
AW0831	SteeringWheel_DriverControls	ALS	911_LineUnit	71.2	1/17/14	S007	s_w_w_coast	10097	70.3	45.9	58.1	0.39
AW0832	FrontHandles	ALS	911_LineUnit	45.18	1/17/14	S007	s_w_w_coast	10097	70.3	45.9	58.1	0.39
AW0833	Computer	ALS	911_LineUnit	201.6	1/17/14	S007	s_w_w_coast	10097	70.3	45.9	58.1	0.39
AW0834	Stretcher	ALS	911_LineUnit	0	1/17/14	S007	s_w_w_coast	10097	70.3	45.9	58.1	0.39
AW0835	RearHandles_rails	ALS	911_LineUnit	0	1/17/14	S007	s_w_w_coast	10097	70.3	45.9	58.1	0.39
AW0836	RearBench_seats	ALS	911_LineUnit	17.01	1/17/14	S007	s_w_w_coast	10097	70.3	45.9	58.1	0.39
AW0837	RearCabinets_counters	ALS	911_LineUnit	232	1/17/14	S007	s_w_w_coast	10097	70.3	45.9	58.1	0.39
AW0838	Suction_O2	ALS	911_LineUnit	426.6	1/17/14	S007	s_w_w_coast	10097	70.3	45.9	58.1	0.39
AW0839	RearLights_controlPanel	ALS	911_LineUnit	27.72	1/17/14	S007	s_w_w_coast	10097	70.3	45.9	58.1	0.39
AW0842	FrontHandles	ALS	911_LineUnit	37.8	1/17/14	S007	s_w_w_coast	10098	70.3	45.9	58.1	0.39
AW0843	Computer	ALS	911_LineUnit	28.02	1/17/14	S007	s_w_w_coast	10098	70.3	45.9	58.1	0.39
AW0845	RearHandles_rails	ALS	911_LineUnit	5.184	1/17/14	S007	s_w_w_coast	10098	70.3	45.9	58.1	0.39
AW0846	RearBench_seats	ALS	911_LineUnit	38.34	1/17/14	S007	s_w_w_coast	10098	70.3	45.9	58.1	0.39
AW0853	Computer	ALS	911_LineUnit	208.8	1/17/14	S008	s_w_w_coast	10099	71.35	35.05	53.15	0.65
AW0863	Computer	ALS	911_LineUnit	27.9	1/17/14	S008	s_w_w_coast	10100	71.35	35.05	53.15	0.65
AW0873	Computer	ALS	911_LineUnit	16.2	1/17/14	S012	s_w_w_coast	10101	70.3	45.9	58.1	0.39
AW0883	Computer	ALS	911_LineUnit	817.2	1/17/14	S008	s_w_w_coast	10102	71.35	35.05	53.15	0.65
AW0893	Computer	ALS	911_LineUnit	306	1/17/14	S008	s_w_w_coast	10103	71.35	35.05	53.15	0.65
AW0906	EmergencyResponseBag	BLS	911_LineUnit	5.232	1/9/14	S002	s_w_w_coast	10041	74.55	52.7	63.65	0.28
AW0925	Monitor	ALS	911_LineUnit	18.4	1/9/14	S002	s_w_w_coast	10037	74.55	52.7	63.65	0.28
AW0927	Monitor	ALS	911_LineUnit	43.4	1/9/14	S002	s_w_w_coast	10038	74.55	52.7	63.65	0.28
AW0941	Stethoscope	ALS	911_LineUnit	487.8	1/13/14	S003	w_coast	10057	47.6	20.65	34.1	0.79
AW0943	Stethoscope	ALS	911_LineUnit	24.32	1/13/14	S003	w_coast	10065	47.6	20.65	34.1	0.79
AW0964	AED	ALS	911_LineUnit	163.8	1/16/14	S005	w	10084	46.3	17.6	31.95	1.33
AW0965	EmergencyResponseBag	ALS	911_LineUnit	39.42	1/16/14	S005	w	10084	46.3	17.6	31.95	1.33
AW0966	Stethoscope	ALS	911_LineUnit	315	1/16/14	S005	w	10085	46.3	17.6	31.95	1.33
AW0969	PulseOxProbe	ALS	911_LineUnit	70.72	1/16/14	S005	w	10085	46.3	17.6	31.95	1.33
AW0971	Monitor	ALS	911_LineUnit	174.6	1/16/14	S005	w	10087	46.3	17.6	31.95	1.33
AW0972	Stethoscope	ALS	911_LineUnit	128.8	1/16/14	S005	w	10087	46.3	17.6	31.95	1.33
AW0973	Monitor	ALS	911_LineUnit	368	1/16/14	S006	w	10091	44.75	19.15	31.9	1.81
AW0974	PulseOxProbe	ALS	911_LineUnit	33.28	1/16/14	S006	w	10091	44.75	19.15	31.9	1.81
AW0978	Stethoscope	ALS	911_LineUnit	28.44	1/17/14	S007	s_w_w_coast	10097	70.3	45.9	58.1	0.39
AW0982	Stethoscope	ALS	911_LineUnit	185.68	1/17/14	S007	s_w_w_coast	10098	70.3	45.9	58.1	0.39
AW0983	Stethoscope	ALS	911_LineUnit	185.68	1/17/14	S007	s_w_w_coast	10098	70.3	45.9	58.1	0.39
AW0984	Stethoscope	ALS	911_LineUnit	491.4	1/17/14	S008	s_w_w_coast	10099	71.35	35.05	53.15	0.65
AW0989	Stethoscope	ALS	911_LineUnit	181.1	1/17/14	S008	s_w_w_coast	10100	71.35	35.05	53.15	0.65
AW0993	Stethoscope	ALS	911_LineUnit	331.2	1/17/14	S012	s_w_w_coast	10101	70.3	45.9	58.1	0.39
AW0997	Stethoscope	ALS	911_LineUnit	847.8	1/17/14	S008	s_w_w_coast	10102	71.35	35.05	53.15	0.65
AW0999	Stethoscope	ALS	LineUnit_PrivateTransport	0.622	1/18/14	S010	s_w_w_coast	10107	70.3	45.9	58.1	0.39
AW1003	Computer	ALS	911_LineUnit	234	1/17/14	S009	s_w_w_coast	10104	70.3	45.9	58.1	0.39
AW1013	Computer	ALS	911_LineUnit	486	1/17/14	S009	s_w_w_coast	10105	70.3	45.9	58.1	0.39
AW1063	Computer	ALS	911_LineUnit	12.78	1/18/14	S012	s_w_w_coast	10110	70.3	45.9	58.1	0.39
AW1083	Computer	ALS	LineUnit_PrivateTransport	0.508	1/18/14	S010	s_w_w_coast	10112	70.3	45.9	58.1	0.39
AW1103	Computer	BLS	911_LineUnit	5.508	1/18/14	S010	s_w_w_coast	10114	70.3	45.9	58.1	0.39
AW1111	SteeringWheel_DriverControls	NA	NA	59.85	1/18/14	S011	s_w_w_coast	10115	70.3	45.9	58.1	0.39
AW1112	FrontHandles	NA	NA	73.26	1/18/14	S011	s_w_w_coast	10115	70.3	45.9	58.1	0.39
AW1115	RearHandles_rails	NA	NA	124.2	1/18/14	S011	s_w_w_coast	10115	70.3	45.9	58.1	0.39
AW1116	RearBench_seats	NA	NA	255.6	1/18/14	S011	s_w_w_coast	10115	70.3	45.9	58.1	0.39
AW1117	RearCabinets_counters	NA	NA	15.39	1/18/14	S011	s_w_w_coast	10115	70.3	45.9	58.1	0.39
AW1118	Suction_O2	NA	NA	9.72	1/18/14	S011	s_w_w_coast	10115	70.3	45.9	58.1	0.39
AW1119	RearLights_controlPanel	NA	NA	6.138	1/18/14	S011	s_w_w_coast	10115	70.3	45.9	58.1	0.39
AW1123	Computer	ALS	911_Spare	59.94	1/19/14	S013	s_w_w_coast	10116	72.15	41.25	56.65	0.04
AW1133	Computer	ALS	911_LineUnit	10.89	1/18/14	S013	s_w_w_coast	10117	72.15	41.25	56.65	0.04
AW1143	Computer	ALS	911_LineUnit	26.1	1/19/14	S013	s_w_w_coast	10118	72.15	41.25	56.65	0.04
AW1153	Computer	ALS	911_LineUnit	10.5	1/19/14	S013	s_w_w_coast	10119	72.15	41.25	56.65	0.04
AW1163	Computer	ALS	911_LineUnit	11.3	1/19/14	S013	s_w_w_coast	10120	72.15	41.25	56.65	0.04
AW1173	Computer	ALS	911_LineUnit	1.41	1/19/14	S013	s_w_w_coast	10121	72.15	41.25	56.65	0.04
AW1183	Computer	ALS	911_LineUnit	0	1/14/14	S014	s_w_w_coast	10122	NA	NA	NA	NA
AW1193	Computer	ALS	911_LineUnit	0	1/20/14	S014	s_w_w_coast	10123	68.6	37.5	53.1	0.93
AW1203	Computer	ALS	911_LineUnit	0	1/21/14	S016	s_w_w_coast	10124	68.6	37.5	53.1	0.93
AW1213	Computer	ALS	LineUnit_PrivateTransport	0.344	1/14/14	S015	s_w_w_coast	10125	NA	NA	NA	NA
AW1223	Computer	ALS	LineUnit_PrivateTransport	0	1/20/14	S015	s_w_w_coast	10126	67.3	34.5	50.9	0.2
AW1253	Computer	ALS	LineUnit_PrivateTransport	0	1/20/14	S015	s_w_w_coast	10129	67.3	34.5	50.9	0.2
AW1263	Computer	ALS	911_LineUnit	0.1	1/21/14	S016	s_w_w_coast	10130	68.6	37.5	53.1	0.93
AW1273	Computer	ALS	911_LineUnit	0.652	1/21/14	S016	s_w_w_coast	10131	68.6	37.5	53.1	0.93
AW1283	Computer	ALS	911_LineUnit	0.326	1/21/14	S016	s_w_w_coast	10132	68.6	37.5	53.1	0.93
AW1293	Computer	ALS	911_LineUnit	6.354	1/21/14	S016	s_w_w_coast	10133	68.6	37.5	53.1	0.93
AW1303	Computer	ALS	911_LineUnit	6.39	1/21/14	S016	s_w_w_coast	10134	68.6	37.5	53.1	0.93
AW1313	Computer	ALS	911_LineUnit	1.494	1/21/14	S016	s_w_w_coast	10135	68.6	37.5	53.1	0.93
AW1323	Computer	ALS	911_LineUnit	3.11	1/21/14	S016	s_w_w_coast	10136	68.6	37.5	53.1	0.93
AW1333	Computer	ALS	911_LineUnit	0.752	1/21/14	S016	s_w_w_coast	10137	68.6	37.5	53.1	0.93
AW1901	Stethoscope	ALS	LineUnit_PrivateTransport	4.32	1/18/14	S011	s_w_w_coast	10108	70.3	45.9	58.1	0.39
AW1902	Stethoscope	ALS	LineUnit_PrivateTransport	81.9	1/18/14	S010	s_w_w_coast	10109	70.3	45.9	58.1	0.39
AW1903	Stethoscope	ALS	911_LineUnit	7.58	1/18/14	S012	s_w_w_coast	10111	70.3	45.9	58.1	0.39
AW1904	Stethoscope	ALS	LineUnit_PrivateTransport	0.492	1/18/14	S010	s_w_w_coast	10112	70.3	45.9	58.1	0.39
AW1913	Stethoscope	ALS	911_LineUnit	4.23	1/18/14	S013	s_w_w_coast	10117	72.15	41.25	56.65	0.04
AW1915	Stethoscope	ALS	911_LineUnit	1.92	1/19/14	S013	s_w_w_coast	10118	72.15	41.25	56.65	0.04
AW1919	Stethoscope	ALS	911_LineUnit	6.796	1/19/14	S013	s_w_w_coast	10119	72.15	41.25	56.65	0.04
AW1921	Stethoscope	ALS	911_LineUnit	6.796	1/19/14	S013	s_w_w_coast	10119	72.15	41.25	56.65	0.04
AW1924	Stethoscope	ALS	911_LineUnit	0.104	1/19/14	S013	s_w_w_coast	10120	72.15	41.25	56.65	0.04
AW1926	Stethoscope	ALS	911_LineUnit	1.206	1/20/14	S014	s_w_w_coast	10123	68.6	37.5	53.1	0.93
AW1931	Stethoscope	ALS	911_LineUnit	0.502	1/21/14	S016	s_w_w_coast	10130	68.6	37.5	53.1	0.93
AW1932	Stethoscope	ALS	911_LineUnit	0.502	1/21/14	S016	s_w_w_coast	10130	68.6	37.5	53.1	0.93
AW1933	Stethoscope	ALS	911_LineUnit	1.076	1/21/14	S016	s_w_w_coast	10131	68.6	37.5	53.1	0.93
AW1934	Stethoscope	ALS	911_LineUnit	1.076	1/21/14	S016	s_w_w_coast	10131	68.6	37.5	53.1	0.93
AW1935	Stethoscope	ALS	911_LineUnit	1.076	1/21/14	S016	s_w_w_coast	10131	68.6	37.5	53.1	0.93
AW1936	Stethoscope	ALS	911_LineUnit	30.96	1/21/14	S016	s_w_w_coast	10132	68.6	37.5	53.1	0.93
AW1937	Stethoscope	ALS	911_LineUnit	2.268	1/21/14	S016	s_w_w_coast	10133	68.6	37.5	53.1	0.93
AW1940	Stethoscope	ALS	911_LineUnit	0	1/21/14	S016	s_w_w_coast	10134	68.6	37.5	53.1	0.93
AW1941	Stethoscope	ALS	911_LineUnit	1.67	1/21/14	S016	s_w_w_coast	10135	68.6	37.5	53.1	0.93
AW1945	Stethoscope	ALS	911_LineUnit	0	1/21/14	S016	s_w_w_coast	10136	68.6	37.5	53.1	0.93
AW1946	Stethoscope	ALS	911_LineUnit	0.362	1/21/14	S016	s_w_w_coast	10137	68.6	37.5	53.1	0.93
AW1947	Stethoscope	ALS	911_LineUnit	0.362	1/21/14	S016	s_w_w_coast	10137	68.6	37.5	53.1	0.93
AW1948	Stethoscope	ALS	911_LineUnit	0.362	1/21/14	S016	s_w_w_coast	10137	68.6	37.5	53.1	0.93
AW1949	Misc	NA	NA	NA	1/16/14	S005	w	10083	46.3	17.6	31.95	1.33
